# Supplementary material for: Promyelocytic Leukemia Protein (PML) Regulates Stem Cell Pluripotency Through Novel Sumoylation Targets
Source: Int J Mol Sci. 2025 Jan 28;26(3):1145. doi: 10.3390/ijms26031145 (PMC11818296; doi:10.3390/ijms26031145)
Supplement: Supplementary file 1 [file ijms-26-01145-s001.zip]

Archive with 6 entries (6 files):
- Supplemental Figures_REVISED.pdf
- Table S1 Whole Proteome Comparison PML KD vs WT.xlsx
- Table S2_PML Transcriptome vs Proteome.xlsx
- Table S3_ SUMO_IPs PML KD vs WT.xlsx
- Table S4_ Significant enriched proteins  SUMO1 and SUMO 2, 3 -IP PML KD vs WT.xlsx
- Table S5_Comparisons PML Sumo targets.xlsx
