# Supplementary material for: Promyelocytic Leukemia Protein (PML) Regulates Stem Cell Pluripotency Through Novel Sumoylation Targets
Source: Int J Mol Sci. 2025 Jan 28;26(3):1145. doi: 10.3390/ijms26031145 (PMC11818296; doi:10.3390/ijms26031145)
Supplement: Supplementary file 1 [file ijms-26-01145-s001.zip › Table S1 Whole Proteome Comparison PML KD vs WT.xlsx]

## Sheet: Unfiltered Dataset
Genes Symbol	PML_KD	PML_KD	PML_KD	PML_KD	PML_KD	PML_KD	PML_KD	PML_KD	PML_KD	WT	WT	WT	WT	WT	WT	WT	WT	WT	C: GOBP name	C: GOMF name	C: GOCC name	C: GOBP slim name	C: GOCC slim name	C: KEGG name	C: Pfam	C: GSEA	C: Keywords	C: Corum	C: Protein name	T: Genes	T: Protein.Ids
0610012G03Rik	16.3916	16.9911	16.9661	NaN	18.4372	18.3736	16.1018	16.9522	16.9944	NaN	17.6497	17.1058	17.6881	17.9507	17.9408	17.9544	18.0737	17.9585								MCCLUNG_CREB1_TARGETS_UP;YAO_TEMPORAL_RESPONSE_TO_PROGESTERONE_CLUSTER_9	Proteomicsidentification;Referenceproteome			0610012G03Rik	A0A0J9YTR2
2200002D01Rik	NaN	NaN	NaN	NaN	NaN	NaN	NaN	NaN	NaN	18.9655	18.1774	19.2964	NaN	NaN	NaN	NaN	NaN	NaN			cell part;cytoplasmic part;cytosol;intracellular membrane-bounded organelle;intracellular non-membrane-bounded organelle;intracellular organelle;intracellular organelle part;intracellular part;membrane;membrane-bounded organelle;non-membrane-bounded organelle;nuclear part;nucleolus;nucleoplasm;nucleus;organelle;organelle part;plasma membrane		cell part;cytosol;intracellular membrane-bounded organelle;intracellular non-membrane-bounded organelle;intracellular organelle;membrane;nucleolus;nucleoplasm;nucleus;organelle;plasma membrane		IMUP		Proteomicsidentification;Referenceproteome			2200002D01Rik	Q9D809
2210016F16Rik	19.4965	19.6454	19.7464	19.9642	19.6179	19.7671	19.5626	20.0277	20.1294	19.907	19.8899	19.8367	19.9873	20.0779	20.1115	19.6509	20.3919	20.0464	biosynthetic process;cellular biosynthetic process;cellular metabolic compound salvage;cellular metabolic process;cellular nitrogen compound biosynthetic process;cellular nitrogen compound metabolic process;cellular process;metabolic process;nitrogen compound metabolic process;nucleobase-containing compound biosynthetic process;nucleobase-containing compound metabolic process;nucleobase-containin…	catalytic activity;hydrolase activity		biosynthetic process;cellular metabolic compound salvage;cellular metabolic process;cellular nitrogen compound metabolic process;cellular process;metabolic process;nitrogen compound metabolic process;nucleobase-containing compound metabolic process;nucleobase-containing small molecule metabolic process;nucleoside metabolic process;primary metabolic process;small molecule metabolic process			Q_salvage		Acetylation;Hydrolase;Referenceproteome		Queuosine 5'-phosphate N-glycosylase/hydrolase	2210016F16Rik	G3X8U3
2310061I04Rik	17.4297	17.3955	17.6462	NaN	17.3082	16.6811	NaN	16.4963	16.9816	NaN	NaN	NaN	NaN	NaN	NaN	NaN	NaN	NaN			cell part;cytoplasmic part;intracellular membrane-bounded organelle;intracellular organelle;intracellular part;membrane-bounded organelle;mitochondrion;organelle		cell part;intracellular membrane-bounded organelle;intracellular organelle;mitochondrion;organelle		DUF2358		Proteomicsidentification;Referenceproteome			2310061I04Rik	B8JJ69
2410002F23Rik	17.5992	17.5455	17.6093	NaN	NaN	NaN	NaN	NaN	NaN	NaN	NaN	NaN	NaN	NaN	NaN	NaN	NaN	NaN							DUF5535		Proteomicsidentification;Referenceproteome			2410002F23Rik	Q3TE80
2700097O09Rik	19.1089	19.2971	19.1795	18.7251	19.1794	18.728	18.8529	18.9619	19.1133	19.7304	19.6704	19.4416	19.6443	19.7175	19.7832	19.6016	20.0619	19.9319		catalytic activity;methyltransferase activity;S-adenosylmethionine-dependent methyltransferase activity;transferase activity;transferase activity, transferring one-carbon groups							Proteomicsidentification;Referenceproteome			2700097O09Rik	Q6PGK3
3110001I22Rik	16.5833	17.2298	17.3859	17.7579	16.904	17.1553	16.7519	17.0356	17.4294	16.0837	15.8317	NaN	15.7755	16.0683	NaN	NaN	17.1581	17.1031	biological regulation;negative regulation of biological process;negative regulation of biosynthetic process;negative regulation of cellular biosynthetic process;negative regulation of cellular macromolecule biosynthetic process;negative regulation of cellular metabolic process;negative regulation of cellular process;negative regulation of gene expression;negative regulation of macromolecule biosy…			biological regulation			Lge1					3110001I22Rik	Q9CZ70
4930522L14Rik	18.6431	18.9407	18.7268	18.6404	18.8675	18.7634	18.6502	18.9821	18.93	18.7863	19.0187	18.9164	19.0599	18.9858	19.0485	18.5527	18.0646	18.1841	anatomical structure development;anatomical structure morphogenesis;biological regulation;blastocyst hatching;cell differentiation;cellular developmental process;cellular process;developmental process;gamete generation;gland morphogenesis;hatching;lung alveolus development;male gamete generation;mammary gland morphogenesis;multicellular organismal process;multicellular organismal reproductive pro…	binding;cation binding;chromatin binding;core promoter proximal region DNA binding;core promoter proximal region sequence-specific DNA binding;DNA binding;enzyme binding;histone deacetylase binding;identical protein binding;ion binding;metal ion binding;nucleic acid binding;nucleic acid binding transcription factor activity;protein binding;regulatory region DNA binding;regulatory region nucleic a…	cell part;cytoplasm;cytoplasmic part;cytosol;intracellular membrane-bounded organelle;intracellular organelle;intracellular organelle part;intracellular part;membrane;membrane-bounded organelle;nuclear membrane;nuclear part;nucleoplasm;nucleus;organelle;organelle membrane;organelle part	anatomical structure development;anatomical structure morphogenesis;biological regulation;cell differentiation;cellular process;developmental process;multicellular organismal process	cell part;cytoplasm;cytosol;intracellular membrane-bounded organelle;intracellular organelle;membrane;nucleoplasm;nucleus;organelle		KRAB;zf-C2H2;zf-C2H2_4;zf-C2H2_6;zf-C2H2_jaz;zf-H2C2_2;zf-H2C2_5;zf-met	BERTUCCI_MEDULLARY_VS_DUCTAL_BREAST_CANCER_DN;BOYLAN_MULTIPLE_MYELOMA_D_CLUSTER_UP;BOYLAN_MULTIPLE_MYELOMA_PCA3_UP;BREDEMEYER_RAG_SIGNALING_NOT_VIA_ATM_UP;BRUINS_UVC_RESPONSE_VIA_TP53_GROUP_D;BUYTAERT_PHOTODYNAMIC_THERAPY_STRESS_UP;CARRILLOREIXACH_HEPATOBLASTOMA_VS_NORMAL_UP;CHEN_HOXA5_TARGETS_9HR_UP;CHUNG_BLISTER_CYTOTOXICITY_UP;DODD_NASOPHARYNGEAL_CARCINOMA_DN;EPPERT_LSC_R;FIGUEROA_AML_METHYLAT…	Activator;Alternativesplicing;Developmentalprotein;Differentiation;DNA-binding;Isopeptidebond;Metal-binding;Methylation;Nucleus;Proteomicsidentification;Referenceproteome;Repeat;Repressor;Spermatogenesis;Transcription;Transcriptionregulation;Ublconjugation;Zinc;Zinc-finger		Zinc finger protein 120;Zinc finger protein 14;Zinc finger protein 26;Zinc finger protein 260;Zinc finger protein 28;Zinc finger protein 30;Zinc finger protein 39;Zinc finger protein 426;Zinc finger protein 431;Zinc finger protein 583;Zinc finger protein 82	4930522L14Rik	B2RR88;P10078;A0A1B0GT13;Q9Z116;A2A4U6;Q497V9;E9QAG4;Q0VFY0;Q7TMN8;Q9DC47;D3Z2T8;D3Z5Y8;E9QAG8;Q8VCI1;A0A087WRR7;Q62513;A2ARX0;Q3UTQ6;Q9D654;P10755;Q3V080;Q6P9Y7;Q8R1D1;A2BE20;Q8BZW4;Q99K45;Q6PCM4;Q60585;A2ART2;G5E905;Q5NC63;Q8C689;A2AHM2;P10078;A0A1B0GT13;Q9Z116;A2ARV7;A0A087WRH0;A2ANU7;A0A1D5RM15;Q6PGD2;E9QAG4;A2ART0;A2ART4;Q3UVL3;E9Q2M4;A2AQA0;Q3URY5;Q9DC47;Q02525;G3X9T2;Q08BU3;A2ARX0;A2ARR8;Q…
5730507C01Rik	19.5161	19.8299	19.4373	18.6639	18.3095	18.4889	19.4795	19.5923	19.6085	19.3242	19.5224	19.2099	18.7791	18.7962	19.0136	NaN	18.0777	17.3647	anatomical structure development;anatomical structure morphogenesis;biological regulation;cell differentiation;cell migration;cell motility;cell surface receptor linked signaling pathway;cellular component movement;cellular developmental process;cellular process;cellular response to heat;cellular response to stimulus;cellular response to stress;developmental process;enzyme linked receptor protein…	binding;cation binding;core promoter proximal region DNA binding;core promoter proximal region sequence-specific DNA binding;DNA binding;ion binding;metal ion binding;nucleic acid binding;nucleic acid binding transcription factor activity;regulatory region DNA binding;regulatory region nucleic acid binding;RNA polymerase II core promoter proximal region sequence-specific DNA binding;RNA polymeras…	cell part;cytoplasm;intracellular membrane-bounded organelle;intracellular organelle;intracellular organelle part;intracellular part;membrane-bounded organelle;nuclear part;nucleoplasm;nucleus;organelle;organelle part	anatomical structure development;anatomical structure morphogenesis;biological regulation;cell differentiation;cell motility;cellular component movement;cellular process;developmental process;growth;locomotion;metabolic process;multicellular organismal process;nitrogen compound metabolic process;post-embryonic development;response to abiotic stimulus;response to heat;response to stimulus;response…	cell part;cytoplasm;intracellular membrane-bounded organelle;intracellular organelle;nucleoplasm;nucleus;organelle		KRAB;SCAN;zf-C2H2;zf-C2H2_4;zf-C2H2_6;zf-H2C2_2	BENPORATH_SUZ12_TARGETS;BREDEMEYER_RAG_SIGNALING_VIA_ATM_NOT_VIA_NFKB_UP;CARRILLOREIXACH_HEPATOBLASTOMA_VS_NORMAL_UP;GAUSSMANN_MLL_AF4_FUSION_TARGETS_C_UP;KUMAR_TARGETS_OF_MLL_AF9_FUSION;MCCABE_BOUND_BY_HOXC6;MEBARKI_HCC_PROGENITOR_WNT_DN;MEBARKI_HCC_PROGENITOR_WNT_DN_BLOCKED_BY_FZD8CRD;MIKKELSEN_ES_ICP_WITH_H3K4ME3;MIKKELSEN_NPC_ICP_WITH_H3K4ME3;NAGASHIMA_NRG1_SIGNALING_DN;RAO_BOUND_BY_SALL4;REA…	Alternativesplicing;DNA-binding;Metal-binding;Nucleus;Proteomicsidentification;Referenceproteome;Repeat;Transcription;Transcriptionregulation;Zinc;Zinc-finger		Zinc finger protein 182;Zinc finger protein 287;Zinc finger protein ZFP2	5730507C01Rik	A0A0J9YVH3;A0A1B0GRI9;A2AHM2;A0A1B0GT13;P08043;F6ZS36;L7N248;O88245;A2AU83;Q9JIC0;A0A1W2P6H7;A2ARV7;A0A087WRH0;A0A1D5RM15;Q3TPQ7;J3QPX0;Q6NZI9;F7AIG4;Q6PEE4;A2ART0;A2ART4;L7N267;Q7TPX5;D3Z5L4;Q6P560;A2ARX0;K7N769;G3UY53;E9PZP6;A2AW67;Q99LG7;A2ARW8;A2AW66;L7N208;A2BG91;A0A6I8MX06;E9Q981;A2ARR6;A2ARR7;A0A0U1RQ46;J3QK55;A0A1B0GRI2;A0A0J9YUD4;A2BFU4;A0A087WRJ1;J3QPX0;Q3UTQ6;A0A571BEN2;A0A1B0GR71;J3QP…
8030474K03Rik	18.4558	NaN	NaN	19.4692	NaN	NaN	18.0572	NaN	NaN	20.5337	20.5855	20.2595	20.1119	20.6381	20.2973	21.1415	20.699	20.8654							DUF4641		Proteomicsidentification;Referenceproteome			8030474K03Rik	E9Q4Y8
A2m	20.9594	20.8724	20.8068	20.5905	20.5907	20.6817	20.5653	20.4599	20.4285	18.4395	18.7423	20.0065	19.3561	19.3052	19.3595	19.0985	19.2889	19.1869	acute inflammatory response;acute inflammatory response to antigenic stimulus;acute-phase response;biological regulation;cell differentiation;cellular developmental process;cellular process;defense response;developmental process;female pregnancy;immune response;immune system process;inflammatory response;inflammatory response to antigenic stimulus;luteinization;multi-organism process;negative reg…	binding;brain-derived neurotrophic factor binding;calcium-dependent protein binding;chemokine binding;C-X-C chemokine binding;cytokine binding;endopeptidase inhibitor activity;endopeptidase regulator activity;enzyme binding;enzyme inhibitor activity;enzyme regulator activity;growth factor binding;identical protein binding;interleukin-1 binding;interleukin-8 binding;nerve growth factor binding;neu…	extracellular region part;extracellular space	biological regulation;cell differentiation;cellular process;developmental process;immune system process;multi-organism process;response to chemical stimulus;response to endogenous stimulus;response to external stimulus;response to extracellular stimulus;response to stimulus;response to stress;rhythmic process	extracellular space	Complement and coagulation cascades	A2M;A2M_BRD;A2M_recep;MG2;MG3;MG4;TED_complement	ABE_VEGFA_TARGETS;ABRAHAM_ALPC_VS_MULTIPLE_MYELOMA_UP;ACEVEDO_LIVER_TUMOR_VS_NORMAL_ADJACENT_TISSUE_DN;ACEVEDO_NORMAL_TISSUE_ADJACENT_TO_LIVER_TUMOR_UP;BENPORATH_CYCLING_GENES;BENPORATH_PROLIFERATION;BOQUEST_STEM_CELL_CULTURED_VS_FRESH_UP;CAIRO_LIVER_DEVELOPMENT_DN;CERVERA_SDHB_TARGETS_2;CHESLER_BRAIN_D6MIT150_QTL_CIS;COLIN_PILOCYTIC_ASTROCYTOMA_VS_GLIOBLASTOMA_DN;COLLER_MYC_TARGETS_DN;DANG_REGUL…	Baitregion;Disulfidebond;Glycoprotein;Pregnancy;Proteaseinhibitor;Referenceproteome;Secreted;Serineproteaseinhibitor;Signal;Thioesterbond		Alpha-2-macroglobulin-P	A2m	Q6GQT1
A630010A05Rik	NaN	NaN	NaN	26.7235	NaN	NaN	26.5446	NaN	26.8016	NaN	NaN	NaN	NaN	26.9125	NaN	26.9314	26.9392	27.1556												A630010A05Rik	A9C474
AU015836	18.7392	18.9307	18.7678	20.9789	20.8869	20.8066	21.404	21.381	21.4794	21.0729	21.1399	21.107	20.3357	20.2994	20.387	18.9101	18.594	18.62	cellular macromolecule metabolic process;cellular metabolic process;cellular process;cellular protein metabolic process;establishment of localization;establishment of localization in cell;establishment of protein localization;establishment of protein localization in mitochondrion;establishment of protein localization to organelle;intracellular protein transmembrane transport;intracellular protein…	catalytic activity;disulfide oxidoreductase activity;oxidoreductase activity;oxidoreductase activity, acting on a sulfur group of donors;protein disulfide oxidoreductase activity	cell part;cytoplasmic part;intracellular organelle part;intracellular part;membrane-enclosed lumen;mitochondrial intermembrane space;mitochondrial part;organelle envelope lumen;organelle part	cellular metabolic process;cellular process;establishment of localization;macromolecule metabolic process;metabolic process;primary metabolic process;protein folding;protein maturation;protein metabolic process;protein targeting;protein transport;transmembrane transport;transport	cell part		CHCH		Disulfidebond;Proteomicsidentification;Referenceproteome			AU015836	B2RUM3
AU018091	23.7197	23.6768	23.7046	23.7267	23.9673	23.8984	23.7209	23.7616	23.7096	23.0345	22.9919	22.9964	23.414	23.3739	23.2432	22.9759	23.0472	22.7209		active transmembrane transporter activity;amine transmembrane transporter activity;amino acid transmembrane transporter activity;basic amino acid transmembrane transporter activity;carboxylic acid transmembrane transporter activity;L-amino acid transmembrane transporter activity;L-lysine transmembrane transporter activity;L-ornithine transmembrane transporter activity;organic acid transmembrane t…	cell part;membrane;plasma membrane		cell part;membrane;plasma membrane		AA_permease_2;AA_permease_C		Amino-acidtransport;Glycoprotein;Membrane;Proteomicsidentification;Referenceproteome;Transmembrane;Transmembranehelix;Transport			AU018091	E9PWS4
AU041133	18.02	17.9368	NaN	NaN	NaN	NaN	17.9055	18.0884	NaN	17.7819	NaN	17.6789	17.8075	NaN	NaN	NaN	NaN	NaN	anatomical structure development;anatomical structure morphogenesis;biological regulation;cell differentiation;cell migration;cell motility;cell surface receptor linked signaling pathway;cellular component movement;cellular developmental process;cellular process;cellular response to heat;cellular response to stimulus;cellular response to stress;developmental process;enzyme linked receptor protein…	binding;cation binding;core promoter proximal region DNA binding;core promoter proximal region sequence-specific DNA binding;DNA binding;ion binding;metal ion binding;nucleic acid binding;nucleic acid binding transcription factor activity;regulatory region DNA binding;regulatory region nucleic acid binding;RNA polymerase II core promoter proximal region sequence-specific DNA binding;RNA polymeras…	cell part;intracellular membrane-bounded organelle;intracellular organelle;intracellular organelle part;intracellular part;membrane-bounded organelle;nuclear part;nucleoplasm;nucleus;organelle;organelle part	anatomical structure development;anatomical structure morphogenesis;biological regulation;cell differentiation;cell motility;cellular component movement;cellular process;developmental process;growth;locomotion;metabolic process;multicellular organismal process;nitrogen compound metabolic process;post-embryonic development;response to abiotic stimulus;response to heat;response to stimulus;response…	cell part;intracellular membrane-bounded organelle;intracellular organelle;nucleoplasm;nucleus;organelle		KRAB;zf-C2H2;zf-C2H2_4;zf-C2H2_6;zf-H2C2_2	BREDEMEYER_RAG_SIGNALING_VIA_ATM_NOT_VIA_NFKB_UP;GAUSSMANN_MLL_AF4_FUSION_TARGETS_C_UP;KUMAR_TARGETS_OF_MLL_AF9_FUSION;MCCABE_BOUND_BY_HOXC6;MEBARKI_HCC_PROGENITOR_WNT_DN;MEBARKI_HCC_PROGENITOR_WNT_DN_BLOCKED_BY_FZD8CRD;MIKKELSEN_ES_ICP_WITH_H3K4ME3;MIKKELSEN_NPC_ICP_WITH_H3K4ME3;RAO_BOUND_BY_SALL4;REACTOME_RNA_POLYMERASE_II_TRANSCRIPTION;SANSOM_APC_MYC_TARGETS;SANSOM_APC_TARGETS_REQUIRE_MYC;SOTI…	Alternativesplicing;DNA-binding;Metal-binding;Nucleus;Proteomicsidentification;Referenceproteome;Repeat;Transcription;Transcriptionregulation;Zinc;Zinc-finger		Zinc finger protein 182;Zinc finger protein ZFP2	AU041133	A0A0J9YVH3;A0A0J9YVH3;A0A1B0GRI9;A2AHM2;A0A1B0GT13;P08043;F6ZS36;L7N248;O88245;A2AU83;Q9JIC0;A0A1W2P6H7;A2ARV7;A0A087WRH0;A0A1D5RM15;Q3TPQ7;J3QPX0;Q6NZI9;F7AIG4;Q6PEE4;A2ART0;A2ART4;L7N267;Q7TPX5;D3Z5L4;Q6P560;A2ARX0;K7N769;G3UY53;E9PZP6;A2AW67;Q99LG7;A2ARW8;A2AW66;L7N208;A2BG91;A0A6I8MX06;E9Q981;A2ARR6;A2ARR7;A0A0U1RQ46;J3QK55;A0A1B0GRI2;A0A0J9YUD4;A2BFU4;A0A087WRJ1
AW551984	NaN	14.4468	13.7863	NaN	NaN	NaN	NaN	NaN	NaN	16.4776	16.6526	16.58	16.1271	15.9198	16.8465	16.1688	15.6091	16.9844	cardiac cell differentiation;cardiac cell fate commitment;cardiac muscle cell differentiation;cardiac muscle cell fate commitment;cell differentiation;cell fate commitment;cellular developmental process;cellular process;developmental process;muscle cell differentiation;striated muscle cell differentiation		cell part;intracellular organelle part;intracellular part;nuclear part;nucleoplasm;organelle part	cell differentiation;cellular process;developmental process	cell part;nucleoplasm		VIT;VWA_3		Proteomicsidentification;Referenceproteome			AW551984	Q8BGF0
Aaas	21.6417	21.7667	21.7391	21.3542	21.4247	21.4435	21.0941	21.2141	20.9007	20.7492	20.7206	21.0592	21.2643	21.0368	21.1219	21.665	21.6192	21.6833	behavior;cell cycle process;cellular component assembly;cellular component assembly at cellular level;cellular component organization;cellular component organization at cellular level;cellular component organization or biogenesis;cellular component organization or biogenesis at cellular level;cellular process;cognition;cytoskeleton organization;establishment of localization;establishment of local…		cell part;centrosome;cytoplasmic part;cytoskeletal part;cytosol;envelope;intracellular non-membrane-bounded organelle;intracellular organelle;intracellular organelle part;intracellular part;macromolecular complex;membrane;membrane part;microtubule organizing center;mitotic spindle;non-membrane-bounded organelle;nuclear envelope;nuclear membrane;nuclear part;nuclear pore;nucleoplasm;organelle;orga…	behavior;cellular component assembly;cellular component organization;cellular process;cytoskeleton organization;establishment of localization;multicellular organismal process;neurological system process;nuclear transport;nucleobase-containing compound transport;nucleocytoplasmic transport;organelle assembly;organelle organization;protein transport;response to stimulus;transport	cell part;centrosome;cytosol;intracellular non-membrane-bounded organelle;intracellular organelle;macromolecular complex;membrane;microtubule organizing center;nuclear envelope;nuclear pore;nucleoplasm;organelle;protein complex	RNA transport	WD40	ALCALA_APOPTOSIS;BONOME_OVARIAN_CANCER_SURVIVAL_SUBOPTIMAL_DEBULKING;FISCHER_DREAM_TARGETS;GARY_CD5_TARGETS_UP;GOBERT_OLIGODENDROCYTE_DIFFERENTIATION_UP;MARSON_BOUND_BY_E2F4_UNSTIMULATED;MCGOWAN_RSP6_TARGETS_UP;REACTOME_ANTIVIRAL_MECHANISM_BY_IFN_STIMULATED_GENES;REACTOME_CELL_CYCLE;REACTOME_CELL_CYCLE_MITOTIC;REACTOME_CELLULAR_RESPONSE_TO_HEAT_STRESS;REACTOME_CELLULAR_RESPONSES_TO_STIMULI;REACTO…	Acetylation;Cytoplasm;Cytoskeleton;mRNAtransport;Nuclearporecomplex;Nucleus;Phosphoprotein;Proteintransport;Referenceproteome;Repeat;Translocation;Transport;WDrepeat		Aladin	Aaas	P58742
Aacs	20.6047	20.607	20.7686	20.5317	20.5929	20.5417	20.4912	20.557	20.5088	20.1291	20.1632	20.2655	20.6388	20.689	20.8597	20.7811	20.7957	20.7026	anatomical structure development;biological regulation;carbohydrate homeostasis;carboxylic acid metabolic process;cellular chemical homeostasis;cellular glucose homeostasis;cellular homeostasis;cellular ketone metabolic process;cellular lipid metabolic process;cellular metabolic process;cellular process;cellular response to carbohydrate stimulus;cellular response to chemical stimulus;cellular res…	acetoacetate-CoA ligase activity;acid-thiol ligase activity;adenyl nucleotide binding;adenyl ribonucleotide binding;ATP binding;binding;butyrate-CoA ligase activity;catalytic activity;ligase activity;ligase activity, forming carbon-sulfur bonds;nucleotide binding;purine nucleotide binding;purine ribonucleoside triphosphate binding;purine ribonucleotide binding;ribonucleotide binding	cell part;cytoplasmic part;cytosol;intracellular part	anatomical structure development;biological regulation;cellular homeostasis;cellular ketone metabolic process;cellular lipid metabolic process;cellular metabolic process;cellular process;developmental process;homeostatic process;lipid metabolic process;metabolic process;organic acid metabolic process;primary metabolic process;regulation of transport;response to chemical stimulus;response to endog…	cell part;cytosol	Butanoate metabolism	ACAS_N;AMP-binding	BOCHKIS_FOXA2_TARGETS;CARRILLOREIXACH_HEPATOBLASTOMA_VS_NORMAL_UP;CASORELLI_ACUTE_PROMYELOCYTIC_LEUKEMIA_DN;CHIANG_LIVER_CANCER_SUBCLASS_POLYSOMY7_DN;CREIGHTON_ENDOCRINE_THERAPY_RESISTANCE_5;DAVICIONI_TARGETS_OF_PAX_FOXO1_FUSIONS_UP;GROSS_HYPOXIA_VIA_ELK3_UP;GUILLAUMOND_KLF10_TARGETS_DN;HORTON_SREBF_TARGETS;KEGG_BUTANOATE_METABOLISM;ONKEN_UVEAL_MELANOMA_UP;PATIL_LIVER_CANCER;REACTOME_KETONE_BODY_…	ATP-binding;Cytoplasm;Fattyacidmetabolism;Ligase;Lipidmetabolism;Nucleotide-binding;Referenceproteome		Acetoacetyl-CoA synthetase	Aacs	Q9D2R0
Aagab	17.2628	17.656	17.8636	NaN	NaN	19.0524	NaN	16.9897	17.062	18.5663	18.1305	NaN	NaN	18.6982	18.1658	18.5649	NaN	NaN	establishment of localization;establishment of protein localization;protein transport;transport		cell part;cytoplasm;cytoplasmic part;cytosol;intracellular organelle part;intracellular part;nuclear body;nuclear part;nuclear speck;nucleoplasm part;organelle part	establishment of localization;protein transport;transport	cell part;cytoplasm;cytosol		Adaptin_binding	ACEVEDO_LIVER_CANCER_WITH_H3K9ME3_DN;AIYAR_COBRA1_TARGETS_DN;BRUINS_UVC_RESPONSE_LATE;CASORELLI_ACUTE_PROMYELOCYTIC_LEUKEMIA_DN;CHARAFE_BREAST_CANCER_LUMINAL_VS_MESENCHYMAL_UP;FEVR_CTNNB1_TARGETS_DN;GARCIA_TARGETS_OF_FLI1_AND_DAX1_DN;IVANOVA_HEMATOPOIESIS_INTERMEDIATE_PROGENITOR;NUYTTEN_NIPP1_TARGETS_DN;SMID_BREAST_CANCER_BASAL_DN;WEI_MIR34A_TARGETS	Cytoplasm;Phosphoprotein;Proteintransport;Referenceproteome;Transport		Alpha- and gamma-adaptin-binding protein p34	Aagab	Q8R2R3
Aak1	18.7992	18.7458	18.662	19.3883	19.0372	18.8852	19.0045	18.9985	19.052	20.1064	19.8852	19.7793	19.6046	19.616	19.6584	19.6548	19.4915	19.893	biological regulation;cellular macromolecule metabolic process;cellular metabolic process;cellular process;cellular protein metabolic process;macromolecule metabolic process;macromolecule modification;metabolic process;phosphate-containing compound metabolic process;phosphorus metabolic process;phosphorylation;positive regulation of biological process;positive regulation of cell communication;pos…	adenyl nucleotide binding;adenyl ribonucleotide binding;AP-2 adaptor complex binding;ATP binding;binding;catalytic activity;enzyme regulator activity;kinase activity;Notch binding;nucleotide binding;phosphatase regulator activity;phosphotransferase activity, alcohol group as acceptor;protein binding;protein complex binding;protein kinase activity;protein serine/threonine kinase activity;purine nu…	axon part;axon terminus;calyx of Held;cell leading edge;cell part;cell projection part;clathrin complex;clathrin-coated vesicle;coated pit;coated vesicle;cytoplasm;cytoplasmic membrane-bounded vesicle;cytoplasmic part;cytoplasmic vesicle;cytosol;intracellular membrane-bounded organelle;intracellular organelle;intracellular organelle part;intracellular part;macromolecular complex;membrane part;mem…	biological regulation;cellular metabolic process;cellular process;macromolecule metabolic process;macromolecule modification;metabolic process;phosphorus metabolic process;primary metabolic process;protein metabolic process;protein modification process;protein phosphorylation;regulation of protein stability;regulation of transport	cell leading edge;cell part;cytoplasm;cytoplasmic membrane-bounded vesicle;cytosol;intracellular membrane-bounded organelle;intracellular organelle;macromolecular complex;nucleus;organelle;protein complex;vesicle		BMP2K_C;Pkinase	ADDYA_ERYTHROID_DIFFERENTIATION_BY_HEMIN;AMUNDSON_RESPONSE_TO_ARSENITE;ASTON_MAJOR_DEPRESSIVE_DISORDER_DN;BLALOCK_ALZHEIMERS_DISEASE_UP;BOHN_PRIMARY_IMMUNODEFICIENCY_SYNDROM_DN;BRUINS_UVC_RESPONSE_VIA_TP53_GROUP_B;CASORELLI_ACUTE_PROMYELOCYTIC_LEUKEMIA_UP;CHARAFE_BREAST_CANCER_LUMINAL_VS_MESENCHYMAL_DN;CHEN_METABOLIC_SYNDROM_NETWORK;CHICAS_RB1_TARGETS_LOW_SERUM;DACOSTA_UV_RESPONSE_VIA_ERCC3_DN;FE…	3D-structure;Acetylation;Alternativesplicing;ATP-binding;Cellmembrane;Cellprojection;Coatedpit;Endocytosis;Kinase;Membrane;Methylation;Nucleotide-binding;Nucleus;Phosphoprotein;Referenceproteome;Serine/threonine-proteinkinase;Synapse;Transferase		AP2-associated protein kinase 1;BMP-2-inducible protein kinase	Aak1	Q3UHJ0;Q91Z96
Aamdc	16.7919	NaN	17.3374	16.6294	17.6051	17.351	NaN	17.3428	NaN	18.4055	18.3155	18.1208	17.9367	18.2504	18.0182	18.3696	18.091	18.3229	biological regulation;biosynthetic process;cellular biosynthetic process;cellular macromolecule biosynthetic process;cellular macromolecule metabolic process;cellular metabolic process;cellular nitrogen compound metabolic process;cellular process;macromolecule biosynthetic process;macromolecule metabolic process;metabolic process;negative regulation of apoptosis;negative regulation of biological …		cell part;cytoplasm;intracellular part	biological regulation;biosynthetic process;cellular metabolic process;cellular nitrogen compound metabolic process;cellular process;macromolecule metabolic process;metabolic process;nitrogen compound metabolic process;nucleobase-containing compound metabolic process;primary metabolic process;RNA metabolic process;transcription from RNA polymerase II promoter	cell part;cytoplasm		DUF498	ACEVEDO_NORMAL_TISSUE_ADJACENT_TO_LIVER_TUMOR_DN;BENPORATH_SOX2_TARGETS;BRUINS_UVC_RESPONSE_LATE;DURCHDEWALD_SKIN_CARCINOGENESIS_UP;GOBERT_OLIGODENDROCYTE_DIFFERENTIATION_DN;GRAESSMANN_APOPTOSIS_BY_DOXORUBICIN_UP;GRAESSMANN_RESPONSE_TO_MC_AND_DOXORUBICIN_UP;HELLER_HDAC_TARGETS_SILENCED_BY_METHYLATION_UP;KINSEY_TARGETS_OF_EWSR1_FLII_FUSION_DN;KUNINGER_IGF1_VS_PDGFB_TARGETS_UP;LEE_BMP2_TARGETS_UP;M…	Alternativesplicing;Cytoplasm;Referenceproteome		Mth938 domain-containing protein	Aamdc	Q8R0P4
Aamp	20.4954	20.557	20.5227	20.9581	21.1125	21.1852	21.2278	21.2905	21.2307	21.1755	21.1541	21.3192	21.1394	21.1101	21.2921	20.5335	20.6938	20.6206	cell migration;cell motility;cellular component movement;cellular process;locomotion;muscle cell migration;smooth muscle cell migration	binding;carbohydrate binding;glycosaminoglycan binding;heparin binding;pattern binding;polysaccharide binding	cell part;cell surface;cytoplasmic part;cytoskeleton;cytosol;extracellular region part;intercellular bridge;intracellular non-membrane-bounded organelle;intracellular organelle;intracellular part;microtubule cytoskeleton;non-membrane-bounded organelle;organelle	cell motility;cellular component movement;cellular process;locomotion	cell part;cell surface;cytoskeleton;cytosol;intracellular non-membrane-bounded organelle;intracellular organelle;organelle		WD40	CAIRO_HEPATOBLASTOMA_CLASSES_UP;DACOSTA_UV_RESPONSE_VIA_ERCC3_TTD_UP;DACOSTA_UV_RESPONSE_VIA_ERCC3_UP;GRADE_COLON_AND_RECTAL_CANCER_UP;HOUNKPE_HOUSEKEEPING_GENES;HSIAO_HOUSEKEEPING_GENES;IBRAHIM_NRF1_UP;KYNG_WERNER_SYNDROM_AND_NORMAL_AGING_DN;NUYTTEN_NIPP1_TARGETS_DN;REACTOME_HEMOSTASIS;REACTOME_INNATE_IMMUNE_SYSTEM;REACTOME_NOD1_2_SIGNALING_PATHWAY;REACTOME_NUCLEOTIDE_BINDING_DOMAIN_LEUCINE_RICH…	Proteomicsidentification;Referenceproteome;Repeat;WDrepeat			Aamp	J3QN89
Aar2	19.8753	19.8723	19.7188	20.22	20.4774	20.3679	20.1905	19.8677	20.0479	20.4894	20.511	20.4716	20.7742	20.75	20.9268	21.198	21.2101	21.1604	assembly of spliceosomal tri-snRNP;cellular component assembly;cellular component assembly at cellular level;cellular component organization;cellular component organization at cellular level;cellular component organization or biogenesis;cellular component organization or biogenesis at cellular level;cellular macromolecular complex assembly;cellular macromolecular complex subunit organization;cell…		cell part;intracellular organelle part;intracellular part;macromolecular complex;nuclear part;organelle part;ribonucleoprotein complex;spliceosomal complex	cellular component assembly;cellular component organization;cellular macromolecular complex assembly;cellular process;macromolecular complex assembly;ribonucleoprotein complex assembly	cell part;macromolecular complex;ribonucleoprotein complex;spliceosomal complex		AAR2	BLALOCK_ALZHEIMERS_DISEASE_UP;GOBERT_OLIGODENDROCYTE_DIFFERENTIATION_DN;GRAESSMANN_APOPTOSIS_BY_DOXORUBICIN_UP;HOUNKPE_HOUSEKEEPING_GENES;IBRAHIM_NRF1_UP;LIAN_LIPA_TARGETS_3M;LIAN_LIPA_TARGETS_6M;NIKOLSKY_BREAST_CANCER_20Q11_AMPLICON;PURBEY_TARGETS_OF_CTBP1_NOT_SATB1_UP;SANSOM_APC_TARGETS_REQUIRE_MYC;WANG_TUMOR_INVASIVENESS_UP;WP_CILIARY_LANDSCAPE	mRNAprocessing;mRNAsplicing;Referenceproteome;Spliceosome		Protein AAR2 homolog	Aar2	Q9D2V5
Aars1	24.6372	24.5842	24.543	24.3527	24.2894	24.311	24.5798	24.6078	24.5517	23.8799	23.822	23.8911	23.8747	23.9145	23.8923	23.7245	23.7196	23.7124	alanyl-tRNA aminoacylation;amine metabolic process;amino acid activation;anatomical structure development;apoptosis;biological regulation;carboxylic acid metabolic process;cell death;cellular amine metabolic process;cellular amino acid metabolic process;cellular ketone metabolic process;cellular macromolecule metabolic process;cellular metabolic process;cellular nitrogen compound metabolic proces…	adenyl nucleotide binding;adenyl ribonucleotide binding;alanine-tRNA ligase activity;amine binding;amino acid binding;aminoacyl-tRNA editing activity;aminoacyl-tRNA ligase activity;ATP binding;binding;carboxylic acid binding;carboxylic ester hydrolase activity;catalytic activity;cation binding;hydrolase activity;hydrolase activity, acting on ester bonds;ion binding;ligase activity;ligase activity…	cell part;cytoplasmic part;cytosol;intracellular membrane-bounded organelle;intracellular organelle;intracellular part;membrane-bounded organelle;mitochondrion;organelle	amine metabolic process;anatomical structure development;biological regulation;cell death;cellular amino acid metabolic process;cellular ketone metabolic process;cellular metabolic process;cellular nitrogen compound metabolic process;cellular process;death;developmental process;macromolecule metabolic process;macromolecule modification;metabolic process;multicellular organismal process;neurologic…	cell part;cytosol;intracellular membrane-bounded organelle;intracellular organelle;mitochondrion;organelle	Aminoacyl-tRNA biosynthesis	DHHA1;tRNA_SAD;tRNA-synt_2c	ACEVEDO_NORMAL_TISSUE_ADJACENT_TO_LIVER_TUMOR_DN;BAE_BRCA1_TARGETS_UP;BHATI_G2M_ARREST_BY_2METHOXYESTRADIOL_DN;BLUM_RESPONSE_TO_SALIRASIB_UP;BOYLAN_MULTIPLE_MYELOMA_D_UP;BUYTAERT_PHOTODYNAMIC_THERAPY_STRESS_UP;CAIRO_HEPATOBLASTOMA_CLASSES_UP;CASORELLI_ACUTE_PROMYELOCYTIC_LEUKEMIA_DN;CHAUHAN_RESPONSE_TO_METHOXYESTRADIOL_UP;CREIGHTON_ENDOCRINE_THERAPY_RESISTANCE_1;DELPUECH_FOXO3_TARGETS_DN;FISCHER_…	Acetylation;Aminoacyl-tRNAsynthetase;ATP-binding;Cytoplasm;Diseasevariant;Ligase;Metal-binding;Nucleotide-binding;Phosphoprotein;Proteinbiosynthesis;Referenceproteome;RNA-binding;tRNA-binding;Ublconjugation;Zinc		Alanine--tRNA ligase, cytoplasmic	Aars1	Q8BGQ7
Aars2	20.9042	20.932	20.849	21.2289	21.4378	21.4268	21.3226	21.257	21.4163	20.9753	20.7911	21.089	20.9256	21.0159	20.7656	21.2929	21.3299	21.3537	alanyl-tRNA aminoacylation;amine metabolic process;amino acid activation;carboxylic acid metabolic process;cellular amine metabolic process;cellular amino acid metabolic process;cellular ketone metabolic process;cellular macromolecule metabolic process;cellular metabolic process;cellular nitrogen compound metabolic process;cellular process;macromolecule metabolic process;metabolic process;mitocho…	adenyl nucleotide binding;adenyl ribonucleotide binding;alanine-tRNA ligase activity;aminoacyl-tRNA editing activity;aminoacyl-tRNA ligase activity;ATP binding;binding;carboxylic ester hydrolase activity;catalytic activity;cation binding;hydrolase activity;hydrolase activity, acting on ester bonds;ion binding;ligase activity;ligase activity, forming aminoacyl-tRNA and related compounds;ligase act…	cell part;cytoplasmic part;intracellular membrane-bounded organelle;intracellular organelle;intracellular part;membrane-bounded organelle;mitochondrion;organelle	amine metabolic process;cellular amino acid metabolic process;cellular ketone metabolic process;cellular metabolic process;cellular nitrogen compound metabolic process;cellular process;macromolecule metabolic process;metabolic process;nitrogen compound metabolic process;nucleobase-containing compound metabolic process;organic acid metabolic process;primary metabolic process;RNA metabolic process;…	cell part;intracellular membrane-bounded organelle;intracellular organelle;mitochondrion;organelle	Aminoacyl-tRNA biosynthesis	tRNA_SAD;tRNA-synt_2c	ACEVEDO_LIVER_TUMOR_VS_NORMAL_ADJACENT_TISSUE_UP;GAUSSMANN_MLL_AF4_FUSION_TARGETS_A_DN;KEGG_AMINOACYL_TRNA_BIOSYNTHESIS;REACTOME_MITOCHONDRIAL_TRNA_AMINOACYLATION;REACTOME_TRANSLATION;REACTOME_TRNA_AMINOACYLATION;WP_PRIMARY_OVARIAN_INSUFFICIENCY	Aminoacyl-tRNAsynthetase;ATP-binding;Ligase;Metal-binding;Mitochondrion;Nucleotide-binding;Proteinbiosynthesis;Referenceproteome;RNA-binding;Transitpeptide;tRNA-binding;Zinc		Alanine--tRNA ligase, mitochondrial	Aars2	Q14CH7
Aarsd1	21.1347	21.0091	21.0514	20.3599	20.5623	20.2934	20.5236	20.5626	20.6623	19.6454	19.1734	19.499	20.1482	20.2829	20.1617	20.7136	20.6805	20.5817	alanyl-tRNA aminoacylation;amine metabolic process;amino acid activation;biological regulation;carboxylic acid metabolic process;cellular amine metabolic process;cellular amino acid metabolic process;cellular ketone metabolic process;cellular macromolecule metabolic process;cellular metabolic process;cellular nitrogen compound metabolic process;cellular process;macromolecule metabolic process;met…	adenyl nucleotide binding;adenyl ribonucleotide binding;alanine-tRNA ligase activity;aminoacyl-tRNA editing activity;aminoacyl-tRNA ligase activity;ATP binding;binding;carboxylic ester hydrolase activity;catalytic activity;cation binding;hydrolase activity;hydrolase activity, acting on ester bonds;ion binding;ligase activity;ligase activity, forming aminoacyl-tRNA and related compounds;ligase act…	cell part;cytoplasm;intracellular part	amine metabolic process;biological regulation;cellular amino acid metabolic process;cellular ketone metabolic process;cellular metabolic process;cellular nitrogen compound metabolic process;cellular process;macromolecule metabolic process;metabolic process;nitrogen compound metabolic process;nucleobase-containing compound metabolic process;organic acid metabolic process;primary metabolic process;…	cell part;cytoplasm		tRNA_SAD	AGUIRRE_PANCREATIC_CANCER_COPY_NUMBER_UP;BRUINS_UVC_RESPONSE_LATE;CAIRO_HEPATOBLASTOMA_CLASSES_UP;CASORELLI_ACUTE_PROMYELOCYTIC_LEUKEMIA_DN;GRAESSMANN_APOPTOSIS_BY_DOXORUBICIN_DN;HOUNKPE_HOUSEKEEPING_GENES;LINDGREN_BLADDER_CANCER_CLUSTER_3_DN;MATSUDA_NATURAL_KILLER_DIFFERENTIATION	Cytoplasm;Metal-binding;Phosphoprotein;Proteinbiosynthesis;Referenceproteome;Zinc		Alanyl-tRNA editing protein Aarsd1	Aarsd1	Q3THG9
Aasdhppt	20.1496	19.8667	19.836	19.4784	19.6366	19.8319	19.7074	19.7196	19.6495	17.878	17.9939	17.8347	18.0963	18.6931	18.3163	18.6972	18.5166	18.9083	10-formyltetrahydrofolate catabolic process;10-formyltetrahydrofolate metabolic process;amine biosynthetic process;amine metabolic process;aromatic compound catabolic process;aspartate family amino acid biosynthetic process;aspartate family amino acid metabolic process;biosynthetic process;carboxylic acid biosynthetic process;carboxylic acid metabolic process;catabolic process;cellular amine meta…	binding;catalytic activity;cation binding;holo-[acyl-carrier-protein] synthase activity;ion binding;magnesium ion binding;metal ion binding;phosphotransferase activity, for other substituted phosphate groups;transferase activity;transferase activity, transferring phosphorus-containing groups	cell part;cytoplasmic part;cytosol;intracellular part	amine metabolic process;biosynthetic process;catabolic process;cellular amino acid metabolic process;cellular aromatic compound metabolic process;cellular ketone metabolic process;cellular metabolic process;cellular nitrogen compound metabolic process;cellular process;cofactor metabolic process;heterocycle metabolic process;macromolecule metabolic process;metabolic process;nitrogen compound metab…	cell part;cytosol	Pantothenate and CoA biosynthesis	ACPS	ACEVEDO_LIVER_CANCER_UP;BAELDE_DIABETIC_NEPHROPATHY_DN;BLALOCK_ALZHEIMERS_DISEASE_DN;BROWN_MYELOID_CELL_DEVELOPMENT_DN;DIAZ_CHRONIC_MYELOGENOUS_LEUKEMIA_UP;ENK_UV_RESPONSE_KERATINOCYTE_DN;FEVR_CTNNB1_TARGETS_DN;FLECHNER_PBL_KIDNEY_TRANSPLANT_OK_VS_DONOR_UP;FORTSCHEGGER_PHF8_TARGETS_DN;GEORGES_TARGETS_OF_MIR192_AND_MIR215;GRABARCZYK_BCL11B_TARGETS_UP;HOUNKPE_HOUSEKEEPING_GENES;KEGG_LYSINE_DEGRADAT…	Alternativesplicing;Cytoplasm;Magnesium;Metal-binding;Referenceproteome;Transferase		L-aminoadipate-semialdehyde dehydrogenase-phosphopantetheinyl transferase	Aasdhppt	Q9CQF6
Aatf	21.1489	21.0051	21.1902	21.1029	21.0265	21.129	21.1801	21.3645	21.1952	20.6949	20.6468	20.6011	20.8934	21.0021	20.909	21.0498	21.2211	21.1181	biological adhesion;biological regulation;cell adhesion;cell division;cellular component biogenesis;cellular component biogenesis at cellular level;cellular component organization or biogenesis;cellular component organization or biogenesis at cellular level;cellular process;cellular response to stimulus;cellular response to stress;embryonic cleavage;negative regulation of amyloid precursor protei…	binding;cytoskeletal protein binding;enzyme binding;kinase binding;leucine zipper domain binding;LRR domain binding;protein binding;protein domain specific binding;protein kinase binding;tau protein binding	cell part;cytoplasm;cytoplasmic part;cytosol;intracellular membrane-bounded organelle;intracellular non-membrane-bounded organelle;intracellular organelle;intracellular organelle part;intracellular part;macromolecular complex;membrane-bounded organelle;non-membrane-bounded organelle;nuclear part;nucleolus;nucleoplasm;nucleoplasm part;nucleus;organelle;organelle part;preribosome;protein complex;ri…	biological adhesion;biological regulation;cell adhesion;cell division;cellular process;regulation of cell cycle;regulation of mitotic cell cycle;response to DNA damage stimulus;response to stimulus;response to stress;ribosomal small subunit biogenesis;ribosome biogenesis	cell part;cytoplasm;cytosol;intracellular membrane-bounded organelle;intracellular non-membrane-bounded organelle;intracellular organelle;macromolecular complex;nucleolus;nucleoplasm;nucleus;organelle;preribosome;protein complex;ribonucleoprotein complex;transcription factor complex		AATF-Che1;TRAUB	ACOSTA_PROLIFERATION_INDEPENDENT_MYC_TARGETS_UP;ALFANO_MYC_TARGETS;BENPORATH_EED_TARGETS;BENPORATH_ES_WITH_H3K27ME3;BHAT_ESR1_TARGETS_VIA_AKT1_UP;BRUINS_UVC_RESPONSE_LATE;CAIRO_HEPATOBLASTOMA_CLASSES_UP;CASORELLI_ACUTE_PROMYELOCYTIC_LEUKEMIA_DN;CHEOK_RESPONSE_TO_MERCAPTOPURINE_AND_HD_MTX_DN;DODD_NASOPHARYNGEAL_CARCINOMA_DN;GRAESSMANN_APOPTOSIS_BY_DOXORUBICIN_DN;GRAESSMANN_APOPTOSIS_BY_SERUM_DEPRI…	Acetylation;Alternativesplicing;Nucleus;Phosphoprotein;Referenceproteome		Protein AATF	Aatf	Q9JKX4
Abca8a	NaN	NaN	NaN	18.987	NaN	NaN	NaN	NaN	NaN	NaN	NaN	NaN	21.0567	NaN	NaN	NaN	NaN	NaN	biological regulation;biosynthetic process;cellular biosynthetic process;cellular lipid metabolic process;cellular metabolic process;cellular process;ceramide biosynthetic process;ceramide metabolic process;cholesterol efflux;cholesterol transport;establishment of localization;lipid biosynthetic process;lipid metabolic process;lipid transport;membrane lipid biosynthetic process;membrane lipid met…	active transmembrane transporter activity;adenyl nucleotide binding;adenyl ribonucleotide binding;ATP binding;ATPase activity;ATPase activity, coupled;ATPase activity, coupled to movement of substances;ATPase activity, coupled to transmembrane movement of substances;binding;catalytic activity;drug transmembrane transporter activity;hydrolase activity;hydrolase activity, acting on acid anhydrides;…	basolateral plasma membrane;cell part;cytoplasmic part;endoplasmic reticulum;intracellular membrane-bounded organelle;intracellular organelle;intracellular part;membrane;membrane part;membrane-bounded organelle;organelle;plasma membrane;plasma membrane part	biological regulation;biosynthetic process;cellular lipid metabolic process;cellular metabolic process;cellular process;establishment of localization;lipid metabolic process;lipid transport;metabolic process;primary metabolic process;regulation of transport;transport;xenobiotic transport	cell part;endoplasmic reticulum;intracellular membrane-bounded organelle;intracellular organelle;membrane;organelle;plasma membrane	ABC transporters	ABC_tran;ABC2_membrane_3		ATP-binding;Cellmembrane;Glycoprotein;Membrane;Nucleotide-binding;Referenceproteome;Repeat;Translocase;Transmembrane;Transmembranehelix;Transport		ABC-type organic anion transporter ABCA8A	Abca8a	Q8K442
Abcb10	18.6083	18.7823	18.6872	19.0147	18.889	19.0697	19.6833	19.7355	19.645	18.0901	18.1487	18.4373	18.2201	17.6411	18.3771	18.6042	18.8199	18.8894	anatomical structure development;biological regulation;biosynthetic process;cell development;cellular biosynthetic process;cellular developmental process;cellular metabolic process;cellular nitrogen compound biosynthetic process;cellular nitrogen compound metabolic process;cellular process;cellular response to chemical stimulus;cellular response to organic substance;cellular response to stimulus;…	adenyl nucleotide binding;adenyl ribonucleotide binding;ATP binding;ATPase activity;binding;catalytic activity;hydrolase activity;hydrolase activity, acting on acid anhydrides;hydrolase activity, acting on acid anhydrides, in phosphorus-containing anhydrides;identical protein binding;nucleoside-triphosphatase activity;nucleotide binding;protein binding;protein dimerization activity;protein homodi…	cell part;cytoplasmic part;intracellular membrane-bounded organelle;intracellular organelle;intracellular organelle part;intracellular part;membrane;membrane-bounded organelle;mitochondrial inner membrane;mitochondrial membrane;mitochondrial part;mitochondrion;organelle;organelle inner membrane;organelle membrane;organelle part	anatomical structure development;biological regulation;biosynthetic process;cell development;cellular metabolic process;cellular nitrogen compound metabolic process;cellular process;cofactor metabolic process;developmental process;heterocycle metabolic process;metabolic process;nitrogen compound metabolic process;pigment metabolic process;response to chemical stimulus;response to stimulus;respons…	cell part;intracellular membrane-bounded organelle;intracellular organelle;membrane;mitochondrion;organelle	ABC transporters	ABC_membrane;ABC_tran	ACEVEDO_LIVER_CANCER_UP;BENPORATH_MYC_MAX_TARGETS;BILD_E2F3_ONCOGENIC_SIGNATURE;BYSTRYKH_HEMATOPOIESIS_STEM_CELL_QTL_TRANS;CHIANG_LIVER_CANCER_SUBCLASS_UNANNOTATED_DN;DANG_BOUND_BY_MYC;FEVR_CTNNB1_TARGETS_UP;FISCHER_DREAM_TARGETS;FORTSCHEGGER_PHF8_TARGETS_DN;GEORGES_TARGETS_OF_MIR192_AND_MIR215;GRAESSMANN_APOPTOSIS_BY_DOXORUBICIN_UP;GRAESSMANN_RESPONSE_TO_MC_AND_DOXORUBICIN_UP;HOSHIDA_LIVER_CANCE…	Acetylation;ATP-binding;Glutathionylation;Membrane;Mitochondrion;Mitochondrioninnermembrane;Nucleotide-binding;Referenceproteome;Transitpeptide;Transmembrane;Transmembranehelix;Transport		ATP-binding cassette sub-family B member 10, mitochondrial	Abcb10	Q9JI39
Abcb11	NaN	18.7471	18.4812	18.5362	NaN	18.1446	19.3938	18.5349	NaN	19.1866	19.348	19.3415	18.931	18.9579	18.939	19.4721	18.8183	NaN	bile acid and bile salt transport;bile acid metabolic process;biological regulation;canalicular bile acid transport;carboxylic acid metabolic process;carboxylic acid transport;cellular ketone metabolic process;cellular lipid metabolic process;cellular macromolecule metabolic process;cellular metabolic process;cellular process;cellular protein metabolic process;chemical homeostasis;cholesterol hom…	active transmembrane transporter activity;adenyl nucleotide binding;adenyl ribonucleotide binding;ATP binding;ATPase activity;ATPase activity, coupled;ATPase activity, coupled to movement of substances;ATPase activity, coupled to transmembrane movement of substances;bile acid transmembrane transporter activity;bile acid-exporting ATPase activity;binding;canalicular bile acid transmembrane transpo…	apical part of cell;apical plasma membrane;cell junction;cell part;cell surface;cell-cell junction;cytoplasmic part;endosomal part;endosome;endosome membrane;Golgi apparatus part;Golgi membrane;intercellular canaliculus;intracellular canaliculus;intracellular membrane-bounded organelle;intracellular organelle;intracellular organelle part;intracellular part;membrane;membrane part;membrane-bounded …	biological regulation;cellular ketone metabolic process;cellular lipid metabolic process;cellular metabolic process;cellular process;drug transport;establishment of localization;homeostatic process;lipid metabolic process;macromolecule metabolic process;macromolecule modification;metabolic process;organic acid metabolic process;organic acid transport;primary metabolic process;protein metabolic pr…	apical part of cell;cell part;cell surface;endosome;intracellular membrane-bounded organelle;intracellular organelle;membrane;organelle;plasma membrane	ABC transporters;Bile secretion	ABC_membrane;ABC_tran	ACEVEDO_LIVER_CANCER_UP;ACEVEDO_NORMAL_TISSUE_ADJACENT_TO_LIVER_TUMOR_UP;BIOCARTA_MRP_PATHWAY;BIOCARTA_NUCLEARRS_PATHWAY;BRUINS_UVC_RESPONSE_VIA_TP53_GROUP_D;CAIRO_HEPATOBLASTOMA_DN;CARRILLOREIXACH_HEPATOBLASTOMA_VS_NORMAL_DN;CHIANG_LIVER_CANCER_SUBCLASS_CTNNB1_UP;CHIANG_LIVER_CANCER_SUBCLASS_PROLIFERATION_DN;IVANOVA_HEMATOPOIESIS_STEM_CELL_AND_PROGENITOR;KEGG_ABC_TRANSPORTERS;REACTOME_ABC_TRANSP…	ATP-binding;Cellmembrane;Endosome;Glycoprotein;Lipidtransport;Membrane;Nucleotide-binding;Phosphoprotein;Referenceproteome;Repeat;Translocase;Transmembrane;Transmembranehelix;Transport;Ublconjugation		Bile salt export pump	Abcb11	Q9QY30
Abcb1b	15.1618	16.5788	15.9586	16.7936	NaN	16.2597	16.1912	15.1466	16.5485	17.6318	17.3605	NaN	16.8621	16.8769	16.7742	17.5944	16.8795	16.8432	anatomical structure development;biological regulation;body fluid secretion;cell cycle process;cell development;cell proliferation;cellular component organization;cellular component organization or biogenesis;cellular developmental process;cellular hyperosmotic response;cellular hyperosmotic salinity response;cellular membrane organization;cellular process;cellular response to abiotic stimulus;ce…	active transmembrane transporter activity;adenyl nucleotide binding;adenyl ribonucleotide binding;ATP binding;ATPase activity;ATPase activity, coupled;ATPase activity, coupled to movement of substances;ATPase activity, coupled to transmembrane movement of substances;binding;carboxylic acid transmembrane transporter activity;catalytic activity;drug transmembrane transporter activity;efflux transme…	apical plasma membrane;brush border membrane;cell junction;cell part;cell projection membrane;cell projection part;cell surface;cell-cell junction;cytoplasm;cytoplasmic part;Golgi apparatus part;Golgi membrane;intercellular canaliculus;intracellular membrane-bounded organelle;intracellular organelle;intracellular organelle part;intracellular part;membrane;membrane part;membrane-bounded organelle;…	anatomical structure development;biological regulation;cell development;cell proliferation;cellular component organization;cellular membrane organization;cellular process;developmental process;drug transport;establishment of localization;hormone transport;isoprenoid transport;lipid transport;membrane organization;multicellular organismal process;regulation of body fluid levels;response to abiotic…	cell part;cell surface;cytoplasm;intracellular membrane-bounded organelle;intracellular organelle;membrane;mitochondrion;organelle;plasma membrane	ABC transporters;Bile secretion	ABC_membrane;ABC_tran		3D-structure;ATP-binding;Cellmembrane;Cytoplasm;Directproteinsequencing;Glycoprotein;Lipidtransport;Membrane;Nucleotide-binding;Phosphoprotein;Referenceproteome;Repeat;Translocase;Transmembrane;Transmembranehelix;Transport		ATP-dependent translocase ABCB1	Abcb1b	P06795;P21447
Abcb6	24.3311	24.7954	24.7129	24.7819	24.7146	24.9008	24.5664	24.4737	24.7394	24.6989	24.725	24.8074	24.6807	24.6038	24.6819	25.0745	25.0907	25.2047	anatomical structure development;biological regulation;biosynthetic process;brain development;cation homeostasis;cellular biosynthetic process;cellular cation homeostasis;cellular chemical homeostasis;cellular copper ion homeostasis;cellular homeostasis;cellular ion homeostasis;cellular metabolic process;cellular nitrogen compound biosynthetic process;cellular nitrogen compound metabolic process;…	active transmembrane transporter activity;adenyl nucleotide binding;adenyl ribonucleotide binding;ATP binding;ATPase activity;ATPase activity, coupled;ATPase activity, coupled to movement of substances;ATPase activity, coupled to transmembrane movement of substances;binding;catalytic activity;cation binding;cofactor transporter activity;efflux transmembrane transporter activity;heme binding;heme …	cell part;cytoplasmic part;cytoplasmic vesicle membrane;cytoplasmic vesicle part;cytosol;early endosome membrane;endoplasmic reticulum;endoplasmic reticulum membrane;endoplasmic reticulum part;endosomal part;endosome;endosome membrane;envelope;extracellular membrane-bounded organelle;extracellular organelle;extracellular region part;extracellular vesicular exosome;Golgi apparatus;Golgi apparatus …	anatomical structure development;biological regulation;biosynthetic process;cellular homeostasis;cellular ion homeostasis;cellular metabolic process;cellular nitrogen compound metabolic process;cellular process;cofactor metabolic process;cofactor transport;developmental process;establishment of localization;heterocycle metabolic process;homeostatic process;metabolic process;nitrogen compound meta…	cell part;cytosol;endoplasmic reticulum;endosome;extracellular organelle;Golgi apparatus;intracellular membrane-bounded organelle;intracellular organelle;membrane;mitochondrial envelope;mitochondrion;nucleoplasm;organelle;plasma membrane;vesicle	ABC transporters	ABC_membrane;ABC_tran;MTABC_N	BENPORATH_MYC_MAX_TARGETS;BLALOCK_ALZHEIMERS_DISEASE_UP;BOUDOUKHA_BOUND_BY_IGF2BP2;BROWNE_HCMV_INFECTION_48HR_DN;DACOSTA_UV_RESPONSE_VIA_ERCC3_COMMON_UP;DACOSTA_UV_RESPONSE_VIA_ERCC3_UP;DANG_BOUND_BY_MYC;DEBIASI_APOPTOSIS_BY_REOVIRUS_INFECTION_DN;DIAZ_CHRONIC_MYELOGENOUS_LEUKEMIA_UP;FISCHER_DIRECT_P53_TARGETS_META_ANALYSIS;FOSTER_KDM1A_TARGETS_DN;GAJATE_RESPONSE_TO_TRABECTEDIN_DN;GREGORY_SYNTHETI…	ATP-binding;Cellmembrane;Directproteinsequencing;Disulfidebond;Endoplasmicreticulum;Endosome;Golgiapparatus;Lysosome;Membrane;Mitochondrion;Mitochondrionoutermembrane;Nucleotide-binding;Referenceproteome;Secreted;Translocase;Transmembrane;Transmembranehelix;Transport		ATP-binding cassette sub-family B member 6	Abcb6	Q9DC29
Abcb7	21.4463	21.3068	21.7316	21.5033	21.5854	21.582	21.3761	21.4485	21.485	21.036	20.6622	20.4601	21.0265	21.1035	20.9945	21.1846	21.2295	21.0923	biological regulation;biosynthetic process;cation homeostasis;cation transport;cellular biosynthetic process;cellular cation homeostasis;cellular chemical homeostasis;cellular homeostasis;cellular ion homeostasis;cellular iron ion homeostasis;cellular metabolic process;cellular metal ion homeostasis;cellular process;chemical homeostasis;cofactor biosynthetic process;cofactor metabolic process;est…	active transmembrane transporter activity;adenyl nucleotide binding;adenyl ribonucleotide binding;ATP binding;ATPase activity;ATPase activity, coupled;ATPase activity, coupled to movement of substances;ATPase activity, coupled to transmembrane movement of substances;binding;catalytic activity;hydrolase activity;hydrolase activity, acting on acid anhydrides;hydrolase activity, acting on acid anhyd…	cell part;cytoplasmic part;intracellular membrane-bounded organelle;intracellular organelle;intracellular organelle part;intracellular part;membrane;membrane-bounded organelle;mitochondrial inner membrane;mitochondrial membrane;mitochondrial part;mitochondrion;organelle;organelle inner membrane;organelle membrane;organelle part	biological regulation;biosynthetic process;cellular homeostasis;cellular ion homeostasis;cellular metabolic process;cellular process;cofactor metabolic process;establishment of localization;homeostatic process;ion transport;metabolic process;transmembrane transport;transport	cell part;intracellular membrane-bounded organelle;intracellular organelle;membrane;mitochondrion;organelle	ABC transporters	ABC_membrane;ABC_tran	ACEVEDO_LIVER_TUMOR_VS_NORMAL_ADJACENT_TISSUE_DN;BENPORATH_NANOG_TARGETS;BENPORATH_SOX2_TARGETS;BROWNE_HCMV_INFECTION_48HR_UP;GRAESSMANN_APOPTOSIS_BY_DOXORUBICIN_DN;GRAESSMANN_RESPONSE_TO_MC_AND_DOXORUBICIN_DN;HOWLIN_CITED1_TARGETS_1_DN;IVANOVA_HEMATOPOIESIS_LATE_PROGENITOR;KEGG_ABC_TRANSPORTERS;MARTORIATI_MDM4_TARGETS_FETAL_LIVER_DN;MILI_PSEUDOPODIA_HAPTOTAXIS_UP;MOOTHA_HUMAN_MITODB_6_2002;MOOTH…	Acetylation;ATP-binding;Membrane;Mitochondrion;Mitochondrioninnermembrane;Nucleotide-binding;Phosphoprotein;Referenceproteome;Transitpeptide;Transmembrane;Transmembranehelix;Transport		Iron-sulfur clusters transporter ABCB7, mitochondrial	Abcb7	Q61102
Abcc1	17.8117	17.7754	18.4473	17.3438	17.489	17.256	18.0517	18.2737	18.0554	18.5213	18.5921	NaN	18.5536	18.257	17.7778	16.7405	NaN	NaN	amine transport;amino acid transport;anatomical structure morphogenesis;anion transport;astrocyte differentiation;bile acid and bile salt transport;biological regulation;cAMP transport;canalicular bile acid transport;carboxylic acid transport;cell chemotaxis;cell differentiation;cell migration;cell motility;cell part morphogenesis;cell projection morphogenesis;cell projection organization;cellula…	active transmembrane transporter activity;adenyl nucleotide binding;adenyl ribonucleotide binding;alcohol transmembrane transporter activity;amide transmembrane transporter activity;amine transmembrane transporter activity;amino acid transmembrane transporter activity;ATP binding;ATPase activity;ATPase activity, coupled;ATPase activity, coupled to movement of substances;ATPase activity, coupled t…	apical plasma membrane;basal plasma membrane;basolateral plasma membrane;cell part;cytoplasmic part;cytoplasmic vesicle membrane;cytoplasmic vesicle part;Golgi apparatus;intracellular membrane-bounded organelle;intracellular non-membrane-bounded organelle;intracellular organelle;intracellular organelle part;intracellular part;lateral plasma membrane;membrane;membrane part;membrane-bounded organel…	amine transport;amino acid transport;anatomical structure morphogenesis;biological regulation;cell differentiation;cell motility;cellular component morphogenesis;cellular component movement;cellular component organization;cellular membrane organization;cellular process;developmental process;drug transport;establishment of localization;ion transport;lipid transport;locomotion;membrane organization…	cell part;Golgi apparatus;intracellular membrane-bounded organelle;intracellular non-membrane-bounded organelle;intracellular organelle;membrane;nucleolus;organelle;plasma membrane	ABC transporters;Bile secretion;Vitamin digestion and absorption	ABC_membrane;ABC_tran	BARIS_THYROID_CANCER_DN;BENPORATH_ES_WITH_H3K27ME3;BENPORATH_MYC_MAX_TARGETS;BERTUCCI_MEDULLARY_VS_DUCTAL_BREAST_CANCER_UP;BILD_MYC_ONCOGENIC_SIGNATURE;BIOCARTA_MRP_PATHWAY;BIOCARTA_NUCLEARRS_PATHWAY;BLALOCK_ALZHEIMERS_DISEASE_DN;BOQUEST_STEM_CELL_CULTURED_VS_FRESH_UP;BROWNE_HCMV_INFECTION_14HR_DN;BROWNE_HCMV_INFECTION_24HR_DN;BROWNE_HCMV_INFECTION_2HR_DN;BRUINS_UVC_RESPONSE_VIA_TP53_GROUP_A;BYST…	Alternativesplicing;ATP-binding;Cellmembrane;Glycoprotein;Hydrolase;Lipidtransport;Membrane;Nucleotide-binding;Phosphoprotein;Referenceproteome;Repeat;Translocase;Transmembrane;Transmembranehelix;Transport		ATP-binding cassette sub-family C member 3;ATP-binding cassette sub-family C member 4;Multidrug resistance-associated protein 1	Abcc1	O35379;E9Q236;B2RX12;O35379
Abcc4	20.7326	20.6567	20.8505	20.7038	20.8949	20.7065	20.508	20.7489	20.5389	19.5546	19.6662	19.8399	20.3091	20.5417	20.5458	19.9917	20.0301	19.9221	amine transport;amino acid transport;anatomical structure morphogenesis;anion transport;astrocyte differentiation;bile acid and bile salt transport;biological regulation;cAMP transport;canalicular bile acid transport;carboxylic acid transport;cell chemotaxis;cell differentiation;cell migration;cell motility;cell part morphogenesis;cell projection morphogenesis;cell projection organization;cellula…	active transmembrane transporter activity;adenyl nucleotide binding;adenyl ribonucleotide binding;alcohol transmembrane transporter activity;amide transmembrane transporter activity;amine transmembrane transporter activity;amino acid transmembrane transporter activity;ATP binding;ATPase activity;ATPase activity, coupled;ATPase activity, coupled to movement of substances;ATPase activity, coupled t…	apical plasma membrane;basal plasma membrane;basolateral plasma membrane;cell part;cytoplasmic part;cytoplasmic vesicle membrane;cytoplasmic vesicle part;Golgi apparatus;intracellular membrane-bounded organelle;intracellular non-membrane-bounded organelle;intracellular organelle;intracellular organelle part;intracellular part;lateral plasma membrane;membrane;membrane part;membrane-bounded organel…	amine transport;amino acid transport;anatomical structure morphogenesis;biological regulation;cell differentiation;cell motility;cellular component morphogenesis;cellular component movement;cellular component organization;cellular membrane organization;cellular process;developmental process;drug transport;establishment of localization;ion transport;lipid transport;locomotion;membrane organization…	cell part;Golgi apparatus;intracellular membrane-bounded organelle;intracellular non-membrane-bounded organelle;intracellular organelle;membrane;nucleolus;organelle;plasma membrane	ABC transporters;Bile secretion;Vitamin digestion and absorption	ABC_membrane;ABC_tran	BARIS_THYROID_CANCER_DN;BENPORATH_ES_WITH_H3K27ME3;BENPORATH_MYC_MAX_TARGETS;BERTUCCI_MEDULLARY_VS_DUCTAL_BREAST_CANCER_UP;BILD_MYC_ONCOGENIC_SIGNATURE;BIOCARTA_MRP_PATHWAY;BIOCARTA_NUCLEARRS_PATHWAY;BLALOCK_ALZHEIMERS_DISEASE_DN;BOQUEST_STEM_CELL_CULTURED_VS_FRESH_UP;BROWNE_HCMV_INFECTION_14HR_DN;BROWNE_HCMV_INFECTION_24HR_DN;BROWNE_HCMV_INFECTION_2HR_DN;BRUINS_UVC_RESPONSE_VIA_TP53_GROUP_A;BYST…	Alternativesplicing;ATP-binding;Cellmembrane;Glycoprotein;Hydrolase;Lipidtransport;Membrane;Nucleotide-binding;Phosphoprotein;Referenceproteome;Repeat;Translocase;Transmembrane;Transmembranehelix;Transport		ATP-binding cassette sub-family C member 3;ATP-binding cassette sub-family C member 4;Multidrug resistance-associated protein 1	Abcc4	E9Q236;O35379;E9Q236;B2RX12
Abcc5	NaN	NaN	15.1619	16.4702	15.5047	16.6679	15.7831	15.1578	15.815	NaN	15.4207	NaN	NaN	NaN	NaN	NaN	NaN	NaN	amine metabolic process;amine transport;amino acid transport;aminoglycan biosynthetic process;aminoglycan metabolic process;biosynthetic process;cAMP transport;carbohydrate biosynthetic process;carbohydrate metabolic process;carboxylic acid transport;cellular process;cGMP transport;cofactor transport;cyclic nucleotide transport;establishment of localization;glutathione transmembrane transport;glu…	active transmembrane transporter activity;adenyl nucleotide binding;adenyl ribonucleotide binding;amine transmembrane transporter activity;amino acid transmembrane transporter activity;ATP binding;ATPase activity;ATPase activity, coupled;ATPase activity, coupled to movement of substances;ATPase activity, coupled to transmembrane movement of substances;binding;carboxylic acid transmembrane transpo…	apical plasma membrane;basolateral plasma membrane;cell part;cytoplasmic part;endosomal part;endosome membrane;Golgi apparatus part;Golgi lumen;intracellular organelle lumen;intracellular organelle part;intracellular part;membrane;membrane part;membrane-enclosed lumen;organelle lumen;organelle membrane;organelle part;perinuclear region of cytoplasm;plasma membrane;plasma membrane part	amine metabolic process;amine transport;amino acid transport;biosynthetic process;carbohydrate metabolic process;cellular process;cofactor transport;establishment of localization;macromolecule metabolic process;metabolic process;nitrogen compound metabolic process;nucleobase-containing compound transport;organic acid transport;peptide transport;polysaccharide metabolic process;primary metabolic p…	cell part;membrane;plasma membrane	ABC transporters	ABC_membrane;ABC_tran	AFFAR_YY1_TARGETS_UP;ALFANO_MYC_TARGETS;BHAT_ESR1_TARGETS_VIA_AKT1_DN;BROWNE_HCMV_INFECTION_14HR_UP;BROWNE_HCMV_INFECTION_18HR_UP;BROWNE_HCMV_INFECTION_6HR_UP;BROWNE_HCMV_INFECTION_8HR_UP;BUYTAERT_PHOTODYNAMIC_THERAPY_STRESS_UP;CARRILLOREIXACH_HEPATOBLASTOMA_VS_NORMAL_UP;CHEN_METABOLIC_SYNDROM_NETWORK;CREIGHTON_ENDOCRINE_THERAPY_RESISTANCE_5;DELPUECH_FOXO3_TARGETS_UP;DOANE_RESPONSE_TO_ANDROGEN_DN…	ATP-binding;Cellmembrane;Directproteinsequencing;Endosome;Glycoprotein;Golgiapparatus;Membrane;Nucleotide-binding;Phosphoprotein;Referenceproteome;Repeat;Translocase;Transmembrane;Transmembranehelix;Transport		ATP-binding cassette sub-family C member 5	Abcc5	Q9R1X5
Abcd3	19.9521	19.9917	19.9565	19.6704	19.7339	19.6745	20.0781	19.9294	20.1088	19.39	19.2265	19.4686	19.5331	19.34	19.8761	18.8459	19.1488	18.8264	bile acid and bile salt transport;bile acid biosynthetic process;bile acid metabolic process;biosynthetic process;carboxylic acid biosynthetic process;carboxylic acid catabolic process;carboxylic acid metabolic process;carboxylic acid transport;catabolic process;cellular biosynthetic process;cellular catabolic process;cellular component organization;cellular component organization at cellular lev…	active transmembrane transporter activity;acyl-CoA hydrolase activity;adenyl nucleotide binding;adenyl ribonucleotide binding;ATP binding;ATPase activity;ATPase activity, coupled;ATPase activity, coupled to movement of substances;ATPase activity, coupled to transmembrane movement of substances;binding;catalytic activity;CoA hydrolase activity;fatty acid transporter activity;hydrolase activity;hyd…	cell part;cytoplasmic part;intracellular membrane-bounded organelle;intracellular organelle;intracellular organelle lumen;intracellular organelle part;intracellular part;membrane;membrane-bounded organelle;membrane-enclosed lumen;microbody;microbody lumen;microbody membrane;microbody part;mitochondrial inner membrane;mitochondrial membrane;mitochondrial part;mitochondrion;organelle;organelle inne…	biosynthetic process;catabolic process;cellular component organization;cellular ketone metabolic process;cellular lipid metabolic process;cellular metabolic process;cellular process;establishment of localization;lipid metabolic process;lipid transport;metabolic process;organelle organization;organic acid metabolic process;organic acid transport;peroxisome organization;primary metabolic process;re…	cell part;intracellular membrane-bounded organelle;intracellular organelle;membrane;microbody;mitochondrion;organelle;peroxisome	ABC transporters;Peroxisome	ABC_membrane_2;ABC_tran	BIOCARTA_NUCLEARRS_PATHWAY;BLUM_RESPONSE_TO_SALIRASIB_DN;BRUINS_UVC_RESPONSE_EARLY_LATE;CHARAFE_BREAST_CANCER_LUMINAL_VS_BASAL_DN;DIAZ_CHRONIC_MYELOGENOUS_LEUKEMIA_UP;ENK_UV_RESPONSE_EPIDERMIS_DN;FLECHNER_BIOPSY_KIDNEY_TRANSPLANT_REJECTED_VS_OK_DN;GOTZMANN_EPITHELIAL_TO_MESENCHYMAL_TRANSITION_DN;GRAESSMANN_APOPTOSIS_BY_DOXORUBICIN_DN;GRAHAM_CML_DIVIDING_VS_NORMAL_QUIESCENT_UP;GRYDER_PAX3FOXO1_ENH…	Acetylation;ATP-binding;Glycoprotein;Hydrolase;Membrane;Nucleotide-binding;Peroxisome;Phosphoprotein;Referenceproteome;Translocase;Transmembrane;Transmembranehelix;Transport;Ublconjugation		ATP-binding cassette sub-family D member 3	Abcd3	P55096
Abce1	23.2724	23.2323	23.1353	23.1595	23.1572	23.1239	23.0527	23.0966	23.0406	22.0784	22.1873	21.8259	22.6736	22.6133	22.7751	21.9528	22.0369	22.0918	biological regulation;biosynthetic process;cellular biosynthetic process;cellular component disassembly;cellular component disassembly at cellular level;cellular component organization;cellular component organization at cellular level;cellular component organization or biogenesis;cellular component organization or biogenesis at cellular level;cellular localization;cellular macromolecular complex …	4 iron, 4 sulfur cluster binding;adenyl nucleotide binding;adenyl ribonucleotide binding;ATP binding;ATPase activity;binding;catalytic activity;cation binding;CTPase activity;endoribonuclease inhibitor activity;enzyme inhibitor activity;enzyme regulator activity;GTPase activity;hydrolase activity;hydrolase activity, acting on acid anhydrides;hydrolase activity, acting on acid anhydrides, in phosp…	cell part;cytoplasm;cytoplasmic part;cytosol;cytosolic part;cytosolic ribosome;intracellular membrane-bounded organelle;intracellular non-membrane-bounded organelle;intracellular organelle;intracellular part;macromolecular complex;membrane-bounded organelle;mitochondrion;non-membrane-bounded organelle;organelle;ribonucleoprotein complex;ribosome	biological regulation;biosynthetic process;cellular component disassembly;cellular component organization;cellular localization;cellular metabolic process;cellular process;establishment of localization;localization;macromolecule metabolic process;metabolic process;nuclear transport;nucleocytoplasmic transport;regulation of translation;ribosomal subunit export from nucleus;translational elongation…	cell part;cytoplasm;cytosol;intracellular membrane-bounded organelle;intracellular non-membrane-bounded organelle;intracellular organelle;macromolecular complex;mitochondrion;organelle;ribonucleoprotein complex;ribosome		ABC_tran;Fer4;RLI	BENPORATH_ES_1;BENPORATH_MYC_MAX_TARGETS;BERENJENO_TRANSFORMED_BY_RHOA_UP;BLALOCK_ALZHEIMERS_DISEASE_DN;DACOSTA_UV_RESPONSE_VIA_ERCC3_DN;DACOSTA_UV_RESPONSE_VIA_ERCC3_XPCS_DN;DIAZ_CHRONIC_MYELOGENOUS_LEUKEMIA_UP;DODD_NASOPHARYNGEAL_CARCINOMA_DN;DUTERTRE_ESTRADIOL_RESPONSE_6HR_UP;ENK_UV_RESPONSE_KERATINOCYTE_DN;FISCHER_DREAM_TARGETS;GRAESSMANN_APOPTOSIS_BY_DOXORUBICIN_DN;GRAESSMANN_RESPONSE_TO_MC_…	4Fe-4S;ATP-binding;Chaperone;Cytoplasm;Hydrolase;Iron;Iron-sulfur;Metal-binding;Mitochondrion;Nucleotide-binding;Phosphoprotein;Referenceproteome;Repeat;Translationregulation;Ublconjugation		ATP-binding cassette sub-family E member 1	Abce1	P61222
Abcf1	22.1555	22.0472	22.1002	22.4295	22.4141	22.2882	22.4819	22.4488	22.3612	22.2608	22.133	22.2893	22.4328	22.4781	22.5026	22.5142	22.4817	22.5379	biological regulation;cellular process;chordate embryonic development;developmental process;embryo development;embryo development ending in birth or egg hatching;in utero embryonic development;positive regulation of biological process;positive regulation of biosynthetic process;positive regulation of cellular biosynthetic process;positive regulation of cellular metabolic process;positive regulati…	adenyl nucleotide binding;adenyl ribonucleotide binding;ATP binding;ATPase activity;binding;catalytic activity;hydrolase activity;hydrolase activity, acting on acid anhydrides;hydrolase activity, acting on acid anhydrides, in phosphorus-containing anhydrides;nucleic acid binding;nucleoside-triphosphatase activity;nucleotide binding;purine nucleotide binding;purine ribonucleoside triphosphate bind…	cell part;cytoplasm;cytoplasmic part;cytosol;envelope;intracellular non-membrane-bounded organelle;intracellular organelle;intracellular organelle part;intracellular part;macromolecular complex;non-membrane-bounded organelle;nuclear envelope;nuclear part;nucleoplasm;organelle;organelle envelope;organelle part;polysomal ribosome;ribonucleoprotein complex;ribosome	biological regulation;cellular process;developmental process;embryo development;regulation of translation;translational initiation	cell part;cytoplasm;cytosol;intracellular non-membrane-bounded organelle;intracellular organelle;macromolecular complex;nuclear envelope;nucleoplasm;organelle;ribonucleoprotein complex;ribosome		ABC_tran;BAT2_N	BURTON_ADIPOGENESIS_PEAK_AT_16HR;BUYTAERT_PHOTODYNAMIC_THERAPY_STRESS_UP;BYSTRYKH_HEMATOPOIESIS_STEM_CELL_QTL_TRANS;DAVICIONI_MOLECULAR_ARMS_VS_ERMS_UP;DOUGLAS_BMI1_TARGETS_UP;FORTSCHEGGER_PHF8_TARGETS_DN;GRADE_COLON_AND_RECTAL_CANCER_UP;GRASEMANN_RETINOBLASTOMA_WITH_6P_AMPLIFICATION;GRYDER_PAX3FOXO1_ENHANCERS_IN_TADS;KIM_ALL_DISORDERS_OLIGODENDROCYTE_NUMBER_CORR_UP;KIM_BIPOLAR_DISORDER_OLIGODEND…	Activator;Alternativesplicing;ATP-binding;Coiledcoil;Cytoplasm;Isopeptidebond;Nucleotide-binding;Nucleus;Phosphoprotein;Referenceproteome;Repeat;Ublconjugation		ATP-binding cassette sub-family F member 1;Protein PRRC2B	Abcf1	Q6P542;Q6P542;Q7TPM1
Abcf2	22.7832	22.8866	22.8011	23.2408	23.2958	23.2475	23.185	23.1714	23.2572	22.8283	23.0146	22.8004	23.1704	23.0927	23.0957	23.0676	23.1168	23.0816		adenyl nucleotide binding;adenyl ribonucleotide binding;ATP binding;ATPase activity;binding;catalytic activity;hydrolase activity;hydrolase activity, acting on acid anhydrides;hydrolase activity, acting on acid anhydrides, in phosphorus-containing anhydrides;nucleoside-triphosphatase activity;nucleotide binding;purine nucleotide binding;purine ribonucleoside triphosphate binding;purine ribonucleo…	cell part;cytoplasmic part;intracellular membrane-bounded organelle;intracellular organelle;intracellular part;membrane-bounded organelle;mitochondrion;organelle		cell part;intracellular membrane-bounded organelle;intracellular organelle;mitochondrion;organelle		ABC_tran;ABC_tran_Xtn	BENPORATH_NANOG_TARGETS;BENPORATH_SOX2_TARGETS;BERENJENO_TRANSFORMED_BY_RHOA_UP;BURTON_ADIPOGENESIS_4;BURTON_ADIPOGENESIS_PEAK_AT_16HR;CAIRO_HEPATOBLASTOMA_CLASSES_UP;CASORELLI_ACUTE_PROMYELOCYTIC_LEUKEMIA_DN;DIAZ_CHRONIC_MYELOGENOUS_LEUKEMIA_UP;DODD_NASOPHARYNGEAL_CARCINOMA_DN;ELVIDGE_HIF1A_AND_HIF2A_TARGETS_UP;ELVIDGE_HIF1A_TARGETS_UP;ELVIDGE_HYPOXIA_DN;GARY_CD5_TARGETS_DN;HOUNKPE_HOUSEKEEPING_…	Acetylation;ATP-binding;Nucleotide-binding;Phosphoprotein;Referenceproteome;Repeat		ATP-binding cassette sub-family F member 2	Abcf2	Q99LE6
Abcf3	19.5864	19.6187	19.3275	19.3743	19.531	19.6564	19.486	19.2915	19.4263	18.8936	19.0486	18.7153	19.5004	19.6145	19.5107	19.4893	19.4866	19.3328	defense response;defense response to virus;immune effector process;immune system process;multi-organism process;response to biotic stimulus;response to other organism;response to stimulus;response to stress;response to virus	adenyl nucleotide binding;adenyl ribonucleotide binding;ATP binding;ATPase activity;binding;catalytic activity;hydrolase activity;hydrolase activity, acting on acid anhydrides;hydrolase activity, acting on acid anhydrides, in phosphorus-containing anhydrides;nucleoside-triphosphatase activity;nucleotide binding;purine nucleotide binding;purine ribonucleoside triphosphate binding;purine ribonucleo…		immune system process;multi-organism process;response to biotic stimulus;response to stimulus;response to stress			ABC_tran;ABC_tran_Xtn	BROWNE_HCMV_INFECTION_20HR_UP;DACOSTA_UV_RESPONSE_VIA_ERCC3_UP;GINESTIER_BREAST_CANCER_ZNF217_AMPLIFIED_DN;KIM_ALL_DISORDERS_CALB1_CORR_UP;WANG_TUMOR_INVASIVENESS_UP	Acetylation;Antiviraldefense;ATP-binding;Nucleotide-binding;Phosphoprotein;Referenceproteome;Repeat		ATP-binding cassette sub-family F member 3	Abcf3	Q8K268
Abcg1	17.7025	17.3693	17.5539	NaN	NaN	NaN	NaN	NaN	NaN	NaN	NaN	NaN	NaN	NaN	NaN	NaN	NaN	NaN	alcohol metabolic process;amyloid precursor protein catabolic process;amyloid precursor protein metabolic process;biological regulation;catabolic process;cellular component organization;cellular component organization or biogenesis;cellular macromolecule metabolic process;cellular metabolic process;cellular process;cellular response to chemical stimulus;cellular response to endogenous stimulus;ce…	active transmembrane transporter activity;adenyl nucleotide binding;adenyl ribonucleotide binding;ADP binding;ATP binding;ATPase activity;ATPase activity, coupled;ATPase activity, coupled to movement of substances;ATPase activity, coupled to transmembrane movement of substances;binding;catalytic activity;hydrolase activity;hydrolase activity, acting on acid anhydrides;hydrolase activity, acting o…	cell part;cytoplasmic part;endoplasmic reticulum membrane;endoplasmic reticulum part;endosome;external side of plasma membrane;Golgi apparatus part;Golgi membrane;intracellular membrane-bounded organelle;intracellular organelle;intracellular organelle part;intracellular part;membrane;membrane part;membrane-bounded organelle;mitochondrion;organelle;organelle membrane;organelle part;plasma membrane…	alcohol metabolic process;biological regulation;catabolic process;cellular component organization;cellular metabolic process;cellular process;establishment of localization;homeostatic process;lipid metabolic process;lipid transport;macromolecule metabolic process;metabolic process;multicellular organismal process;primary metabolic process;protein transport;regulation of transport;response to chem…	cell part;endosome;intracellular membrane-bounded organelle;intracellular organelle;membrane;mitochondrion;organelle;plasma membrane	ABC transporters	ABC_tran;ABC2_membrane;ABC2_membrane_7	BAE_BRCA1_TARGETS_UP;BIOCARTA_NUCLEARRS_PATHWAY;BOQUEST_STEM_CELL_DN;BOYAULT_LIVER_CANCER_SUBCLASS_G23_UP;BROWNE_HCMV_INFECTION_48HR_UP;BRUINS_UVC_RESPONSE_LATE;CHARAFE_BREAST_CANCER_LUMINAL_VS_BASAL_UP;CHARAFE_BREAST_CANCER_LUMINAL_VS_MESENCHYMAL_UP;CHEN_METABOLIC_SYNDROM_NETWORK;CHYLA_CBFA2T3_TARGETS_UP;CONCANNON_APOPTOSIS_BY_EPOXOMICIN_UP;DAVICIONI_MOLECULAR_ARMS_VS_ERMS_UP;DURCHDEWALD_SKIN_CA…	ATP-binding;Cellmembrane;Endoplasmicreticulum;Golgiapparatus;Lipidtransport;Lipoprotein;Membrane;Nucleotide-binding;Palmitate;Referenceproteome;Translocase;Transmembrane;Transmembranehelix;Transport	Abcg5-Abcg1 complex	ATP-binding cassette sub-family G member 1	Abcg1	Q64343
Abcg2	19.1442	19.4372	19.2178	19.5428	19.5135	19.3794	19.5067	19.4299	19.4535	19.5103	19.6334	19.5842	19.3603	19.4383	19.2622	19.7328	19.7767	19.6834	amide transport;anion transport;biotin transport;carbohydrate metabolic process;carboxylic acid transport;cellular carbohydrate metabolic process;cellular component assembly;cellular component organization;cellular component organization or biogenesis;cellular metabolic process;cellular nitrogen compound metabolic process;cellular process;cofactor transport;embryonic process involved in female pr…	active transmembrane transporter activity;adenyl nucleotide binding;adenyl ribonucleotide binding;amide transmembrane transporter activity;anion transmembrane transporter activity;ATP binding;ATPase activity;ATPase activity, coupled;ATPase activity, coupled to movement of substances;ATPase activity, coupled to transmembrane movement of substances;binding;biotin transporter activity;catalytic acti…	apical plasma membrane;brush border membrane;cell part;cell projection membrane;cell projection part;cytoplasmic part;intracellular organelle part;intracellular part;membrane;membrane part;membrane raft;mitochondrial membrane;mitochondrial part;nuclear part;nucleoplasm;organelle membrane;organelle part;plasma membrane;plasma membrane part	amide transport;carbohydrate metabolic process;cellular component assembly;cellular component organization;cellular metabolic process;cellular nitrogen compound metabolic process;cellular process;cofactor transport;establishment of localization;heterocycle metabolic process;ion transport;lipid transport;macromolecular complex assembly;metabolic process;multicellular organismal process;nitrogen co…	cell part;membrane;nucleoplasm;plasma membrane	ABC transporters;Bile secretion	ABC_tran;ABC2_membrane;ABC2_membrane_7	ALCALAY_AML_BY_NPM1_LOCALIZATION_DN;BAUS_TFF2_TARGETS_UP;BILD_E2F3_ONCOGENIC_SIGNATURE;BONOME_OVARIAN_CANCER_SURVIVAL_SUBOPTIMAL_DEBULKING;BOYAULT_LIVER_CANCER_SUBCLASS_G12_DN;BRUINS_UVC_RESPONSE_VIA_TP53_GROUP_A;CARRILLOREIXACH_HEPATOBLASTOMA_VS_NORMAL_DN;CHEBOTAEV_GR_TARGETS_UP;CHIANG_LIVER_CANCER_SUBCLASS_CTNNB1_UP;COLINA_TARGETS_OF_4EBP1_AND_4EBP2;DUTERTRE_ESTRADIOL_RESPONSE_24HR_DN;ENGELMANN…	ATP-binding;Cellmembrane;Disulfidebond;Glycoprotein;Lipidtransport;Membrane;Mitochondrion;Nucleotide-binding;Phosphoprotein;Referenceproteome;Translocase;Transmembrane;Transmembranehelix;Transport	Abcg5-Abcg2 complex	Broad substrate specificity ATP-binding cassette transporter ABCG2	Abcg2	Q7TMS5
Abhd10	19.4581	19.551	19.603	19.5416	19.7382	19.7901	19.7486	20.0401	20.1619	19.3844	19.7773	18.8269	19.6169	19.7555	19.2538	19.6967	19.1433	18.9104	carbohydrate catabolic process;carbohydrate metabolic process;catabolic process;cellular carbohydrate catabolic process;cellular carbohydrate metabolic process;cellular catabolic process;cellular macromolecule catabolic process;cellular macromolecule metabolic process;cellular metabolic process;cellular process;cellular protein metabolic process;glucuronoside catabolic process;glucuronoside metab…	catalytic activity;hydrolase activity;hydrolase activity, acting on ester bonds;hydrolase activity, acting on glycosyl bonds;hydrolase activity, hydrolyzing O-glycosyl compounds;palmitoyl-(protein) hydrolase activity;thiolester hydrolase activity	cell part;cytoplasmic part;cytosol;intracellular membrane-bounded organelle;intracellular organelle;intracellular part;membrane-bounded organelle;mitochondrion;organelle	carbohydrate metabolic process;catabolic process;cellular metabolic process;cellular process;macromolecule metabolic process;macromolecule modification;metabolic process;primary metabolic process;protein metabolic process;protein modification process	cell part;cytosol;intracellular membrane-bounded organelle;intracellular organelle;mitochondrion;organelle		Abhydrolase_1	ACEVEDO_LIVER_CANCER_DN;ACEVEDO_NORMAL_TISSUE_ADJACENT_TO_LIVER_TUMOR_DN;BENPORATH_CYCLING_GENES;FISCHER_DREAM_TARGETS;FISCHER_G1_S_CELL_CYCLE;GARGALOVIC_RESPONSE_TO_OXIDIZED_PHOSPHOLIPIDS_BLACK_DN;GOBERT_OLIGODENDROCYTE_DIFFERENTIATION_DN;HOLLMANN_APOPTOSIS_VIA_CD40_DN;KIM_WT1_TARGETS_UP;LEE_BMP2_TARGETS_DN;MARSON_BOUND_BY_E2F4_UNSTIMULATED;MULLIGHAN_MLL_SIGNATURE_1_DN;MULLIGHAN_MLL_SIGNATURE_2_…	3D-structure;Alternativesplicing;Hydrolase;Mitochondrion;Referenceproteome;Transitpeptide		Palmitoyl-protein thioesterase ABHD10, mitochondrial	Abhd10	Q6PE15
Abhd11	20.0353	20.1371	20.4236	20.8632	21.0289	20.8821	20.8863	20.7464	20.6798	19.5742	19.757	19.9926	20.6231	20.4905	20.5864	21.2321	20.8467	20.7627	cellular lipid metabolic process;cellular metabolic process;cellular process;lipid metabolic process;metabolic process;primary metabolic process	carboxylic ester hydrolase activity;catalytic activity;hydrolase activity;hydrolase activity, acting on ester bonds	cell part;cytoplasmic part;intracellular membrane-bounded organelle;intracellular organelle;intracellular part;membrane-bounded organelle;mitochondrion;organelle	cellular lipid metabolic process;cellular metabolic process;cellular process;lipid metabolic process;metabolic process;primary metabolic process	cell part;intracellular membrane-bounded organelle;intracellular organelle;mitochondrion;organelle		Abhydrolase_6	BENPORATH_NANOG_TARGETS;BENPORATH_SOX2_TARGETS;CHARAFE_BREAST_CANCER_LUMINAL_VS_BASAL_UP;CHARAFE_BREAST_CANCER_LUMINAL_VS_MESENCHYMAL_UP;CHEMNITZ_RESPONSE_TO_PROSTAGLANDIN_E2_DN;COLINA_TARGETS_OF_4EBP1_AND_4EBP2;CUI_TCF21_TARGETS_2_UP;FARMER_BREAST_CANCER_APOCRINE_VS_BASAL;HUANG_DASATINIB_RESISTANCE_DN;IVANOVA_HEMATOPOIESIS_EARLY_PROGENITOR;LIM_MAMMARY_STEM_CELL_DN;NUYTTEN_EZH2_TARGETS_DN;SCHUETZ…	Hydrolase;Referenceproteome		Protein ABHD11	Abhd11	Q8K4F5
Abhd12	19.3243	19.5068	19.6877	19.6536	19.4993	19.7049	19.0837	19.3166	19.1557	19.3349	19.2549	19.1759	19.7246	19.9335	19.7961	19.7015	19.4712	19.6324	acylglycerol catabolic process;acylglycerol metabolic process;adult behavior;adult locomotory behavior;adult walking behavior;behavior;biological regulation;catabolic process;cellular catabolic process;cellular lipid catabolic process;cellular lipid metabolic process;cellular macromolecule catabolic process;cellular macromolecule metabolic process;cellular metabolic process;cellular process;cellu…	acylglycerol lipase activity;carboxylic ester hydrolase activity;catalytic activity;hydrolase activity;hydrolase activity, acting on ester bonds;lipase activity;lysophospholipase activity;palmitoyl-(protein) hydrolase activity;phospholipase activity;thiolester hydrolase activity	alpha-amino-3-hydroxy-5-methyl-4-isoxazolepropionic acid selective glutamate receptor complex;cell part;cell projection cytoplasm;cell projection part;cytoplasm;cytoplasmic part;dendrite cytoplasm;endoplasmic reticulum membrane;endoplasmic reticulum part;intracellular membrane-bounded organelle;intracellular organelle;intracellular organelle part;intracellular part;ionotropic glutamate receptor c…	behavior;biological regulation;catabolic process;cellular lipid metabolic process;cellular metabolic process;cellular process;glycerol ether metabolic process;lipid metabolic process;macromolecule metabolic process;macromolecule modification;metabolic process;multicellular organismal process;primary metabolic process;protein metabolic process;protein modification process;response to abiotic stimu…	cell part;cytoplasm;intracellular membrane-bounded organelle;intracellular organelle;macromolecular complex;membrane;mitochondrion;organelle;protein complex;receptor complex		Hydrolase_4	CHARAFE_BREAST_CANCER_LUMINAL_VS_BASAL_UP;CHEN_METABOLIC_SYNDROM_NETWORK;CHICAS_RB1_TARGETS_CONFLUENT;GOBERT_OLIGODENDROCYTE_DIFFERENTIATION_DN;JOHNSTONE_PARVB_TARGETS_3_UP;MARSON_BOUND_BY_FOXP3_STIMULATED;MARSON_BOUND_BY_FOXP3_UNSTIMULATED;MILI_PSEUDOPODIA_CHEMOTAXIS_DN;MILI_PSEUDOPODIA_HAPTOTAXIS_DN;PEDERSEN_METASTASIS_BY_ERBB2_ISOFORM_7;REACTOME_ARACHIDONATE_PRODUCTION_FROM_DAG;REACTOME_EFFECT…	Alternativesplicing;Endoplasmicreticulum;Glycoprotein;Hydrolase;Lipidmetabolism;Membrane;Mitochondrion;Referenceproteome;Transmembrane;Transmembranehelix		Lysophosphatidylserine lipase ABHD12	Abhd12	Q99LR1
Abhd14a	18.0337	17.771	17.9082	17.5066	17.923	17.2811	17.6562	17.8953	17.3257	17.876	17.7648	NaN	18.1373	18.1575	17.8494	18.2565	18.5531	NaN		catalytic activity;hydrolase activity	cell part;cytoplasm;intracellular part;membrane		cell part;cytoplasm;membrane		Abhydrolase_6	BLALOCK_ALZHEIMERS_DISEASE_DN;BLANCO_MELO_BETA_INTERFERON_TREATED_BRONCHIAL_EPITHELIAL_CELLS_DN;BREDEMEYER_RAG_SIGNALING_NOT_VIA_ATM_DN;BUYTAERT_PHOTODYNAMIC_THERAPY_STRESS_DN;CHESLER_BRAIN_QTL_CIS;CONCANNON_APOPTOSIS_BY_EPOXOMICIN_DN;CUI_TCF21_TARGETS_2_UP;DACOSTA_UV_RESPONSE_VIA_ERCC3_UP;DEBIASI_APOPTOSIS_BY_REOVIRUS_INFECTION_DN;HELLER_HDAC_TARGETS_DN;HOFFMANN_SMALL_PRE_BII_TO_IMMATURE_B_LYMPH…	Cytoplasm;Glycoprotein;Hydrolase;Membrane;Referenceproteome;Signal-anchor;Transmembrane;Transmembranehelix		Protein ABHD14A	Abhd14a	Q922Q6
Abhd14b	NaN	NaN	NaN	17.5616	17.9528	NaN	17.2983	NaN	18.1742	18.1793	18.2361	18.2588	NaN	17.7768	17.7274	NaN	NaN	NaN	biological regulation;positive regulation of biological process;positive regulation of biosynthetic process;positive regulation of cellular biosynthetic process;positive regulation of cellular metabolic process;positive regulation of cellular process;positive regulation of gene expression;positive regulation of macromolecule biosynthetic process;positive regulation of macromolecule metabolic proc…	catalytic activity;hydrolase activity	cell part;cytoplasm;cytoplasmic part;cytosol;intracellular membrane-bounded organelle;intracellular non-membrane-bounded organelle;intracellular organelle;intracellular organelle part;intracellular part;membrane-bounded organelle;non-membrane-bounded organelle;nuclear part;nucleolus;nucleoplasm;nucleus;organelle;organelle part	biological regulation	cell part;cytoplasm;cytosol;intracellular membrane-bounded organelle;intracellular non-membrane-bounded organelle;intracellular organelle;nucleolus;nucleoplasm;nucleus;organelle		Abhydrolase_6	ACEVEDO_NORMAL_TISSUE_ADJACENT_TO_LIVER_TUMOR_DN;BHATI_G2M_ARREST_BY_2METHOXYESTRADIOL_DN;CARRILLOREIXACH_HEPATOBLASTOMA_VS_NORMAL_DN;DARWICHE_PAPILLOMA_PROGRESSION_RISK;DARWICHE_PAPILLOMA_RISK_HIGH_DN;DARWICHE_PAPILLOMA_RISK_LOW_DN;DARWICHE_SKIN_TUMOR_PROMOTER_DN;DARWICHE_SQUAMOUS_CELL_CARCINOMA_DN;DODD_NASOPHARYNGEAL_CARCINOMA_UP;JOHNSTONE_PARVB_TARGETS_3_UP;KOHOUTEK_CCNT1_TARGETS;LEE_BMP2_TARG…	Acyltransferase;Cytoplasm;Nucleus;Phosphoprotein;Referenceproteome;Transferase		Putative protein-lysine deacylase ABHD14B	Abhd14b	Q8VCR7
Abhd16a	18.8697	19.2939	19.0462	18.6933	18.6971	19.0047	18.3401	19.1098	18.7178	NaN	NaN	19.0326	17.7526	18.7437	18.6302	19.1308	19.3124	18.3477	acylglycerol catabolic process;acylglycerol metabolic process;catabolic process;cellular catabolic process;cellular lipid catabolic process;cellular lipid metabolic process;cellular metabolic process;cellular process;glycerol ether catabolic process;glycerol ether metabolic process;glycerolipid catabolic process;glycerolipid metabolic process;glycerophospholipid catabolic process;glycerophospholi…	acylglycerol lipase activity;carboxylic ester hydrolase activity;catalytic activity;hydrolase activity;hydrolase activity, acting on ester bonds;lipase activity;phospholipase activity	cell part;membrane	catabolic process;cellular lipid metabolic process;cellular metabolic process;cellular process;glycerol ether metabolic process;lipid metabolic process;metabolic process;primary metabolic process;small molecule metabolic process	cell part;membrane		Abhydrolase_1	ACEVEDO_LIVER_CANCER_UP;ACEVEDO_LIVER_TUMOR_VS_NORMAL_ADJACENT_TISSUE_UP;CUI_TCF21_TARGETS_2_UP;PEREZ_TP63_TARGETS;PETRETTO_HEART_MASS_QTL_CIS_UP	Directproteinsequencing;Hydrolase;Lipidmetabolism;Membrane;Referenceproteome;Transmembrane;Transmembranehelix		Phosphatidylserine lipase ABHD16A	Abhd16a	Q9Z1Q2
Abhd4	16.2222	16.6897	16.6781	17.5295	17.8342	17.9073	17.7489	17.787	17.7239	17.9073	17.8515	18.2224	17.4419	17.5128	17.4511	18.5829	18.4775	18.2855	alcohol metabolic process;amine metabolic process;biological regulation;biosynthetic process;carboxylic acid biosynthetic process;carboxylic acid metabolic process;catabolic process;cellular amine metabolic process;cellular biogenic amine metabolic process;cellular biosynthetic process;cellular ketone metabolic process;cellular lipid metabolic process;cellular metabolic process;cellular nitrogen …	carboxylic ester hydrolase activity;catalytic activity;hydrolase activity;hydrolase activity, acting on ester bonds;lipase activity;lysophosphatidic acid acyltransferase activity;lysophospholipase activity;lysophospholipid acyltransferase activity;phospholipase activity;transferase activity;transferase activity, transferring acyl groups;transferase activity, transferring acyl groups other than am…	cell part;cytoplasmic part;intracellular membrane-bounded organelle;intracellular organelle;intracellular part;lipid particle;membrane-bounded organelle;mitochondrion;organelle	alcohol metabolic process;amine metabolic process;biological regulation;biosynthetic process;catabolic process;cellular ketone metabolic process;cellular lipid metabolic process;cellular metabolic process;cellular nitrogen compound metabolic process;cellular process;homeostatic process;lipid metabolic process;metabolic process;nitrogen compound metabolic process;organic acid metabolic process;pri…	cell part;intracellular membrane-bounded organelle;intracellular organelle;lipid particle;mitochondrion;organelle		Abhydrolase_1	APPIERTO_RESPONSE_TO_FENRETINIDE_UP;BOUDOUKHA_BOUND_BY_IGF2BP2;BRUINS_UVC_RESPONSE_VIA_TP53_GROUP_B;DOUGLAS_BMI1_TARGETS_DN;DUTERTRE_ESTRADIOL_RESPONSE_24HR_DN;FISCHER_G1_S_CELL_CYCLE;GARGALOVIC_RESPONSE_TO_OXIDIZED_PHOSPHOLIPIDS_BLACK_UP;GAVIN_FOXP3_TARGETS_CLUSTER_P6;GOZGIT_ESR1_TARGETS_DN;GRAESSMANN_APOPTOSIS_BY_DOXORUBICIN_UP;GRAESSMANN_RESPONSE_TO_MC_AND_DOXORUBICIN_UP;IBRAHIM_NRF1_UP;IBRAHI…	Hydrolase;Lipiddegradation;Lipidmetabolism;Referenceproteome		(Lyso)-N-acylphosphatidylethanolamine lipase	Abhd4	Q8VD66
Abi1	21.3049	21.2699	21.3897	21.5284	21.6054	21.6017	21.3833	21.5159	21.3858	21.1423	21.2469	21.1202	21.335	21.3838	21.4294	21.4348	21.4572	21.4556	anatomical structure development;anatomical structure formation involved in morphogenesis;anatomical structure morphogenesis;anterior/posterior pattern specification;behavior;biological regulation;camera-type eye development;cell development;cell junction assembly;cell junction organization;cell migration;cell morphogenesis;cell morphogenesis involved in differentiation;cell motility;cell part mo…	binding;binding, bridging;enzyme activator activity;enzyme binding;enzyme regulator activity;identical protein binding;kinase activator activity;kinase regulator activity;proline-rich region binding;protein binding;protein domain specific binding;protein kinase activator activity;protein kinase regulator activity;protein tyrosine kinase activator activity;SH3 domain binding;signaling adaptor acti…	adherens junction;anchoring junction;cell junction;cell leading edge;cell part;cell projection;cell projection part;cytoplasmic part;cytoskeletal part;cytoskeleton;cytosol;dendrite;dendritic spine;filopodium tip;growth cone;intracellular membrane-bounded organelle;intracellular non-membrane-bounded organelle;intracellular organelle;intracellular organelle part;intracellular part;lamellipodium;mac…	anatomical structure development;anatomical structure formation involved in morphogenesis;anatomical structure morphogenesis;behavior;biological regulation;cell development;cell junction organization;cell morphogenesis;cell motility;cellular component assembly;cellular component morphogenesis;cellular component movement;cellular component organization;cellular process;developmental process;locomo…	cell leading edge;cell part;cell projection;cytoskeleton;cytosol;intracellular membrane-bounded organelle;intracellular non-membrane-bounded organelle;intracellular organelle;macromolecular complex;neuron projection;nucleus;organelle;protein complex;site of polarized growth	Regulation of actin cytoskeleton	Abi_HHR;SH3_1;SH3_9	BAELDE_DIABETIC_NEPHROPATHY_DN;BILD_CTNNB1_ONCOGENIC_SIGNATURE;BIOCARTA_ACTINY_PATHWAY;BUYTAERT_PHOTODYNAMIC_THERAPY_STRESS_UP;CHANDRAN_METASTASIS_TOP50_DN;CHANG_POU5F1_TARGETS_UP;CHEN_METABOLIC_SYNDROM_NETWORK;CHICAS_RB1_TARGETS_SENESCENT;CREIGHTON_ENDOCRINE_THERAPY_RESISTANCE_1;DACOSTA_UV_RESPONSE_VIA_ERCC3_COMMON_DN;DACOSTA_UV_RESPONSE_VIA_ERCC3_DN;DAVICIONI_TARGETS_OF_PAX_FOXO1_FUSIONS_UP;DEB…	Acetylation;Alternativesplicing;Celljunction;Cellprojection;Coiledcoil;Cytoplasm;Cytoskeleton;Neurogenesis;Nucleus;Phosphoprotein;Referenceproteome;SH3domain;Synapse	Abi1-Wasl complex;Sos1-Abi1-Eps8 complex;Wave-2 complex;Wave-2 complex (Rac-activated)	Abl interactor 1;Abl interactor 2	Abi1	P62484;Q8CBW3;Q8CBW3
Abi2	19.6356	19.7542	19.8667	19.9342	20.0618	19.7037	19.6084	19.6758	19.446	20.0531	20.0318	20.0868	19.9919	20.0089	20.0052	20.0816	20.1409	20.1884	anatomical structure development;anatomical structure formation involved in morphogenesis;anatomical structure morphogenesis;anterior/posterior pattern specification;behavior;biological regulation;camera-type eye development;cell development;cell junction assembly;cell junction organization;cell migration;cell morphogenesis;cell morphogenesis involved in differentiation;cell motility;cell part mo…	binding;binding, bridging;enzyme activator activity;enzyme binding;enzyme regulator activity;identical protein binding;kinase activator activity;kinase regulator activity;proline-rich region binding;protein binding;protein domain specific binding;protein kinase activator activity;protein kinase regulator activity;protein tyrosine kinase activator activity;SH3 domain binding;signaling adaptor acti…	adherens junction;anchoring junction;cell junction;cell leading edge;cell part;cell projection;cell projection part;cytoplasmic part;cytoskeletal part;cytoskeleton;cytosol;dendrite;dendritic spine;filopodium tip;growth cone;intracellular membrane-bounded organelle;intracellular non-membrane-bounded organelle;intracellular organelle;intracellular organelle part;intracellular part;lamellipodium;mac…	anatomical structure development;anatomical structure formation involved in morphogenesis;anatomical structure morphogenesis;behavior;biological regulation;cell development;cell junction organization;cell morphogenesis;cell motility;cellular component assembly;cellular component morphogenesis;cellular component movement;cellular component organization;cellular process;developmental process;locomo…	cell leading edge;cell part;cell projection;cytoskeleton;cytosol;intracellular membrane-bounded organelle;intracellular non-membrane-bounded organelle;intracellular organelle;macromolecular complex;neuron projection;nucleus;organelle;protein complex;site of polarized growth	Regulation of actin cytoskeleton	Abi_HHR;SH3_1;SH3_9	BAELDE_DIABETIC_NEPHROPATHY_DN;BILD_CTNNB1_ONCOGENIC_SIGNATURE;BIOCARTA_ACTINY_PATHWAY;BUYTAERT_PHOTODYNAMIC_THERAPY_STRESS_UP;CHANDRAN_METASTASIS_TOP50_DN;CHANG_POU5F1_TARGETS_UP;CHEN_METABOLIC_SYNDROM_NETWORK;CHICAS_RB1_TARGETS_SENESCENT;CREIGHTON_ENDOCRINE_THERAPY_RESISTANCE_1;DACOSTA_UV_RESPONSE_VIA_ERCC3_COMMON_DN;DACOSTA_UV_RESPONSE_VIA_ERCC3_DN;DAVICIONI_TARGETS_OF_PAX_FOXO1_FUSIONS_UP;DEB…	Acetylation;Alternativesplicing;Celljunction;Cellprojection;Coiledcoil;Cytoplasm;Cytoskeleton;Neurogenesis;Nucleus;Phosphoprotein;Referenceproteome;SH3domain;Synapse	Abi1-Wasl complex;Sos1-Abi1-Eps8 complex;Wave-2 complex;Wave-2 complex (Rac-activated)	Abl interactor 1;Abl interactor 2	Abi2	P62484;P62484;Q8CBW3
Abitram	18.3117	18.5864	18.2951	18.341	18.2683	18.4045	18.6224	18.4971	18.5748	19.5305	19.3223	19.1383	19.4377	19.5992	19.1605	19.0785	18.7007	18.7074	anatomical structure morphogenesis;biological regulation;cell part morphogenesis;cell projection morphogenesis;cell projection organization;cellular component morphogenesis;cellular component organization;cellular component organization at cellular level;cellular component organization or biogenesis;cellular component organization or biogenesis at cellular level;cellular developmental process;cel…	actin binding;actin filament binding;actin monomer binding;binding;cytoskeletal protein binding;protein binding	cell part;cell projection;cell projection part;dendrite;filopodium tip;growth cone;intracellular membrane-bounded organelle;intracellular organelle;intracellular organelle part;intracellular part;lamellipodium;membrane-bounded organelle;neuron projection;nuclear body;nuclear part;nuclear speck;nucleoplasm part;nucleus;organelle;organelle part;site of polarized growth	anatomical structure morphogenesis;biological regulation;cellular component morphogenesis;cellular component organization;cellular process;developmental process;regulation of organelle organization	cell part;cell projection;intracellular membrane-bounded organelle;intracellular organelle;neuron projection;nucleus;organelle;site of polarized growth		GCV_H	CREIGHTON_ENDOCRINE_THERAPY_RESISTANCE_2;IVANOVA_HEMATOPOIESIS_EARLY_PROGENITOR;LINDGREN_BLADDER_CANCER_CLUSTER_1_UP;LINDGREN_BLADDER_CANCER_WITH_LOH_IN_CHR9Q;MONNIER_POSTRADIATION_TUMOR_ESCAPE_UP;NUYTTEN_NIPP1_TARGETS_UP	Actin-binding;Cellprojection;Nucleus;Referenceproteome		Protein Abitram	Abitram	Q80ZQ9
Abl1	16.2639	15.6701	15.9376	16.5506	16.1555	16.2597	15.3624	16.2771	16.2235	16.4493	16.392	16.1861	16.6774	16.2104	16.5286	NaN	NaN	15.4744	actin cytoskeleton organization;actin filament organization;actin filament polymerization;actin filament-based process;actin polymerization or depolymerization;activated T cell proliferation;activation of immune response;aging;alpha-beta T cell activation;alpha-beta T cell differentiation;anatomical structure development;anatomical structure formation involved in morphogenesis;anatomical structur…	actin binding;actin filament binding;adenyl nucleotide binding;adenyl ribonucleotide binding;ATP binding;binding;bubble DNA binding;catalytic activity;cation binding;cytoskeletal protein binding;delta-catenin binding;DNA binding;DNA secondary structure binding;enzyme binding;ephrin receptor binding;four-way junction DNA binding;ion binding;kinase activity;kinase binding;magnesium ion binding;mang…	actin cytoskeleton;cell body;cell leading edge;cell part;cell projection;cell projection part;cytoplasm;cytoplasmic part;cytoskeleton;cytosol;dendrite;growth cone;intracellular membrane-bounded organelle;intracellular non-membrane-bounded organelle;intracellular organelle;intracellular organelle part;intracellular part;macromolecular complex;membrane-bounded organelle;mitochondrion;neuron project…	aging;anatomical structure development;anatomical structure formation involved in morphogenesis;anatomical structure morphogenesis;autophagy;behavior;biological adhesion;biological regulation;catabolic process;cell activation;cell adhesion;cell death;cell differentiation;cell morphogenesis;cell motility;cell proliferation;cellular component assembly;cellular component morphogenesis;cellular compo…	cell body;cell leading edge;cell part;cell projection;cytoplasm;cytoskeleton;cytosol;intracellular membrane-bounded organelle;intracellular non-membrane-bounded organelle;intracellular organelle;macromolecular complex;mitochondrion;neuron projection;neuronal cell body;nucleolus;nucleoplasm;nucleus;organelle;site of polarized growth	Axon guidance;Cell cycle;Chronic myeloid leukemia;ErbB signaling pathway;Neurotrophin signaling pathway;Pathogenic Escherichia coli infection;Pathways in cancer;Shigellosis;Viral myocarditis	F_actin_bind;PK_Tyr_Ser-Thr;SH2;SH3_1	BIOCARTA_ARF_PATHWAY;BIOCARTA_ATM_PATHWAY;BIOCARTA_G1_PATHWAY;BIOCARTA_LIS1_PATHWAY;BLALOCK_ALZHEIMERS_DISEASE_UP;DAZARD_RESPONSE_TO_UV_NHEK_DN;DAZARD_UV_RESPONSE_CLUSTER_G6;DIAZ_CHRONIC_MYELOGENOUS_LEUKEMIA_UP;ENK_UV_RESPONSE_KERATINOCYTE_UP;FLECHNER_PBL_KIDNEY_TRANSPLANT_OK_VS_DONOR_DN;GALLUZZI_PERMEABILIZE_MITOCHONDRIA;GAUSSMANN_MLL_AF4_FUSION_TARGETS_G_UP;GRESHOCK_CANCER_COPY_NUMBER_UP;GRYDER…	3D-structure;Acetylation;Alternativesplicing;Apoptosis;ATP-binding;Autophagy;Celladhesion;Chromosomalrearrangement;Cytoplasm;Cytoskeleton;DNA-binding;DNAdamage;DNArepair;Endocytosis;Kinase;Lipoprotein;Magnesium;Manganese;Metal-binding;Mitochondrion;Myristate;Nucleotide-binding;Nucleus;Phosphoprotein;Proto-oncogene;Referenceproteome;SH2domain;SH3domain;Transferase;Tyrosine-proteinkinase;Ublconjuga…	Abl1-Abl2-Crk-Unc119 complex;Abl1-Dok1-Nck1 complex;Cdk5-c-Abl-Cables complex	Tyrosine-protein kinase ABL1	Abl1	P00520
Abl2	18.4795	17.8903	18.4494	18.7279	18.7659	18.6248	18.5942	18.4437	18.6433	19.2826	19.4189	19.302	19.1796	18.9008	19.2966	19.9879	19.8528	19.4623	actin cytoskeleton organization;actin filament bundle assembly;actin filament organization;actin filament-based process;adult behavior;adult locomotory behavior;adult walking behavior;aggressive behavior;alpha-beta T cell activation;alpha-beta T cell differentiation;anatomical structure development;anatomical structure formation involved in morphogenesis;anatomical structure morphogenesis;associa…	adenyl nucleotide binding;adenyl ribonucleotide binding;ATP binding;binding;catalytic activity;cation binding;ion binding;kinase activity;magnesium ion binding;manganese ion binding;metal ion binding;non-membrane spanning protein tyrosine kinase activity;nucleotide binding;phosphoprotein binding;phosphotransferase activity, alcohol group as acceptor;phosphotyrosine binding;protein binding;protein…	actin cytoskeleton;cell part;cell projection;cell projection part;cytoplasmic part;cytoplasmic vesicle;cytoskeleton;dendritic spine;intracellular non-membrane-bounded organelle;intracellular organelle;intracellular part;lamellipodium;membrane part;neuron projection;neuron spine;non-membrane-bounded organelle;organelle;phagocytic cup;plasma membrane part;vesicle	anatomical structure development;anatomical structure formation involved in morphogenesis;anatomical structure morphogenesis;behavior;behavioral interaction between organisms;biological regulation;cell activation;cell communication;cell differentiation;cell maturation;cellular component assembly;cellular component morphogenesis;cellular component organization;cellular homeostasis;cellular ion hom…	cell part;cell projection;cytoskeleton;intracellular non-membrane-bounded organelle;intracellular organelle;neuron projection;organelle;vesicle		F_actin_bind;PK_Tyr_Ser-Thr;SH2;SH3_1	BILD_MYC_ONCOGENIC_SIGNATURE;BLANCO_MELO_COVID19_SARS_COV_2_INFECTION_A594_ACE2_EXPRESSING_CELLS_RUXOLITINIB_UP;BLANCO_MELO_COVID19_SARS_COV_2_INFECTION_A594_ACE2_EXPRESSING_CELLS_UP;BLANCO_MELO_MERS_COV_INFECTION_MCR5_CELLS_UP;BUYTAERT_PHOTODYNAMIC_THERAPY_STRESS_UP;CHANG_IMMORTALIZED_BY_HPV31_UP;CHEN_METABOLIC_SYNDROM_NETWORK;CHO_NR4A1_TARGETS;FORTSCHEGGER_PHF8_TARGETS_DN;FULCHER_INFLAMMATORY_R…	3D-structure;Acetylation;ATP-binding;Celladhesion;Cytoplasm;Cytoskeleton;Kinase;Lipoprotein;Magnesium;Manganese;Metal-binding;Myristate;Nucleotide-binding;Phosphoprotein;Referenceproteome;SH2domain;SH3domain;Transferase;Tyrosine-proteinkinase;Ublconjugation	Abl1-Abl2-Crk-Unc119 complex	Tyrosine-protein kinase ABL2	Abl2	Q4JIM5
Ablim1	20.7255	20.5198	20.4857	20.5863	20.3328	20.5717	19.713	19.9979	19.9767	19.6291	19.7147	19.8169	20.1381	20.0609	19.9146	19.7965	19.6252	19.6474	anatomical structure morphogenesis;axon guidance;biological regulation;biosynthetic process;cell part morphogenesis;cell projection assembly;cell projection morphogenesis;cell projection organization;cellular biosynthetic process;cellular component assembly;cellular component assembly at cellular level;cellular component morphogenesis;cellular component organization;cellular component organizatio…	actin binding;actin filament binding;binding;cation binding;cytoskeletal protein binding;ion binding;metal ion binding;protein binding	actin cytoskeleton;actin filament bundle;actomyosin;cell part;cell projection;cytoplasm;cytoskeletal part;cytoskeleton;intracellular non-membrane-bounded organelle;intracellular organelle;intracellular organelle part;intracellular part;lamellipodium;non-membrane-bounded organelle;organelle;organelle part;postsynaptic density;stress fiber;synapse part	anatomical structure morphogenesis;biological regulation;biosynthetic process;cellular component assembly;cellular component morphogenesis;cellular component organization;cellular metabolic process;cellular nitrogen compound metabolic process;cellular process;cytoskeleton organization;developmental process;locomotion;macromolecule metabolic process;metabolic process;nitrogen compound metabolic pr…	cell part;cell projection;cytoplasm;cytoskeleton;intracellular non-membrane-bounded organelle;intracellular organelle;organelle	Axon guidance	AbLIM_anchor;LIM;VHP	BENPORATH_SOX2_TARGETS;BERENJENO_TRANSFORMED_BY_RHOA_DN;BLALOCK_ALZHEIMERS_DISEASE_UP;BRACHAT_RESPONSE_TO_CISPLATIN;BRACHAT_RESPONSE_TO_METHOTREXATE_UP;BROWNE_HCMV_INFECTION_24HR_UP;BRUECKNER_TARGETS_OF_MIRLET7A3_UP;CASORELLI_ACUTE_PROMYELOCYTIC_LEUKEMIA_DN;CHEOK_RESPONSE_TO_HD_MTX_UP;CHIARADONNA_NEOPLASTIC_TRANSFORMATION_KRAS_DN;DESERT_PERIVENOUS_HEPATOCELLULAR_CARCINOMA_SUBCLASS_UP;DODD_NASOPHA…	Actin-binding;Alternativesplicing;Coiledcoil;Cytoplasm;Cytoskeleton;Isopeptidebond;LIMdomain;Metal-binding;Phosphoprotein;Referenceproteome;Repeat;Ublconjugation;Zinc		Actin-binding LIM protein 1	Ablim1	Q8K4G5
Abr	20.7741	20.9964	21.037	20.8349	20.8631	21.1142	20.4961	20.5766	20.6928	20.5227	20.6159	20.7626	20.5723	20.7443	20.8366	21.1305	20.8882	20.9832	actin cytoskeleton organization;actin filament-based process;anatomical structure development;anatomical structure morphogenesis;biological regulation;brain development;cell activation;cell activation involved in immune response;cell differentiation;cell junction assembly;cell junction organization;cell migration;cell motility;cell surface receptor linked signaling pathway;cell-substrate junction…	adenyl nucleotide binding;adenyl ribonucleotide binding;ATP binding;binding;catalytic activity;enzyme activator activity;enzyme binding;enzyme regulator activity;GTPase activator activity;GTPase regulator activity;guanyl-nucleotide exchange factor activity;kinase activity;nucleoside-triphosphatase regulator activity;nucleotide binding;phosphotransferase activity, alcohol group as acceptor;protein…	axon;cell part;cell projection;cell projection part;cytoplasmic part;cytoskeletal part;cytosol;dendritic spine;intracellular organelle part;intracellular part;macromolecular complex;membrane;neuron projection;neuron spine;organelle part;plasma membrane;postsynaptic density;synapse part	anatomical structure development;anatomical structure morphogenesis;biological regulation;cell activation;cell differentiation;cell junction organization;cell motility;cellular component assembly;cellular component movement;cellular component organization;cellular membrane organization;cellular metabolic process;cellular process;circulatory system process;cytoskeleton organization;developmental p…	cell part;cell projection;cytosol;macromolecular complex;membrane;neuron projection;plasma membrane	Chronic myeloid leukemia;Pathways in cancer	Bcr-Abl_Oligo;C2;PH;PH_19;RhoGAP;RhoGEF	AGUIRRE_PANCREATIC_CANCER_COPY_NUMBER_DN;BARRIER_CANCER_RELAPSE_NORMAL_SAMPLE_DN;BIOCARTA_GLEEVEC_PATHWAY;BIOCARTA_INTEGRIN_PATHWAY;BLANCO_MELO_COVID19_SARS_COV_2_POS_PATIENT_LUNG_TISSUE_DN;BRUINS_UVC_RESPONSE_LATE;CHARAFE_BREAST_CANCER_LUMINAL_VS_MESENCHYMAL_UP;CHEN_METABOLIC_SYNDROM_NETWORK;CHYLA_CBFA2T3_TARGETS_UP;DEBIASI_APOPTOSIS_BY_REOVIRUS_INFECTION_DN;DELYS_THYROID_CANCER_UP;DIAZ_CHRONIC_…	Acetylation;Alternativesplicing;ATP-binding;Cellprojection;Coiledcoil;GTPaseactivation;Guanine-nucleotidereleasingfactor;Kinase;Methylation;Nucleotide-binding;Phosphoprotein;Proto-oncogene;Referenceproteome;Serine/threonine-proteinkinase;Synapse;Transferase		Active breakpoint cluster region-related protein;Breakpoint cluster region protein	Abr	Q5SSL4;Q6PAJ1;Q5SSL4
Abracl	20.2749	21.3735	21.074	20.6983	21.0774	20.2218	20.7196	20.9155	20.9869	21.7279	21.7564	21.6315	21.0702	22.4795	21.333	20.8581	21.3016	21.2932	biological regulation;regulation of actin filament-based process;regulation of biological process;regulation of cellular process			biological regulation			Costars	BENPORATH_NANOG_TARGETS;BERENJENO_ROCK_SIGNALING_NOT_VIA_RHOA_DN;BOUDOUKHA_BOUND_BY_IGF2BP2;CAFFAREL_RESPONSE_TO_THC_24HR_5_UP;DODD_NASOPHARYNGEAL_CARCINOMA_DN;GOLDRATH_ANTIGEN_RESPONSE;GRYDER_PAX3FOXO1_ENHANCERS_IN_TADS;GRYDER_PAX3FOXO1_ENHANCERS_KO_DOWN;IVANOVA_HEMATOPOIESIS_EARLY_PROGENITOR;KARLSSON_TGFB1_TARGETS_UP;LANDIS_ERBB2_BREAST_PRENEOPLASTIC_UP;LANDIS_ERBB2_BREAST_TUMORS_324_UP;MILI_PS…	Acetylation;Referenceproteome		Costars family protein ABRACL	Abracl	Q4KML4
Abraxas1	18.6382	18.37	18.5287	18.4621	18.3589	18.2094	19.3836	18.6946	18.8284	19.2259	18.7772	19.2203	18.9999	19.3873	19.5468	19.439	19.6107	19.5699	attachment of spindle microtubules to chromosome;attachment of spindle microtubules to kinetochore;biological regulation;cell cycle checkpoint;cell cycle process;cellular component assembly;cellular component assembly at cellular level;cellular component organization;cellular component organization at cellular level;cellular component organization or biogenesis;cellular component organization or …	binding;cytoskeletal protein binding;microtubule binding;polyubiquitin binding;protein binding;small conjugating protein binding;tubulin binding;ubiquitin binding	BRCA1-A complex;cell part;intracellular membrane-bounded organelle;intracellular organelle;intracellular organelle part;intracellular part;macromolecular complex;membrane-bounded organelle;nuclear body;nuclear part;nucleoplasm part;nucleus;organelle;organelle part;protein complex	biological regulation;cellular component assembly;cellular component organization;cellular metabolic process;cellular nitrogen compound metabolic process;cellular process;chromatin organization;chromosome organization;cytoskeleton organization;DNA metabolic process;DNA repair;macromolecule metabolic process;metabolic process;nitrogen compound metabolic process;nucleobase-containing compound metab…	cell part;intracellular membrane-bounded organelle;intracellular organelle;macromolecular complex;nucleus;organelle;protein complex			BASAKI_YBX1_TARGETS_DN;BRUINS_UVC_RESPONSE_EARLY_LATE;CARRILLOREIXACH_HEPATOBLASTOMA_VS_NORMAL_UP;IVANOVA_HEMATOPOIESIS_INTERMEDIATE_PROGENITOR;JAATINEN_HEMATOPOIETIC_STEM_CELL_UP;KEGG_MEDICUS_REFERENCE_DNA_END_RESECTION_AND_RPA_LOADING;MARSON_BOUND_BY_E2F4_UNSTIMULATED;PID_ATM_PATHWAY;REACTOME_CELL_CYCLE;REACTOME_CELL_CYCLE_CHECKPOINTS;REACTOME_DEUBIQUITINATION;REACTOME_DNA_DOUBLE_STRAND_BREAK_R…	3D-structure;Alternativesplicing;Chromatinregulator;Coiledcoil;DNAdamage;DNArepair;Nucleus;Phosphoprotein;Referenceproteome		BRCA1-A complex subunit Abraxas 1	Abraxas1	Q8BPZ8
Abraxas2	20.9264	20.9785	21.0466	21.3039	21.1599	21.182	21.419	21.319	21.3828	21.0338	20.7851	20.9993	21.1281	20.972	21.0903	21.3436	21.2152	21.0657	attachment of spindle microtubules to chromosome;attachment of spindle microtubules to kinetochore;biological regulation;cell cycle;cell cycle process;cell division;cellular component assembly;cellular component assembly at cellular level;cellular component organization;cellular component organization at cellular level;cellular component organization or biogenesis;cellular component organization …	binding;cytoskeletal protein binding;microtubule binding;polyubiquitin binding;protein binding;small conjugating protein binding;tubulin binding;ubiquitin binding	BRISC complex;cell part;cytoplasm;cytoskeletal part;intracellular membrane-bounded organelle;intracellular organelle;intracellular organelle part;intracellular part;macromolecular complex;membrane-bounded organelle;microtubule;nuclear part;nucleus;organelle;organelle part;protein complex;spindle pole	biological regulation;cell cycle;cell division;cellular component assembly;cellular component organization;cellular metabolic process;cellular process;chromosome segregation;cytoskeleton organization;macromolecule metabolic process;macromolecule modification;metabolic process;mitotic cell cycle;organelle assembly;organelle organization;primary metabolic process;protein metabolic process;protein m…	cell part;cytoplasm;intracellular membrane-bounded organelle;intracellular organelle;macromolecular complex;nucleus;organelle;protein complex			CHEOK_RESPONSE_TO_HD_MTX_DN;DEBIASI_APOPTOSIS_BY_REOVIRUS_INFECTION_UP;IBRAHIM_NRF1_UP;IBRAHIM_NRF2_UP;KONDO_EZH2_TARGETS;LASTOWSKA_NEUROBLASTOMA_COPY_NUMBER_DN;MARTINEZ_RESPONSE_TO_TRABECTEDIN_DN;OSMAN_BLADDER_CANCER_UP;OSWALD_HEMATOPOIETIC_STEM_CELL_IN_COLLAGEN_GEL_DN;PUJANA_BRCA1_PCC_NETWORK;REACTOME_DEUBIQUITINATION;REACTOME_METALLOPROTEASE_DUBS;REACTOME_POST_TRANSLATIONAL_PROTEIN_MODIFICATIO…	Cellcycle;Celldivision;Coiledcoil;Cytoplasm;Cytoskeleton;Microtubule;Mitosis;Nucleus;Phosphoprotein;Referenceproteome;Ublconjugationpathway		BRISC complex subunit Abraxas 2	Abraxas2	Q3TCJ1
Abt1	19.3626	19.5203	19.6254	19.885	19.6768	19.5915	19.6597	19.6316	19.6549	19.441	19.4636	19.5499	19.6019	19.5847	19.4633	20.0486	19.905	19.8989	biological regulation;cell differentiation;cell differentiation in spinal cord;cellular component assembly;cellular component assembly at cellular level;cellular component organization;cellular component organization at cellular level;cellular component organization or biogenesis;cellular component organization or biogenesis at cellular level;cellular developmental process;cellular macromolecular…	binding;DNA binding;nucleic acid binding;RNA binding	cell part;intracellular non-membrane-bounded organelle;intracellular organelle;intracellular organelle part;intracellular part;macromolecular complex;non-membrane-bounded organelle;nuclear part;nucleolus;nucleoplasm part;organelle;organelle part;protein complex;transcription factor complex	biological regulation;cell differentiation;cellular component assembly;cellular component organization;cellular macromolecular complex assembly;cellular metabolic process;cellular nitrogen compound metabolic process;cellular process;developmental process;macromolecular complex assembly;macromolecule metabolic process;metabolic process;nitrogen compound metabolic process;nucleobase-containing comp…	cell part;intracellular non-membrane-bounded organelle;intracellular organelle;macromolecular complex;nucleolus;organelle;protein complex;transcription factor complex			BENPORATH_MYC_MAX_TARGETS;DANG_BOUND_BY_MYC;GARY_CD5_TARGETS_DN;MARSON_BOUND_BY_FOXP3_UNSTIMULATED;MARTENS_TRETINOIN_RESPONSE_DN;MEISSNER_BRAIN_HCP_WITH_H3K4ME3_AND_H3K27ME3;RAO_BOUND_BY_SALL4;SPIELMAN_LYMPHOBLAST_EUROPEAN_VS_ASIAN_DN;STARK_PREFRONTAL_CORTEX_22Q11_DELETION_DN;TONG_INTERACT_WITH_PTTG1;ZHENG_BOUND_BY_FOXP3;ZHENG_FOXP3_TARGETS_IN_THYMUS_UP	Coiledcoil;DNA-binding;Nucleus;Referenceproteome;RNA-binding;Transcription;Transcriptionregulation		Activator of basal transcription 1	Abt1	Q9QYL7
Acaa1a	22.5502	22.3586	22.319	22.5961	22.6386	22.522	22.7733	22.7863	22.7086	21.7716	21.6415	21.8602	22.2936	22.1752	22.4453	21.7857	21.7774	21.9238	aromatic compound catabolic process;bile acid metabolic process;carboxylic acid catabolic process;carboxylic acid metabolic process;catabolic process;cellular aromatic compound metabolic process;cellular catabolic process;cellular ketone metabolic process;cellular lipid catabolic process;cellular lipid metabolic process;cellular metabolic process;cellular process;fatty acid beta-oxidation;fatty a…	acetate CoA-transferase activity;acetyl-CoA C-acetyltransferase activity;acetyl-CoA C-acyltransferase activity;acetyl-CoA C-myristoyltransferase activity;acetyltransferase activity;acyl-CoA oxidase activity;C-acetyltransferase activity;C-acyltransferase activity;catalytic activity;CoA-transferase activity;myristoyltransferase activity;oxidoreductase activity;oxidoreductase activity, acting on the…	cell part;cytoplasmic part;intracellular membrane-bounded organelle;intracellular organelle;intracellular organelle lumen;intracellular organelle part;intracellular part;membrane-bounded organelle;membrane-enclosed lumen;microbody;microbody lumen;microbody part;mitochondrion;organelle;organelle lumen;organelle part;peroxisomal matrix;peroxisomal part;peroxisome	catabolic process;cellular aromatic compound metabolic process;cellular ketone metabolic process;cellular lipid metabolic process;cellular metabolic process;cellular process;lipid metabolic process;metabolic process;organic acid metabolic process;primary metabolic process;response to chemical stimulus;response to endogenous stimulus;response to external stimulus;response to extracellular stimulus…	cell part;intracellular membrane-bounded organelle;intracellular organelle;microbody;mitochondrion;organelle;peroxisome	Benzoate degradation;Biosynthesis of unsaturated fatty acids;Fatty acid metabolism;Peroxisome;PPAR signaling pathway;Valine, leucine and isoleucine degradation	Thiolase_C;Thiolase_N		Acetylation;Acyltransferase;Fattyacidmetabolism;Lipidmetabolism;Peroxisome;Referenceproteome;Transferase;Transitpeptide		3-ketoacyl-CoA thiolase A, peroxisomal;3-ketoacyl-CoA thiolase B, peroxisomal	Acaa1a	Q8VCH0;Q921H8
Acaa2	21.4876	21.208	21.3115	21.798	21.7734	21.8589	21.9284	21.9322	21.8205	22.0361	21.8579	21.9037	21.7075	21.6472	21.7918	22.0626	22.0354	21.9965	acetyl-CoA metabolic process;carboxylic acid catabolic process;carboxylic acid metabolic process;catabolic process;cellular catabolic process;cellular ketone metabolic process;cellular lipid catabolic process;cellular lipid metabolic process;cellular metabolic process;cellular process;cellular response to chemical stimulus;cellular response to hypoxia;cellular response to oxygen levels;cellular r…	acetyl-CoA C-acetyltransferase activity;acetyl-CoA C-acyltransferase activity;acetyl-CoA hydrolase activity;acetyltransferase activity;acyl-CoA hydrolase activity;acyl-CoA thioesterase activity;C-acetyltransferase activity;C-acyltransferase activity;catalytic activity;CoA hydrolase activity;hydrolase activity;hydrolase activity, acting on ester bonds;palmitoyl-CoA hydrolase activity;thiolester hy…	cell part;cytoplasmic part;intracellular membrane-bounded organelle;intracellular organelle;intracellular organelle lumen;intracellular organelle part;intracellular part;membrane;membrane-bounded organelle;membrane-enclosed lumen;mitochondrial inner membrane;mitochondrial matrix;mitochondrial membrane;mitochondrial part;mitochondrion;organelle;organelle inner membrane;organelle lumen;organelle me…	catabolic process;cellular ketone metabolic process;cellular lipid metabolic process;cellular metabolic process;cellular process;cofactor metabolic process;lipid metabolic process;metabolic process;organic acid metabolic process;primary metabolic process;response to chemical stimulus;response to stimulus;response to stress;small molecule metabolic process	cell part;intracellular membrane-bounded organelle;intracellular organelle;membrane;mitochondrion;organelle	Benzoate degradation;Fatty acid elongation in mitochondria;Fatty acid metabolism;Valine, leucine and isoleucine degradation	Thiolase_C;Thiolase_N	ABBUD_LIF_SIGNALING_1_UP;ALCALAY_AML_BY_NPM1_LOCALIZATION_DN;BECKER_TAMOXIFEN_RESISTANCE_DN;BERENJENO_ROCK_SIGNALING_NOT_VIA_RHOA_UP;BOYAULT_LIVER_CANCER_SUBCLASS_G123_DN;BROWNE_HCMV_INFECTION_16HR_DN;BURTON_ADIPOGENESIS_6;CAIRO_HEPATOBLASTOMA_DN;CAIRO_LIVER_DEVELOPMENT_DN;CARRILLOREIXACH_HEPATOBLASTOMA_VS_NORMAL_DN;CHEMNITZ_RESPONSE_TO_PROSTAGLANDIN_E2_DN;DAIRKEE_CANCER_PRONE_RESPONSE_BPA_E2;DEL…	Acetylation;Acyltransferase;Fattyacidmetabolism;Hydrolase;Lipidmetabolism;Mitochondrion;Phosphoprotein;Referenceproteome;Transferase;Transitpeptide		3-ketoacyl-CoA thiolase, mitochondrial	Acaa2	Q8BWT1
Acaca	21.6022	21.535	21.6299	21.8039	21.6963	21.7692	21.605	21.5822	21.513	21.4943	21.5507	21.4061	21.926	21.8716	21.8303	21.7388	21.6888	21.6874	acetyl-CoA metabolic process;anatomical structure homeostasis;biological regulation;biosynthetic process;carboxylic acid biosynthetic process;carboxylic acid metabolic process;cellular biosynthetic process;cellular component assembly;cellular component organization;cellular component organization or biogenesis;cellular ketone metabolic process;cellular lipid metabolic process;cellular metabolic p…	acetyl-CoA carboxylase activity;adenyl nucleotide binding;adenyl ribonucleotide binding;ATP binding;binding;biotin binding;carboxylic acid binding;catalytic activity;cation binding;CoA carboxylase activity;enzyme binding;identical protein binding;ion binding;kinase binding;ligase activity;ligase activity, forming carbon-carbon bonds;metal ion binding;monocarboxylic acid binding;nucleotide binding…	actin cytoskeleton;cell part;cytoplasmic part;cytoskeleton;cytosol;fibrillar center;intracellular membrane-bounded organelle;intracellular non-membrane-bounded organelle;intracellular organelle;intracellular organelle part;intracellular part;membrane-bounded organelle;mitochondrion;non-membrane-bounded organelle;nuclear part;nucleolar part;nucleus;organelle;organelle part	biological regulation;biosynthetic process;cellular component assembly;cellular component organization;cellular ketone metabolic process;cellular lipid metabolic process;cellular metabolic process;cellular process;cofactor metabolic process;homeostatic process;lipid metabolic process;macromolecular complex assembly;macromolecule metabolic process;metabolic process;multicellular organismal process…	cell part;cytoskeleton;cytosol;intracellular membrane-bounded organelle;intracellular non-membrane-bounded organelle;intracellular organelle;mitochondrion;nucleus;organelle	Fatty acid biosynthesis;Insulin signaling pathway;Propanoate metabolism;Pyruvate metabolism	ACC_central;Biotin_carb_C;Biotin_carb_N;Biotin_lipoyl;Carboxyl_trans;CPSase_L_D2	ACEVEDO_LIVER_CANCER_DN;AMBROSINI_FLAVOPIRIDOL_TREATMENT_TP53;ASTIER_INTEGRIN_SIGNALING;BIDUS_METASTASIS_DN;BIOCARTA_LEPTIN_PATHWAY;BLUM_RESPONSE_TO_SALIRASIB_DN;BOQUEST_STEM_CELL_CULTURED_VS_FRESH_UP;BOYAULT_LIVER_CANCER_SUBCLASS_G3_UP;BROWNE_HCMV_INFECTION_48HR_DN;CAIRO_HEPATOBLASTOMA_DN;CAIRO_HEPATOBLASTOMA_UP;CARRILLOREIXACH_HEPATOBLASTOMA_VS_NORMAL_DN;CARRILLOREIXACH_MRS3_VS_LOWER_RISK_HEPAT…	Acetylation;Allostericenzyme;Alternativepromoterusage;ATP-binding;Biotin;Cytoplasm;Directproteinsequencing;Fattyacidbiosynthesis;Fattyacidmetabolism;Ligase;Lipidbiosynthesis;Lipidmetabolism;Magnesium;Manganese;Metal-binding;Mitochondrion;Multifunctionalenzyme;Nucleotide-binding;Phosphoprotein;Referenceproteome;Transitpeptide		Acetyl-CoA carboxylase 1;Acetyl-CoA carboxylase 2	Acaca	Q5SWU9;E9Q4Z2;Q5SWU9
Acacb	NaN	19.2625	NaN	18.6073	18.6555	18.5996	18.952	19.0344	19.0723	NaN	NaN	NaN	NaN	17.9083	NaN	NaN	NaN	NaN	acetyl-CoA metabolic process;anatomical structure homeostasis;biological regulation;biosynthetic process;carboxylic acid biosynthetic process;carboxylic acid metabolic process;cellular biosynthetic process;cellular component assembly;cellular component organization;cellular component organization or biogenesis;cellular ketone metabolic process;cellular lipid metabolic process;cellular metabolic p…	acetyl-CoA carboxylase activity;adenyl nucleotide binding;adenyl ribonucleotide binding;ATP binding;binding;biotin binding;carboxylic acid binding;catalytic activity;cation binding;CoA carboxylase activity;enzyme binding;identical protein binding;ion binding;kinase binding;ligase activity;ligase activity, forming carbon-carbon bonds;metal ion binding;monocarboxylic acid binding;nucleotide binding…	actin cytoskeleton;cell part;cytoplasmic part;cytoskeleton;cytosol;fibrillar center;intracellular membrane-bounded organelle;intracellular non-membrane-bounded organelle;intracellular organelle;intracellular organelle part;intracellular part;membrane-bounded organelle;mitochondrion;non-membrane-bounded organelle;nuclear part;nucleolar part;nucleus;organelle;organelle part	biological regulation;biosynthetic process;cellular component assembly;cellular component organization;cellular ketone metabolic process;cellular lipid metabolic process;cellular metabolic process;cellular process;cofactor metabolic process;homeostatic process;lipid metabolic process;macromolecular complex assembly;macromolecule metabolic process;metabolic process;multicellular organismal process…	cell part;cytoskeleton;cytosol;intracellular membrane-bounded organelle;intracellular non-membrane-bounded organelle;intracellular organelle;mitochondrion;nucleus;organelle	Fatty acid biosynthesis;Insulin signaling pathway;Propanoate metabolism;Pyruvate metabolism	ACC_central;Biotin_carb_C;Biotin_carb_N;Biotin_lipoyl;Carboxyl_trans;CPSase_L_D2	ACEVEDO_LIVER_CANCER_DN;AMBROSINI_FLAVOPIRIDOL_TREATMENT_TP53;ASTIER_INTEGRIN_SIGNALING;BIDUS_METASTASIS_DN;BIOCARTA_LEPTIN_PATHWAY;BLUM_RESPONSE_TO_SALIRASIB_DN;BOQUEST_STEM_CELL_CULTURED_VS_FRESH_UP;BOYAULT_LIVER_CANCER_SUBCLASS_G3_UP;BROWNE_HCMV_INFECTION_48HR_DN;CAIRO_HEPATOBLASTOMA_DN;CAIRO_HEPATOBLASTOMA_UP;CARRILLOREIXACH_HEPATOBLASTOMA_VS_NORMAL_DN;CARRILLOREIXACH_MRS3_VS_LOWER_RISK_HEPAT…	Acetylation;Allostericenzyme;Alternativepromoterusage;ATP-binding;Biotin;Cytoplasm;Directproteinsequencing;Fattyacidbiosynthesis;Fattyacidmetabolism;Ligase;Lipidbiosynthesis;Lipidmetabolism;Magnesium;Manganese;Metal-binding;Mitochondrion;Multifunctionalenzyme;Nucleotide-binding;Phosphoprotein;Referenceproteome;Transitpeptide		Acetyl-CoA carboxylase 1;Acetyl-CoA carboxylase 2	Acacb	E9Q4Z2;Q5SWU9;E9Q4Z2
Acad10	NaN	NaN	NaN	NaN	NaN	NaN	NaN	NaN	NaN	17.7094	NaN	17.7262	NaN	17.8437	17.6375	NaN	NaN	NaN	carboxylic acid catabolic process;carboxylic acid metabolic process;catabolic process;cellular catabolic process;cellular ketone metabolic process;cellular lipid catabolic process;cellular lipid metabolic process;cellular metabolic process;cellular process;fatty acid beta-oxidation;fatty acid beta-oxidation using acyl-CoA dehydrogenase;fatty acid catabolic process;fatty acid metabolic process;fat…	acyl-CoA dehydrogenase activity;binding;catalytic activity;coenzyme binding;cofactor binding;flavin adenine dinucleotide binding;oxidoreductase activity;oxidoreductase activity, acting on the CH-CH group of donors	cell part;cytoplasm;cytoplasmic part;intracellular membrane-bounded organelle;intracellular organelle;intracellular part;membrane-bounded organelle;mitochondrion;organelle	catabolic process;cellular ketone metabolic process;cellular lipid metabolic process;cellular metabolic process;cellular process;lipid metabolic process;metabolic process;organic acid metabolic process;primary metabolic process;small molecule metabolic process	cell part;cytoplasm;intracellular membrane-bounded organelle;intracellular organelle;mitochondrion;organelle		Acyl-CoA_dh_1;Acyl-CoA_dh_M;Acyl-CoA_dh_N;APH;HAD_2	BAKKER_FOXO3_TARGETS_DN;BREDEMEYER_RAG_SIGNALING_VIA_ATM_NOT_VIA_NFKB_DN;FERNANDEZ_BOUND_BY_MYC;FOSTER_KDM1A_TARGETS_DN;GINESTIER_BREAST_CANCER_ZNF217_AMPLIFIED_DN;LIM_MAMMARY_STEM_CELL_DN;MOREAUX_MULTIPLE_MYELOMA_BY_TACI_UP;REACTOME_FATTY_ACID_METABOLISM;REACTOME_METABOLISM_OF_LIPIDS;REACTOME_MITOCHONDRIAL_FATTY_ACID_BETA_OXIDATION	Acetylation;FAD;Flavoprotein;Oxidoreductase;Proteomicsidentification;Referenceproteome		Acyl-CoA dehydrogenase family member 10	Acad10	Q8K370;D3Z7X0
Acad11	19.3733	19.3135	19.4153	19.3798	19.5331	19.4262	19.4303	19.5676	19.5574	19.3148	19.5212	19.3277	19.5073	19.6671	19.8347	19.7115	19.924	19.8241	carboxylic acid catabolic process;carboxylic acid metabolic process;catabolic process;cellular catabolic process;cellular ketone metabolic process;cellular lipid catabolic process;cellular lipid metabolic process;cellular metabolic process;cellular process;fatty acid beta-oxidation;fatty acid beta-oxidation using acyl-CoA dehydrogenase;fatty acid catabolic process;fatty acid metabolic process;fat…	acyl-CoA dehydrogenase activity;binding;catalytic activity;coenzyme binding;cofactor binding;flavin adenine dinucleotide binding;long-chain-acyl-CoA dehydrogenase activity;medium-chain-acyl-CoA dehydrogenase activity;oxidoreductase activity;oxidoreductase activity, acting on the CH-CH group of donors;very long-chain-acyl-CoA dehydrogenase activity	cell part;cytoplasm;cytoplasmic part;intracellular membrane-bounded organelle;intracellular organelle;intracellular organelle part;intracellular part;membrane;membrane-bounded organelle;microbody;mitochondrial membrane;mitochondrial part;mitochondrion;nucleus;organelle;organelle membrane;organelle part;peroxisome	catabolic process;cellular ketone metabolic process;cellular lipid metabolic process;cellular metabolic process;cellular process;lipid metabolic process;metabolic process;organic acid metabolic process;primary metabolic process;small molecule metabolic process	cell part;cytoplasm;intracellular membrane-bounded organelle;intracellular organelle;membrane;microbody;mitochondrion;nucleus;organelle;peroxisome		Acyl-CoA_dh_1;Acyl-CoA_dh_M;Acyl-CoA_dh_N;APH	ACEVEDO_LIVER_CANCER_DN;CARRILLOREIXACH_HEPATOBLASTOMA_VS_NORMAL_DN;GRAESSMANN_APOPTOSIS_BY_DOXORUBICIN_UP;GRAESSMANN_RESPONSE_TO_MC_AND_DOXORUBICIN_UP;HOELZEL_NF1_TARGETS_UP;MEBARKI_HCC_PROGENITOR_FZD8CRD_DN;NAKAMURA_TUMOR_ZONE_PERIPHERAL_VS_CENTRAL_DN;REACTOME_FATTY_ACID_METABOLISM;REACTOME_METABOLISM_OF_LIPIDS;REACTOME_MITOCHONDRIAL_FATTY_ACID_BETA_OXIDATION;WANG_RESPONSE_TO_GSK3_INHIBITOR_SB2…	Acetylation;FAD;Fattyacidmetabolism;Flavoprotein;Lipidmetabolism;Membrane;Mitochondrion;Oxidoreductase;Peroxisome;Phosphoprotein;Referenceproteome		Acyl-CoA dehydrogenase family member 11	Acad11	Q80XL6
Acad8	19.167	19.0903	19.301	19.0071	19.2789	19.2932	19.5861	19.5789	19.5596	18.8424	18.7171	19.4018	19.166	19.3776	19.4983	19.6104	19.4031	19.1836	amine catabolic process;amine metabolic process;branched chain family amino acid catabolic process;branched chain family amino acid metabolic process;carboxylic acid catabolic process;carboxylic acid metabolic process;catabolic process;cellular amine metabolic process;cellular amino acid catabolic process;cellular amino acid metabolic process;cellular catabolic process;cellular ketone metabolic p…	acyl-CoA dehydrogenase activity;binding;catalytic activity;coenzyme binding;cofactor binding;flavin adenine dinucleotide binding;oxidoreductase activity;oxidoreductase activity, acting on the CH-CH group of donors	cell part;cytoplasmic part;intracellular membrane-bounded organelle;intracellular organelle;intracellular part;membrane-bounded organelle;mitochondrion;organelle	amine metabolic process;catabolic process;cellular amino acid metabolic process;cellular ketone metabolic process;cellular lipid metabolic process;cellular metabolic process;cellular nitrogen compound metabolic process;cellular process;lipid metabolic process;metabolic process;nitrogen compound metabolic process;organic acid metabolic process;primary metabolic process;small molecule metabolic pro…	cell part;intracellular membrane-bounded organelle;intracellular organelle;mitochondrion;organelle	Valine, leucine and isoleucine degradation	Acyl-CoA_dh_1;Acyl-CoA_dh_M;Acyl-CoA_dh_N	BENPORATH_MYC_MAX_TARGETS;BLALOCK_ALZHEIMERS_DISEASE_DN;BLALOCK_ALZHEIMERS_DISEASE_INCIPIENT_DN;BRUINS_UVC_RESPONSE_VIA_TP53_GROUP_B;CREIGHTON_ENDOCRINE_THERAPY_RESISTANCE_3;DANG_BOUND_BY_MYC;DIAZ_CHRONIC_MYELOGENOUS_LEUKEMIA_UP;FARMER_BREAST_CANCER_APOCRINE_VS_BASAL;FARMER_BREAST_CANCER_APOCRINE_VS_LUMINAL;GRAESSMANN_APOPTOSIS_BY_DOXORUBICIN_UP;GRAESSMANN_RESPONSE_TO_MC_AND_DOXORUBICIN_UP;GRYDER…	Acetylation;Branched-chainaminoacidcatabolism;FAD;Flavoprotein;Mitochondrion;Oxidoreductase;Referenceproteome;Transitpeptide		Isobutyryl-CoA dehydrogenase, mitochondrial	Acad8	Q9D7B6
Acad9	21.8592	21.6586	21.7481	21.9788	21.7414	21.7451	21.8394	21.9302	21.9275	21.789	21.8173	21.6735	21.7784	21.8469	21.7068	21.9403	22.0044	21.778	carboxylic acid catabolic process;carboxylic acid metabolic process;catabolic process;cellular catabolic process;cellular component assembly;cellular component assembly at cellular level;cellular component biogenesis;cellular component organization;cellular component organization at cellular level;cellular component organization or biogenesis;cellular component organization or biogenesis at cellu…	acyl-CoA dehydrogenase activity;binding;catalytic activity;coenzyme binding;cofactor binding;flavin adenine dinucleotide binding;long-chain-acyl-CoA dehydrogenase activity;medium-chain-acyl-CoA dehydrogenase activity;oxidoreductase activity;oxidoreductase activity, acting on the CH-CH group of donors	cell part;cell projection;cytoplasmic part;dendrite;intracellular membrane-bounded organelle;intracellular organelle;intracellular organelle part;intracellular part;membrane;membrane-bounded organelle;mitochondrial inner membrane;mitochondrial membrane;mitochondrial part;mitochondrion;neuron projection;nucleus;organelle;organelle inner membrane;organelle membrane;organelle part	catabolic process;cellular component assembly;cellular component organization;cellular ketone metabolic process;cellular lipid metabolic process;cellular macromolecular complex assembly;cellular metabolic process;cellular process;lipid metabolic process;macromolecular complex assembly;metabolic process;organic acid metabolic process;primary metabolic process;protein complex assembly;protein compl…	cell part;cell projection;intracellular membrane-bounded organelle;intracellular organelle;membrane;mitochondrion;neuron projection;nucleus;organelle	Geraniol degradation;Naphthalene degradation	Acyl-CoA_dh_1;Acyl-CoA_dh_M;Acyl-CoA_dh_N	BURTON_ADIPOGENESIS_6;DARWICHE_PAPILLOMA_RISK_HIGH_DN;DARWICHE_PAPILLOMA_RISK_LOW_UP;DARWICHE_SKIN_TUMOR_PROMOTER_DN;DARWICHE_SQUAMOUS_CELL_CARCINOMA_DN;DOUGLAS_BMI1_TARGETS_DN;GRAESSMANN_APOPTOSIS_BY_DOXORUBICIN_UP;HOUNKPE_HOUSEKEEPING_GENES;IVANOVA_HEMATOPOIESIS_STEM_CELL_AND_PROGENITOR;KOINUMA_TARGETS_OF_SMAD2_OR_SMAD3;MCBRYAN_PUBERTAL_BREAST_4_5WK_DN;RAY_TUMORIGENESIS_BY_ERBB2_CDC25A_DN;REACT…	Acetylation;FAD;Flavoprotein;Membrane;Mitochondrion;Mitochondrioninnermembrane;Oxidoreductase;Phosphoprotein;Referenceproteome;Transitpeptide		Complex I assembly factor ACAD9, mitochondrial	Acad9	Q8JZN5
Acadl	19.2806	19.233	19.3303	19.2788	19.3381	19.2415	19.3762	19.3743	19.47	20.1803	20.1535	20.2759	19.8551	19.8449	19.702	20.2514	20.3595	20.3005	amine catabolic process;amine metabolic process;betaine catabolic process;betaine metabolic process;biological regulation;carboxylic acid catabolic process;carboxylic acid metabolic process;carnitine catabolic process;carnitine metabolic process;carnitine metabolic process, CoA-linked;catabolic process;cellular amine metabolic process;cellular amino acid catabolic process;cellular amino acid meta…	acyl-CoA dehydrogenase activity;acyl-CoA oxidase activity;binding;carboxylic acid binding;catalytic activity;coenzyme binding;cofactor binding;fatty acid binding;fatty-acyl-CoA binding;flavin adenine dinucleotide binding;identical protein binding;lipid binding;long-chain-acyl-CoA dehydrogenase activity;monocarboxylic acid binding;oxidoreductase activity;oxidoreductase activity, acting on the CH-C…	cell part;cytoplasm;cytoplasmic part;intracellular membrane-bounded organelle;intracellular organelle;intracellular organelle lumen;intracellular organelle part;intracellular part;membrane;membrane-bounded organelle;membrane-enclosed lumen;mitochondrial matrix;mitochondrial membrane;mitochondrial part;mitochondrion;organelle;organelle lumen;organelle membrane;organelle part	amine metabolic process;biological regulation;catabolic process;cellular amino acid metabolic process;cellular ketone metabolic process;cellular lipid metabolic process;cellular metabolic process;cellular nitrogen compound metabolic process;cellular process;homeostatic process;lipid metabolic process;metabolic process;multicellular organismal process;nitrogen compound metabolic process;organic ac…	cell part;cytoplasm;intracellular membrane-bounded organelle;intracellular organelle;membrane;mitochondrion;organelle	Fatty acid metabolism;PPAR signaling pathway	Acyl-CoA_dh_1;Acyl-CoA_dh_M;Acyl-CoA_dh_N	BEGUM_TARGETS_OF_PAX3_FOXO1_FUSION_UP;BENPORATH_ES_WITH_H3K27ME3;BENPORATH_SUZ12_TARGETS;BOYAULT_LIVER_CANCER_SUBCLASS_G123_DN;BREDEMEYER_RAG_SIGNALING_VIA_ATM_NOT_VIA_NFKB_DN;BURTON_ADIPOGENESIS_10;BURTON_ADIPOGENESIS_6;BYSTRYKH_HEMATOPOIESIS_STEM_CELL_AND_BRAIN_QTL_CIS;BYSTRYKH_HEMATOPOIESIS_STEM_CELL_QTL_CIS;CAIRO_HEPATOBLASTOMA_DN;CARRILLOREIXACH_HEPATOBLASTOMA_VS_NORMAL_DN;CHIANG_LIVER_CANCE…	Acetylation;FAD;Fattyacidmetabolism;Flavoprotein;Lipidmetabolism;Mitochondrion;Oxidoreductase;Phosphoprotein;Referenceproteome;Transitpeptide		Long-chain specific acyl-CoA dehydrogenase, mitochondrial	Acadl	P51174
Acadm	22.232	22.2707	22.3089	22.8147	22.8324	22.8541	22.7894	22.8273	22.8803	22.9132	22.8752	22.8909	22.5805	22.5601	22.5664	22.8181	22.7542	22.8366	amine biosynthetic process;amine metabolic process;anatomical structure development;betaine biosynthetic process;betaine metabolic process;biological regulation;biosynthetic process;carbohydrate biosynthetic process;carbohydrate metabolic process;carboxylic acid biosynthetic process;carboxylic acid catabolic process;carboxylic acid metabolic process;cardiac cell differentiation;cardiac muscle cel…	acyl-CoA dehydrogenase activity;binding;carboxylic acid binding;catalytic activity;coenzyme binding;cofactor binding;fatty acid binding;fatty-acyl-CoA binding;flavin adenine dinucleotide binding;identical protein binding;isomerase activity;lipid binding;medium-chain-acyl-CoA dehydrogenase activity;monocarboxylic acid binding;oxidoreductase activity;oxidoreductase activity, acting on the CH-CH gro…	axon;cell part;cell projection;cytoplasm;cytoplasmic part;intracellular membrane-bounded organelle;intracellular organelle;intracellular organelle lumen;intracellular organelle part;intracellular part;membrane;membrane-bounded organelle;membrane-enclosed lumen;mitochondrial matrix;mitochondrial membrane;mitochondrial part;mitochondrion;neuron projection;organelle;organelle lumen;organelle membran…	amine metabolic process;anatomical structure development;biological regulation;biosynthetic process;carbohydrate metabolic process;catabolic process;cell differentiation;cellular amino acid metabolic process;cellular ketone metabolic process;cellular lipid metabolic process;cellular metabolic process;cellular nitrogen compound metabolic process;cellular process;developmental process;energy reserv…	cell part;cell projection;cytoplasm;intracellular membrane-bounded organelle;intracellular organelle;membrane;mitochondrion;neuron projection;organelle	beta-Alanine metabolism;Fatty acid metabolism;PPAR signaling pathway;Propanoate metabolism;Valine, leucine and isoleucine degradation	Acyl-CoA_dh_1;Acyl-CoA_dh_M;Acyl-CoA_dh_N	ALONSO_METASTASIS_UP;BAELDE_DIABETIC_NEPHROPATHY_DN;BENPORATH_MYC_TARGETS_WITH_EBOX;BENPORATH_NANOG_TARGETS;BERENJENO_TRANSFORMED_BY_RHOA_DN;BURTON_ADIPOGENESIS_5;CAIRO_HEPATOBLASTOMA_DN;CAIRO_LIVER_DEVELOPMENT_DN;CARRILLOREIXACH_HEPATOBLASTOMA_VS_NORMAL_DN;CASTELLANO_NRAS_TARGETS_UP;CHICAS_RB1_TARGETS_SENESCENT;COLINA_TARGETS_OF_4EBP1_AND_4EBP2;CREIGHTON_ENDOCRINE_THERAPY_RESISTANCE_3;DANG_BOUND…	Acetylation;FAD;Fattyacidmetabolism;Flavoprotein;Lipidmetabolism;Mitochondrion;Oxidoreductase;Phosphoprotein;Referenceproteome;Transitpeptide		Medium-chain specific acyl-CoA dehydrogenase, mitochondrial	Acadm	P45952
Acads	21.9751	21.9423	22.0554	22.0236	22.0662	22.0435	22.095	22.0707	21.9266	22.2437	22.1917	22.2656	22.2123	22.1136	22.2175	21.921	22.0857	21.8544	butyrate catabolic process;butyrate metabolic process;carboxylic acid catabolic process;carboxylic acid metabolic process;catabolic process;cellular catabolic process;cellular ketone metabolic process;cellular lipid catabolic process;cellular lipid metabolic process;cellular metabolic process;cellular process;fatty acid beta-oxidation;fatty acid beta-oxidation using acyl-CoA dehydrogenase;fatty a…	acyl-CoA dehydrogenase activity;binding;butyryl-CoA dehydrogenase activity;carboxylic acid binding;catalytic activity;coenzyme binding;cofactor binding;fatty acid binding;fatty-acyl-CoA binding;flavin adenine dinucleotide binding;identical protein binding;lipid binding;monocarboxylic acid binding;oxidoreductase activity;oxidoreductase activity, acting on the CH-CH group of donors;protein binding	cell part;centrosome;cytoplasmic part;cytoskeletal part;intracellular membrane-bounded organelle;intracellular non-membrane-bounded organelle;intracellular organelle;intracellular organelle lumen;intracellular organelle part;intracellular part;membrane;membrane-bounded organelle;membrane-enclosed lumen;microtubule organizing center;mitochondrial matrix;mitochondrial membrane;mitochondrial part;mi…	catabolic process;cellular ketone metabolic process;cellular lipid metabolic process;cellular metabolic process;cellular process;lipid metabolic process;metabolic process;organic acid metabolic process;primary metabolic process;small molecule metabolic process	cell part;centrosome;intracellular membrane-bounded organelle;intracellular non-membrane-bounded organelle;intracellular organelle;membrane;microtubule organizing center;mitochondrion;nucleoplasm;organelle	Butanoate metabolism;Fatty acid metabolism;Valine, leucine and isoleucine degradation	Acyl-CoA_dh_1;Acyl-CoA_dh_M;Acyl-CoA_dh_N	ACEVEDO_LIVER_CANCER_DN;ACEVEDO_LIVER_TUMOR_VS_NORMAL_ADJACENT_TISSUE_DN;BIDUS_METASTASIS_DN;BLALOCK_ALZHEIMERS_DISEASE_UP;BURTON_ADIPOGENESIS_6;CAIRO_HEPATOBLASTOMA_DN;CARRILLOREIXACH_HEPATOBLASTOMA_VS_NORMAL_DN;GERHOLD_ADIPOGENESIS_UP;HOSHIDA_LIVER_CANCER_SUBCLASS_S3;JI_RESPONSE_TO_FSH_UP;KAAB_HEART_ATRIUM_VS_VENTRICLE_DN;KEGG_BUTANOATE_METABOLISM;KEGG_FATTY_ACID_METABOLISM;KEGG_MEDICUS_REFEREN…	Acetylation;FAD;Fattyacidmetabolism;Flavoprotein;Lipidmetabolism;Mitochondrion;Oxidoreductase;Phosphoprotein;Referenceproteome;Transitpeptide		Short-chain specific acyl-CoA dehydrogenase, mitochondrial	Acads	Q07417
Acadsb	20.4077	20.4469	20.5966	20.5262	20.697	20.5877	20.3226	20.2844	20.2447	20.3582	20.1513	20.5093	20.345	20.4304	20.3536	20.6869	20.5802	20.4051	acyl-CoA metabolic process;amine catabolic process;amine metabolic process;branched chain family amino acid catabolic process;branched chain family amino acid metabolic process;carboxylic acid catabolic process;carboxylic acid metabolic process;catabolic process;cellular amine metabolic process;cellular amino acid catabolic process;cellular amino acid metabolic process;cellular catabolic process;…	2-methylacyl-CoA dehydrogenase activity;acyl-CoA dehydrogenase activity;binding;butyryl-CoA dehydrogenase activity;catalytic activity;coenzyme binding;cofactor binding;electron carrier activity;flavin adenine dinucleotide binding;identical protein binding;oxidoreductase activity;oxidoreductase activity, acting on the CH-CH group of donors;protein binding;short-branched-chain-acyl-CoA dehydrogenas…	cell part;cytoplasmic part;intracellular membrane-bounded organelle;intracellular organelle;intracellular organelle lumen;intracellular organelle part;intracellular part;membrane-bounded organelle;membrane-enclosed lumen;mitochondrial matrix;mitochondrial part;mitochondrion;organelle;organelle lumen;organelle part	amine metabolic process;catabolic process;cellular amino acid metabolic process;cellular ketone metabolic process;cellular lipid metabolic process;cellular metabolic process;cellular nitrogen compound metabolic process;cellular process;cofactor metabolic process;lipid metabolic process;metabolic process;nitrogen compound metabolic process;organic acid metabolic process;primary metabolic process;s…	cell part;intracellular membrane-bounded organelle;intracellular organelle;mitochondrion;organelle	Fatty acid metabolism;Valine, leucine and isoleucine degradation	Acyl-CoA_dh_1;Acyl-CoA_dh_M;Acyl-CoA_dh_N	ACEVEDO_LIVER_CANCER_DN;ACEVEDO_NORMAL_TISSUE_ADJACENT_TO_LIVER_TUMOR_DN;BRUINS_UVC_RESPONSE_LATE;CREIGHTON_ENDOCRINE_THERAPY_RESISTANCE_5;DESERT_PERIVENOUS_HEPATOCELLULAR_CARCINOMA_SUBCLASS_UP;DOANE_BREAST_CANCER_ESR1_UP;ENK_UV_RESPONSE_KERATINOCYTE_DN;FARMER_BREAST_CANCER_BASAL_VS_LULMINAL;FLECHNER_BIOPSY_KIDNEY_TRANSPLANT_OK_VS_DONOR_UP;FLECHNER_BIOPSY_KIDNEY_TRANSPLANT_REJECTED_VS_OK_DN;GEORG…	Acetylation;Directproteinsequencing;FAD;Fattyacidmetabolism;Flavoprotein;Lipidmetabolism;Mitochondrion;Oxidoreductase;Phosphoprotein;Referenceproteome;Transitpeptide		Short/branched chain specific acyl-CoA dehydrogenase, mitochondrial	Acadsb	Q9DBL1
Acadvl	19.3218	19.4858	19.3945	19.8876	19.7133	19.8726	19.6735	19.8776	19.8619	20.1339	20.1457	20.2047	20.6425	20.608	20.5789	20.5247	20.5368	20.5972	biological regulation;carboxylic acid catabolic process;carboxylic acid metabolic process;catabolic process;cell differentiation;cellular catabolic process;cellular developmental process;cellular ketone metabolic process;cellular lipid catabolic process;cellular lipid metabolic process;cellular metabolic process;cellular process;developmental process;epithelial cell differentiation;fatty acid bet…	acyl-CoA dehydrogenase activity;binding;carboxylic acid binding;catalytic activity;coenzyme binding;cofactor binding;fatty acid binding;fatty-acyl-CoA binding;flavin adenine dinucleotide binding;identical protein binding;lipid binding;long-chain-acyl-CoA dehydrogenase activity;monocarboxylic acid binding;oxidoreductase activity;oxidoreductase activity, acting on the CH-CH group of donors;protein …	cell part;cytoplasmic part;intracellular membrane-bounded organelle;intracellular non-membrane-bounded organelle;intracellular organelle;intracellular organelle part;intracellular part;membrane;membrane-bounded organelle;mitochondrial inner membrane;mitochondrial membrane;mitochondrial nucleoid;mitochondrial part;mitochondrion;non-membrane-bounded organelle;nuclear part;nucleoid;nucleolus;nucleop…	biological regulation;catabolic process;cell differentiation;cellular ketone metabolic process;cellular lipid metabolic process;cellular metabolic process;cellular process;developmental process;homeostatic process;lipid metabolic process;metabolic process;multicellular organismal process;organic acid metabolic process;primary metabolic process;response to abiotic stimulus;response to stimulus;res…	cell part;intracellular membrane-bounded organelle;intracellular non-membrane-bounded organelle;intracellular organelle;membrane;mitochondrion;nucleolus;nucleoplasm;organelle	Fatty acid metabolism	Acyl-CoA_dh_1;Acyl-CoA_dh_M;Acyl-CoA_dh_N	ACEVEDO_LIVER_CANCER_DN;ACEVEDO_LIVER_TUMOR_VS_NORMAL_ADJACENT_TISSUE_DN;BOYAULT_LIVER_CANCER_SUBCLASS_G3_DN;BROWNE_HCMV_INFECTION_16HR_DN;BROWNE_HCMV_INFECTION_48HR_DN;CASORELLI_ACUTE_PROMYELOCYTIC_LEUKEMIA_DN;CONCANNON_APOPTOSIS_BY_EPOXOMICIN_UP;ENK_UV_RESPONSE_KERATINOCYTE_UP;GERHOLD_ADIPOGENESIS_UP;GRAESSMANN_APOPTOSIS_BY_DOXORUBICIN_UP;HILLION_HMGA1B_TARGETS;HOSHIDA_LIVER_CANCER_SUBCLASS_S3;…	Acetylation;FAD;Fattyacidmetabolism;Flavoprotein;Lipidmetabolism;Membrane;Mitochondrion;Mitochondrioninnermembrane;Oxidoreductase;Phosphoprotein;Referenceproteome;S-nitrosylation;Transitpeptide		Very long-chain specific acyl-CoA dehydrogenase, mitochondrial	Acadvl	P50544
Acap1	17.0207	16.4802	16.9796	15.9921	16.7659	16.4279	16.9493	17.3865	16.2295	17.1624	17.3394	17.0439	16.1613	16.2869	15.9713	16.2358	15.7733	NaN	biological regulation;catabolic process;cellular process;cellular response to stimulus;lipid catabolic process;lipid metabolic process;metabolic process;primary metabolic process;regulation of biological process;regulation of cellular process;response to stimulus;signal transduction	binding;cation binding;enzyme activator activity;enzyme regulator activity;GTPase activator activity;GTPase regulator activity;ion binding;metal ion binding;nucleoside-triphosphatase regulator activity	cell part;cytoplasmic part;endosomal part;endosome membrane;intracellular organelle part;intracellular part;membrane;organelle membrane;organelle part;recycling endosome membrane	biological regulation;catabolic process;cellular process;lipid metabolic process;metabolic process;primary metabolic process;response to stimulus;signal transduction	cell part;membrane	Endocytosis	Ank_2;ArfGap;BAR_3;PH	BORCZUK_MALIGNANT_MESOTHELIOMA_DN;FEVR_CTNNB1_TARGETS_UP;GINESTIER_BREAST_CANCER_ZNF217_AMPLIFIED_DN;HUTTMANN_B_CLL_POOR_SURVIVAL_UP;KEGG_ENDOCYTOSIS;LIN_APC_TARGETS;PEREZ_TP63_TARGETS;PID_ARF6_PATHWAY;PID_ARF6_TRAFFICKING_PATHWAY;QI_HYPOXIA;SCHLOSSER_SERUM_RESPONSE_UP;SMID_BREAST_CANCER_LUMINAL_B_DN;SMID_BREAST_CANCER_NORMAL_LIKE_UP;SMIRNOV_RESPONSE_TO_IR_6HR_DN;TORCHIA_TARGETS_OF_EWSR1_FLI1_FUS…	ANKrepeat;Endosome;Lipiddegradation;Lipidmetabolism;Membrane;Metal-binding;Nitration;Referenceproteome;Repeat;Transducer;Zinc;Zinc-finger		Arf-GAP with coiled-coil, ANK repeat and PH domain-containing protein 1	Acap1	Q8K2H4
Acap2	18.6939	18.8199	18.815	18.8837	19.4216	18.814	18.512	19.0717	18.6933	19.4322	19.7122	19.6195	19.6042	19.6994	19.6647	19.7415	20.0487	20.2818	actin filament-based process;cellular process;endocytic recycling;endosome transport;establishment of localization;establishment of localization in cell;intracellular transport;transport;vesicle-mediated transport	binding;cation binding;enzyme activator activity;enzyme binding;enzyme regulator activity;GTPase activator activity;GTPase binding;GTPase regulator activity;ion binding;lipid binding;metal ion binding;nucleoside-triphosphatase regulator activity;phosphatidylinositol binding;phosphatidylinositol-3,5-bisphosphate binding;phospholipid binding;protein binding;small GTPase binding	cell part;cell projection;cytoplasmic part;endosomal part;endosome membrane;intracellular organelle part;intracellular part;membrane;organelle membrane;organelle part;ruffle	cellular process;endosome transport;establishment of localization;transport;vesicle-mediated transport	cell part;cell projection;membrane	Endocytosis	Ank_2;ArfGap;BAR_3;PH	AMUNDSON_RESPONSE_TO_ARSENITE;BILBAN_B_CLL_LPL_DN;BORCZUK_MALIGNANT_MESOTHELIOMA_UP;CUI_TCF21_TARGETS_2_DN;DACOSTA_UV_RESPONSE_VIA_ERCC3_DN;DACOSTA_UV_RESPONSE_VIA_ERCC3_TTD_DN;DACOSTA_UV_RESPONSE_VIA_ERCC3_XPCS_DN;DASU_IL6_SIGNALING_SCAR_UP;FULCHER_INFLAMMATORY_RESPONSE_LECTIN_VS_LPS_DN;GABRIELY_MIR21_TARGETS;GROSS_HYPOXIA_VIA_ELK3_AND_HIF1A_UP;GROSS_HYPOXIA_VIA_ELK3_DN;GROSS_HYPOXIA_VIA_HIF1A_D…	Alternativesplicing;ANKrepeat;Coiledcoil;Endosome;GTPaseactivation;Membrane;Metal-binding;Phosphoprotein;Referenceproteome;Repeat;Zinc;Zinc-finger		Arf-GAP with coiled-coil, ANK repeat and PH domain-containing protein 2	Acap2	Q6ZQK5
Acat1	21.0907	20.8563	21.031	20.7517	20.9727	20.9234	21.0206	20.913	20.9425	22.0208	22.1607	21.8918	22.0278	22.0061	21.9853	22.0645	22.0153	22.1275	acetyl-CoA biosynthetic process;acetyl-CoA catabolic process;acetyl-CoA metabolic process;adipose tissue development;amine catabolic process;amine metabolic process;anatomical structure development;biosynthetic process;branched chain family amino acid catabolic process;branched chain family amino acid metabolic process;carboxylic acid catabolic process;carboxylic acid metabolic process;catabolic …	acetyl-CoA C-acetyltransferase activity;acetyl-CoA C-acyltransferase activity;acetyltransferase activity;alkali metal ion binding;binding;C-acetyltransferase activity;C-acyltransferase activity;catalytic activity;cation binding;cholesterol O-acyltransferase activity;enzyme binding;identical protein binding;ion binding;metal ion binding;O-acyltransferase activity;potassium ion binding;protein bind…	cell part;cytoplasmic part;endoplasmic reticulum;intracellular membrane-bounded organelle;intracellular organelle;intracellular organelle lumen;intracellular organelle part;intracellular part;membrane;membrane-bounded organelle;membrane-enclosed lumen;mitochondrial inner membrane;mitochondrial matrix;mitochondrial membrane;mitochondrial part;mitochondrion;organelle;organelle inner membrane;organe…	amine metabolic process;anatomical structure development;biosynthetic process;catabolic process;cellular amino acid metabolic process;cellular ketone body metabolic process;cellular ketone metabolic process;cellular lipid metabolic process;cellular metabolic process;cellular nitrogen compound metabolic process;cellular process;cofactor metabolic process;developmental process;heterocycle metabolic…	cell part;endoplasmic reticulum;intracellular membrane-bounded organelle;intracellular organelle;membrane;mitochondrion;organelle	Benzoate degradation;Butanoate metabolism;Carbon fixation pathways in prokaryotes;Fatty acid metabolism;Glyoxylate and dicarboxylate metabolism;Lysine degradation;Propanoate metabolism;Pyruvate metabolism;Synthesis and degradation of ketone bodies;Terpenoid backbone biosynthesis;Tryptophan metabolism;Two-component system;Valine, leucine and isoleucine degradation	Thiolase_C;Thiolase_N	ACEVEDO_LIVER_CANCER_DN;ALCALAY_AML_BY_NPM1_LOCALIZATION_DN;BIOCARTA_LDL_PATHWAY;BLALOCK_ALZHEIMERS_DISEASE_DN;BOYAULT_LIVER_CANCER_SUBCLASS_G3_DN;CAIRO_HEPATOBLASTOMA_DN;CARRILLOREIXACH_HEPATOBLASTOMA_VS_NORMAL_DN;CASORELLI_ACUTE_PROMYELOCYTIC_LEUKEMIA_DN;DEURIG_T_CELL_PROLYMPHOCYTIC_LEUKEMIA_DN;DIAZ_CHRONIC_MYELOGENOUS_LEUKEMIA_UP;DURCHDEWALD_SKIN_CARCINOGENESIS_UP;ENK_UV_RESPONSE_EPIDERMIS_DN;…	Acetylation;Acyltransferase;Directproteinsequencing;Fattyacidmetabolism;Lipidmetabolism;Metal-binding;Mitochondrion;Phosphoprotein;Potassium;Referenceproteome;Transferase;Transitpeptide		Acetyl-CoA acetyltransferase, mitochondrial	Acat1	Q8QZT1
Acat2	20.9024	20.379	20.7492	20.6211	20.0924	20.2384	20.3591	20.3454	20.5896	20.1657	20.4807	20.2628	20.1665	20.4337	20.1107	19.5633	20.0373	19.5422	biological regulation;carboxylic acid catabolic process;carboxylic acid metabolic process;catabolic process;cellular catabolic process;cellular ketone metabolic process;cellular lipid catabolic process;cellular lipid metabolic process;cellular metabolic process;cellular process;fatty acid beta-oxidation;fatty acid catabolic process;fatty acid metabolic process;fatty acid oxidation;lipid catabolic…	acetyl-CoA C-acetyltransferase activity;acetyl-CoA C-acyltransferase activity;acetyltransferase activity;C-acetyltransferase activity;C-acyltransferase activity;catalytic activity;transferase activity;transferase activity, transferring acyl groups;transferase activity, transferring acyl groups other than amino-acyl groups	cell part;cytoplasm;cytoplasmic part;cytosol;intracellular membrane-bounded organelle;intracellular organelle;intracellular part;membrane-bounded organelle;mitochondrion;organelle	biological regulation;catabolic process;cellular ketone metabolic process;cellular lipid metabolic process;cellular metabolic process;cellular process;lipid metabolic process;metabolic process;organic acid metabolic process;primary metabolic process;regulation of transport;small molecule metabolic process	cell part;cytoplasm;cytosol;intracellular membrane-bounded organelle;intracellular organelle;mitochondrion;organelle	Benzoate degradation;Butanoate metabolism;Carbon fixation pathways in prokaryotes;Fatty acid metabolism;Glyoxylate and dicarboxylate metabolism;Lysine degradation;Propanoate metabolism;Pyruvate metabolism;Synthesis and degradation of ketone bodies;Terpenoid backbone biosynthesis;Tryptophan metabolism;Two-component system;Valine, leucine and isoleucine degradation	Thiolase_C;Thiolase_N	ACEVEDO_LIVER_CANCER_DN;ACEVEDO_NORMAL_TISSUE_ADJACENT_TO_LIVER_TUMOR_DN;BENPORATH_NANOG_TARGETS;BROWNE_HCMV_INFECTION_14HR_DN;CASORELLI_ACUTE_PROMYELOCYTIC_LEUKEMIA_DN;DAVICIONI_RHABDOMYOSARCOMA_PAX_FOXO1_FUSION_UP;DAVICIONI_TARGETS_OF_PAX_FOXO1_FUSIONS_UP;FEVR_CTNNB1_TARGETS_DN;FORTSCHEGGER_PHF8_TARGETS_DN;GUO_TARGETS_OF_IRS1_AND_IRS2;HAN_SATB1_TARGETS_UP;HORIUCHI_WTAP_TARGETS_DN;IBRAHIM_NRF1_U…	Acetylation;Acyltransferase;Cytoplasm;Directproteinsequencing;Referenceproteome;Transferase		Acetyl-CoA acetyltransferase, cytosolic	Acat2	Q8CAY6
Acbd3	21.4498	21.232	21.4437	21.2704	21.3001	21.2794	21.4559	21.4505	21.4533	21.4619	21.507	21.46	21.8076	21.7247	21.778	21.7207	21.7929	21.7879	biosynthetic process;lipid biosynthetic process;lipid metabolic process;metabolic process;primary metabolic process;steroid biosynthetic process;steroid metabolic process	binding;carboxylic acid binding;coenzyme binding;cofactor binding;fatty acid binding;fatty-acyl-CoA binding;lipid binding;monocarboxylic acid binding;protein binding;protein kinase A binding;protein kinase A regulatory subunit binding	cell part;cytoplasmic part;Golgi apparatus;Golgi apparatus part;Golgi membrane;intracellular membrane-bounded organelle;intracellular organelle;intracellular organelle part;intracellular part;membrane;membrane-bounded organelle;mitochondrion;organelle;organelle membrane;organelle part	biosynthetic process;lipid metabolic process;metabolic process;primary metabolic process	cell part;Golgi apparatus;intracellular membrane-bounded organelle;intracellular organelle;membrane;mitochondrion;organelle		ACBP;GOLD_2	ACEVEDO_LIVER_CANCER_UP;ACEVEDO_LIVER_TUMOR_VS_NORMAL_ADJACENT_TISSUE_UP;BAELDE_DIABETIC_NEPHROPATHY_DN;BLUM_RESPONSE_TO_SALIRASIB_UP;BORCZUK_MALIGNANT_MESOTHELIOMA_UP;BUYTAERT_PHOTODYNAMIC_THERAPY_STRESS_UP;CHICAS_RB1_TARGETS_SENESCENT;CREIGHTON_ENDOCRINE_THERAPY_RESISTANCE_3;DACOSTA_UV_RESPONSE_VIA_ERCC3_DN;DIAZ_CHRONIC_MYELOGENOUS_LEUKEMIA_UP;DOUGLAS_BMI1_TARGETS_UP;ENK_UV_RESPONSE_KERATINOCYT…	Acetylation;Coiledcoil;Golgiapparatus;Lipidbiosynthesis;Lipidmetabolism;Membrane;Mitochondrion;Phosphoprotein;Referenceproteome;Steroidbiosynthesis		Golgi resident protein GCP60	Acbd3	Q8BMP6
Acbd4	17.2484	15.9502	16.4435	16.9309	16.8697	16.7264	16.2841	16.7941	NaN	17.2168	17.8235	18.3009	17.4401	17.6605	NaN	17.9453	17.4725	17.7585												Acbd4	E9Q289
Acbd5	18.7086	18.6748	18.8825	19.0142	18.9782	19.2129	19.0604	18.8458	18.6824	19.4138	19.1199	19.5921	19.0699	19.1586	19.3073	19.6611	19.201	19.7117	autophagy;carboxylic acid metabolic process;catabolic process;cellular catabolic process;cellular component organization;cellular component organization at cellular level;cellular component organization or biogenesis;cellular component organization or biogenesis at cellular level;cellular ketone metabolic process;cellular lipid metabolic process;cellular metabolic process;cellular process;fatty a…	binding;carboxylic acid binding;coenzyme binding;cofactor binding;fatty acid binding;fatty-acyl-CoA binding;lipid binding;monocarboxylic acid binding	cell part;cytoplasm;cytoplasmic part;intracellular membrane-bounded organelle;intracellular organelle;intracellular organelle part;intracellular part;membrane;membrane-bounded organelle;microbody;microbody membrane;microbody part;nuclear part;nucleoplasm;organelle;organelle membrane;organelle part;peroxisomal membrane;peroxisomal part;peroxisome	autophagy;catabolic process;cellular component organization;cellular ketone metabolic process;cellular lipid metabolic process;cellular metabolic process;cellular process;lipid metabolic process;metabolic process;organelle organization;organic acid metabolic process;peroxisome organization;primary metabolic process;small molecule metabolic process	cell part;cytoplasm;intracellular membrane-bounded organelle;intracellular organelle;membrane;microbody;nucleoplasm;organelle;peroxisome		ACBP	CUI_TCF21_TARGETS_2_DN;FULCHER_INFLAMMATORY_RESPONSE_LECTIN_VS_LPS_DN;GABRIELY_MIR21_TARGETS;GOBERT_OLIGODENDROCYTE_DIFFERENTIATION_DN;IWANAGA_CARCINOGENESIS_BY_KRAS_UP;LEE_RECENT_THYMIC_EMIGRANT;MARSON_BOUND_BY_FOXP3_UNSTIMULATED;MILI_PSEUDOPODIA_HAPTOTAXIS_UP;NUYTTEN_EZH2_TARGETS_UP;OSMAN_BLADDER_CANCER_UP;RAY_TUMORIGENESIS_BY_ERBB2_CDC25A_DN;REACTOME_CLASS_I_PEROXISOMAL_MEMBRANE_PROTEIN_IMPORT…	Acetylation;Alternativesplicing;Autophagy;Coiledcoil;Lipid-binding;Membrane;Peroxisome;Phosphoprotein;Referenceproteome;Transmembrane;Transmembranehelix;Transport		Acyl-CoA-binding domain-containing protein 5	Acbd5	Q5XG73
Acbd6	18.0203	18.1656	17.2083	19.2832	19.087	18.8063	19.1602	18.0138	18.0791	19.3496	19.1865	19.2032	19.3388	19.7494	19.9362	19.8063	19.2834	18.8501		binding;carboxylic acid binding;coenzyme binding;cofactor binding;fatty acid binding;fatty-acyl-CoA binding;lipid binding;monocarboxylic acid binding	cell part;cytoplasm;intracellular part		cell part;cytoplasm		ACBP;Ank_2	ACEVEDO_LIVER_CANCER_UP;ACEVEDO_LIVER_TUMOR_VS_NORMAL_ADJACENT_TISSUE_UP;BILANGES_RAPAMYCIN_SENSITIVE_VIA_TSC1_AND_TSC2;BILANGES_SERUM_SENSITIVE_GENES;GRADE_COLON_AND_RECTAL_CANCER_UP;GRAESSMANN_APOPTOSIS_BY_DOXORUBICIN_DN;GRAESSMANN_RESPONSE_TO_MC_AND_DOXORUBICIN_DN;GRYDER_PAX3FOXO1_ENHANCERS_IN_TADS;HOUNKPE_HOUSEKEEPING_GENES;RASHI_RESPONSE_TO_IONIZING_RADIATION_5;REACTOME_FATTY_ACID_METABOLISM…	Alternativesplicing;ANKrepeat;Cytoplasm;Lipid-binding;Phosphoprotein;Referenceproteome;Repeat		Acyl-CoA-binding domain-containing protein 6	Acbd6	Q9D061
Acd	18.3506	18.2489	18.2525	18.4275	17.9143	18.0282	18.3128	18.4511	18.1928	15.6199	17.6332	18.0113	18.409	18.4463	18.239	19.2581	19.2131	18.8274	anatomical structure development;anatomical structure homeostasis;anatomical structure morphogenesis;appendage morphogenesis;biological regulation;biosynthetic process;cellular biosynthetic process;cellular component assembly;cellular component assembly at cellular level;cellular component organization;cellular component organization at cellular level;cellular component organization or biogenesis…	binding;DNA binding;DNA polymerase binding;enzyme binding;nucleic acid binding;protein binding;sequence-specific DNA binding;telomeric DNA binding	cell part;chromosomal part;chromosome, telomeric region;intracellular organelle part;intracellular part;macromolecular complex;nuclear body;nuclear chromosome part;nuclear part;nuclear telomere cap complex;nucleoplasm;nucleoplasm part;organelle part;protein-DNA complex;ribonucleoprotein complex;telomerase holoenzyme complex;telomere cap complex;telosome	anatomical structure development;anatomical structure morphogenesis;biological regulation;biosynthetic process;cellular component assembly;cellular component organization;cellular localization;cellular metabolic process;cellular nitrogen compound metabolic process;cellular process;chromosome organization;developmental process;DNA metabolic process;DNA replication;establishment of localization;hom…	cell part;macromolecular complex;nucleoplasm;ribonucleoprotein complex;telomerase holoenzyme complex;telomere cap complex		TPP1	ASTON_MAJOR_DEPRESSIVE_DISORDER_UP;BENPORATH_CYCLING_GENES;BENPORATH_OCT4_TARGETS;FISCHER_DREAM_TARGETS;KEGG_MEDICUS_REFERENCE_TELOMERE_ELONGATION;KIM_ALL_DISORDERS_DURATION_CORR_DN;KIM_ALL_DISORDERS_OLIGODENDROCYTE_NUMBER_CORR_UP;MARSON_BOUND_BY_E2F4_UNSTIMULATED;MARTENS_TRETINOIN_RESPONSE_DN;MOREAUX_MULTIPLE_MYELOMA_BY_TACI_DN;NAKAMURA_METASTASIS;NAKAMURA_METASTASIS_MODEL_UP;NUYTTEN_EZH2_TARGET…	Alternativesplicing;Chromosome;DNA-binding;Isopeptidebond;Nucleus;Phosphoprotein;Referenceproteome;Telomere;Ublconjugation		Adrenocortical dysplasia protein	Acd	Q5EE38
Acin1	22.0315	22.0385	21.9179	22.2328	22.1625	22.1375	22.2049	22.2079	22.2467	21.8775	21.8468	21.9147	21.9873	22.091	22.0146	21.7163	21.7348	21.862	apoptosis;apoptotic chromosome condensation;biological regulation;cell death;cell differentiation;cellular component assembly;cellular component assembly at cellular level;cellular component organization;cellular component organization at cellular level;cellular component organization or biogenesis;cellular component organization or biogenesis at cellular level;cellular developmental process;cell…	binding;cation binding;identical protein binding;ion binding;metal ion binding;nucleic acid binding;pre-mRNA 3'-splice site binding;pre-mRNA binding;protein binding;RNA binding	cell part;cytoplasmic part;cytosol;intracellular membrane-bounded organelle;intracellular non-membrane-bounded organelle;intracellular organelle;intracellular organelle part;intracellular part;macromolecular complex;membrane;membrane-bounded organelle;non-membrane-bounded organelle;nuclear body;nuclear part;nuclear speck;nucleolus;nucleoplasm;nucleoplasm part;nucleus;organelle;organelle part;plas…	biological regulation;cell death;cell differentiation;cellular component assembly;cellular component organization;cellular macromolecular complex assembly;cellular metabolic process;cellular nitrogen compound metabolic process;cellular process;chromosome organization;death;developmental process;DNA metabolic process;DNA packaging;macromolecular complex assembly;macromolecule metabolic process;met…	cell part;cytosol;intracellular membrane-bounded organelle;intracellular non-membrane-bounded organelle;intracellular organelle;macromolecular complex;membrane;nucleolus;nucleoplasm;nucleus;organelle;plasma membrane;ribonucleoprotein complex;spliceosomal complex	mRNA surveillance pathway;RNA transport;Spliceosome	RRM_1;RSB_motif;SAP;zf-CCCH	BENPORATH_SOX2_TARGETS;BHAT_ESR1_TARGETS_NOT_VIA_AKT1_UP;BHAT_ESR1_TARGETS_VIA_AKT1_UP;BLALOCK_ALZHEIMERS_DISEASE_UP;BROWNE_HCMV_INFECTION_10HR_UP;CASORELLI_ACUTE_PROMYELOCYTIC_LEUKEMIA_DN;CONCANNON_APOPTOSIS_BY_EPOXOMICIN_UP;DELACROIX_RAR_BOUND_ES;DOUGLAS_BMI1_TARGETS_UP;GINESTIER_BREAST_CANCER_ZNF217_AMPLIFIED_DN;GOLDRATH_HOMEOSTATIC_PROLIFERATION;GRAESSMANN_APOPTOSIS_BY_DOXORUBICIN_DN;GRAESSMA…	Acetylation;Alternativesplicing;Apoptosis;Isopeptidebond;Metal-binding;Methylation;mRNAprocessing;mRNAsplicing;Nucleus;Phosphoprotein;Referenceproteome;Repeat;Ribonucleoprotein;RNA-binding;Spliceosome;Ublconjugation;Zinc;Zinc-finger		Apoptotic chromatin condensation inducer in the nucleus;U2 small nuclear ribonucleoprotein auxiliary factor 35 kDa subunit-related protein 2	Acin1	Q9JIX8;Q62377;Q9JIX8
Acly	23.5632	23.5542	23.5411	23.6159	23.6099	23.6131	23.6287	23.6399	23.7093	23.2284	23.1168	23.1592	23.7131	23.7514	23.6936	23.609	23.5556	23.6689	acetyl-CoA biosynthetic process;acetyl-CoA catabolic process;acetyl-CoA metabolic process;biosynthetic process;carboxylic acid biosynthetic process;carboxylic acid metabolic process;catabolic process;cellular biosynthetic process;cellular catabolic process;cellular ketone metabolic process;cellular lipid metabolic process;cellular metabolic process;cellular process;citrate metabolic process;coenz…	adenyl nucleotide binding;adenyl ribonucleotide binding;ATP binding;ATP citrate synthase activity;binding;catalytic activity;cation binding;ion binding;metal ion binding;nucleotide binding;purine nucleotide binding;purine ribonucleoside triphosphate binding;purine ribonucleotide binding;ribonucleotide binding;transferase activity;transferase activity, transferring acyl groups;transferase activity…	cell part;cytoplasmic part;cytosol;intracellular membrane-bounded organelle;intracellular organelle;intracellular organelle part;intracellular part;membrane-bounded organelle;mitochondrion;nuclear part;nucleoplasm;organelle;organelle part	biosynthetic process;catabolic process;cellular ketone metabolic process;cellular lipid metabolic process;cellular metabolic process;cellular process;cofactor metabolic process;lipid metabolic process;metabolic process;organic acid metabolic process;primary metabolic process;small molecule metabolic process	cell part;cytosol;intracellular membrane-bounded organelle;intracellular organelle;mitochondrion;nucleoplasm;organelle	Carbon fixation pathways in prokaryotes;Citrate cycle (TCA cycle)	Citrate_bind;Citrate_synt;CoA_binding;Ligase_CoA	ACEVEDO_LIVER_CANCER_UP;ACEVEDO_LIVER_TUMOR_VS_NORMAL_ADJACENT_TISSUE_UP;AGUIRRE_PANCREATIC_CANCER_COPY_NUMBER_UP;AKL_HTLV1_INFECTION_UP;BILD_SRC_ONCOGENIC_SIGNATURE;BIOCARTA_MALATEX_PATHWAY;BLUM_RESPONSE_TO_SALIRASIB_DN;BOQUEST_STEM_CELL_CULTURED_VS_FRESH_UP;BOYAULT_LIVER_CANCER_SUBCLASS_G123_UP;CAIRO_HEPATOBLASTOMA_CLASSES_UP;CAIRO_HEPATOBLASTOMA_UP;CARRILLOREIXACH_HEPATOBLASTOMA_VS_NORMAL_UP;C…	Acetylation;ATP-binding;Cytoplasm;Isopeptidebond;Lipidbiosynthesis;Lipidmetabolism;Magnesium;Metal-binding;Nucleotide-binding;Phosphoprotein;Referenceproteome;Transferase;Ublconjugation		ATP-citrate synthase	Acly	Q91V92
Aco1	21.7722	21.7949	21.7584	22.3283	22.3608	22.3772	22.2577	22.2419	22.2511	22.1945	22.32	22.3254	22.5705	22.5709	22.4449	22.5415	22.4834	22.5105	acetyl-CoA catabolic process;acetyl-CoA metabolic process;biological regulation;carboxylic acid metabolic process;catabolic process;cation homeostasis;cellular catabolic process;cellular cation homeostasis;cellular chemical homeostasis;cellular homeostasis;cellular ion homeostasis;cellular iron ion homeostasis;cellular ketone metabolic process;cellular metabolic process;cellular metal ion homeost…	3 iron, 4 sulfur cluster binding;4 iron, 4 sulfur cluster binding;aconitate hydratase activity;binding;carbon-oxygen lyase activity;catalytic activity;cation binding;citrate dehydratase activity;hydro-lyase activity;ion binding;iron-responsive element binding;iron-sulfur cluster binding;lyase activity;metal cluster binding;metal ion binding;mRNA 5'-UTR binding;mRNA binding;nucleic acid binding;RN…	cell part;cytoplasm;cytoplasmic part;cytosol;endoplasmic reticulum;Golgi apparatus;intracellular membrane-bounded organelle;intracellular organelle;intracellular part;membrane-bounded organelle;mitochondrion;organelle	biological regulation;catabolic process;cellular homeostasis;cellular ion homeostasis;cellular ketone metabolic process;cellular metabolic process;cellular process;cofactor metabolic process;developmental process;homeostatic process;metabolic process;multicellular organismal process;organic acid metabolic process;post-embryonic development;regulation of translation;response to chemical stimulus;r…	cell part;cytoplasm;cytosol;endoplasmic reticulum;Golgi apparatus;intracellular membrane-bounded organelle;intracellular organelle;mitochondrion;organelle	Carbon fixation pathways in prokaryotes;Citrate cycle (TCA cycle);Glyoxylate and dicarboxylate metabolism	Aconitase;Aconitase_C	BONOME_OVARIAN_CANCER_SURVIVAL_SUBOPTIMAL_DEBULKING;BOYAULT_LIVER_CANCER_SUBCLASS_G23_DN;BROWNE_HCMV_INFECTION_20HR_DN;CARRILLOREIXACH_HEPATOBLASTOMA_VS_NORMAL_DN;CHENG_RESPONSE_TO_NICKEL_ACETATE;DAVICIONI_MOLECULAR_ARMS_VS_ERMS_UP;DIAZ_CHRONIC_MYELOGENOUS_LEUKEMIA_UP;EPPERT_PROGENITOR;FLECHNER_BIOPSY_KIDNEY_TRANSPLANT_REJECTED_VS_OK_DN;FULCHER_INFLAMMATORY_RESPONSE_LECTIN_VS_LPS_UP;GAUSSMANN_MLL…	4Fe-4S;Cytoplasm;Iron;Iron-sulfur;Lyase;Metal-binding;Referenceproteome;RNA-binding;Tricarboxylicacidcycle		Cytoplasmic aconitate hydratase	Aco1	P28271
Aco2	22.7309	22.7892	22.8197	22.786	22.8398	22.8143	22.849	22.9136	22.9135	23.3262	23.4019	23.3632	23.2133	23.1789	23.2066	23.25	23.3064	23.3472	acetyl-CoA catabolic process;acetyl-CoA metabolic process;anatomical structure development;carboxylic acid metabolic process;catabolic process;cellular catabolic process;cellular ketone metabolic process;cellular metabolic process;cellular process;citrate metabolic process;coenzyme catabolic process;coenzyme metabolic process;cofactor catabolic process;cofactor metabolic process;developmental pro…	3 iron, 4 sulfur cluster binding;4 iron, 4 sulfur cluster binding;aconitate hydratase activity;binding;carbon-oxygen lyase activity;catalytic activity;cation binding;citrate dehydratase activity;hydro-lyase activity;ion binding;iron ion binding;iron-sulfur cluster binding;lyase activity;metal cluster binding;metal ion binding;transition metal ion binding	cell part;cytoplasmic part;cytosol;intracellular membrane-bounded organelle;intracellular organelle;intracellular organelle lumen;intracellular organelle part;intracellular part;membrane-bounded organelle;membrane-enclosed lumen;mitochondrial matrix;mitochondrial part;mitochondrion;myelin sheath;organelle;organelle lumen;organelle part	anatomical structure development;catabolic process;cellular ketone metabolic process;cellular metabolic process;cellular process;cofactor metabolic process;developmental process;metabolic process;organic acid metabolic process;response to stimulus;response to stress;small molecule metabolic process	cell part;cytosol;intracellular membrane-bounded organelle;intracellular organelle;mitochondrion;organelle	Carbon fixation pathways in prokaryotes;Citrate cycle (TCA cycle);Glyoxylate and dicarboxylate metabolism	Aconitase;Aconitase_C	BENPORATH_MYC_TARGETS_WITH_EBOX;BENPORATH_NANOG_TARGETS;BENPORATH_SOX2_TARGETS;BIOCARTA_KREB_PATHWAY;BLALOCK_ALZHEIMERS_DISEASE_DN;BURTON_ADIPOGENESIS_5;DANG_BOUND_BY_MYC;DAZARD_RESPONSE_TO_UV_NHEK_UP;DAZARD_UV_RESPONSE_CLUSTER_G5;DIAZ_CHRONIC_MYELOGENOUS_LEUKEMIA_UP;ENK_UV_RESPONSE_KERATINOCYTE_UP;FERNANDEZ_BOUND_BY_MYC;FLECHNER_BIOPSY_KIDNEY_TRANSPLANT_REJECTED_VS_OK_DN;FLECHNER_PBL_KIDNEY_TRAN…	4Fe-4S;Acetylation;Directproteinsequencing;Iron;Iron-sulfur;Lyase;Metal-binding;Mitochondrion;Phosphoprotein;Referenceproteome;Transitpeptide;Tricarboxylicacidcycle		Aconitate hydratase, mitochondrial	Aco2	Q99KI0
Acot1	18.5445	NaN	18.1712	18.7366	NaN	NaN	NaN	NaN	18.5165	19.4041	19.3998	19.0323	19.2361	19.3572	19.5331	19.8674	20.0872	19.7925	acyl-CoA metabolic process;biological regulation;carboxylic acid catabolic process;carboxylic acid metabolic process;catabolic process;cellular catabolic process;cellular ketone metabolic process;cellular lipid catabolic process;cellular lipid metabolic process;cellular metabolic process;cellular process;coenzyme metabolic process;cofactor metabolic process;dicarboxylic acid catabolic process;dic…	acyl-CoA hydrolase activity;acyl-CoA thioesterase activity;carboxylic ester hydrolase activity;catalytic activity;CoA hydrolase activity;hydrolase activity;hydrolase activity, acting on ester bonds;palmitoyl-CoA hydrolase activity;succinyl-CoA hydrolase activity;thiolester hydrolase activity	cell part;cytoplasm;cytoplasmic part;cytosol;intracellular membrane-bounded organelle;intracellular organelle;intracellular organelle lumen;intracellular organelle part;intracellular part;membrane-bounded organelle;membrane-enclosed lumen;microbody;mitochondrial matrix;mitochondrial part;mitochondrion;organelle;organelle lumen;organelle part;peroxisome	biological regulation;catabolic process;cellular ketone metabolic process;cellular lipid metabolic process;cellular metabolic process;cellular process;cofactor metabolic process;lipid metabolic process;metabolic process;organic acid metabolic process;primary metabolic process;response to chemical stimulus;response to stimulus;response to stress;small molecule metabolic process	cell part;cytoplasm;cytosol;intracellular membrane-bounded organelle;intracellular organelle;microbody;mitochondrion;organelle;peroxisome	Biosynthesis of unsaturated fatty acids	BAAT_C;Bile_Hydr_Trans	BERNARD_PPAPDC1B_TARGETS_DN;BILANGES_RAPAMYCIN_SENSITIVE_VIA_TSC1_AND_TSC2;BLALOCK_ALZHEIMERS_DISEASE_DN;BOYLAN_MULTIPLE_MYELOMA_PCA3_UP;CAMPS_COLON_CANCER_COPY_NUMBER_DN;CARRILLOREIXACH_HEPATOBLASTOMA_VS_NORMAL_DN;CASORELLI_ACUTE_PROMYELOCYTIC_LEUKEMIA_DN;CHEBOTAEV_GR_TARGETS_UP;CHYLA_CBFA2T3_TARGETS_DN;DACOSTA_UV_RESPONSE_VIA_ERCC3_COMMON_UP;DACOSTA_UV_RESPONSE_VIA_ERCC3_UP;DIAZ_CHRONIC_MYELOGE…	Acetylation;Alternativesplicing;Cytoplasm;Fattyacidmetabolism;Hydrolase;Lipidmetabolism;Mitochondrion;Peroxisome;Phosphoprotein;Referenceproteome;Serineesterase;Transitpeptide		Acyl-coenzyme A thioesterase 1;Acyl-coenzyme A thioesterase 2, mitochondrial;Acyl-coenzyme A thioesterase 3;Acyl-coenzyme A thioesterase 5;Acyl-coenzyme A thioesterase 6;Peroxisomal succinyl-coenzyme A thioesterase	Acot1	Q9QYR7;Q8BWN8;Q32Q92;Q6Q2Z6;O55137;Q9QYR9;O55137
Acot13	20.5131	20.726	20.7698	20.8692	20.9616	21.1084	21.3415	21.3121	21.3362	20.8795	20.7108	20.7986	20.7728	21.0861	20.8812	20.4342	20.2888	20.6858	cellular component assembly;cellular component organization;cellular component organization or biogenesis;lipid metabolic process;macromolecular complex assembly;macromolecular complex subunit organization;metabolic process;primary metabolic process;protein complex assembly;protein complex subunit organization;protein homooligomerization;protein homotetramerization;protein oligomerization;protein…	acyl-CoA hydrolase activity;acyl-CoA thioesterase activity;catalytic activity;CoA hydrolase activity;hydrolase activity;hydrolase activity, acting on ester bonds;palmitoyl-CoA hydrolase activity;thiolester hydrolase activity	cell part;cytoplasmic part;cytoskeletal part;cytosol;intracellular membrane-bounded organelle;intracellular non-membrane-bounded organelle;intracellular organelle;intracellular organelle lumen;intracellular organelle part;intracellular part;membrane-bounded organelle;membrane-enclosed lumen;mitochondrial matrix;mitochondrial part;mitochondrion;non-membrane-bounded organelle;nucleus;organelle;orga…	cellular component assembly;cellular component organization;lipid metabolic process;macromolecular complex assembly;metabolic process;primary metabolic process;protein complex assembly	cell part;cytosol;intracellular membrane-bounded organelle;intracellular non-membrane-bounded organelle;intracellular organelle;mitochondrion;nucleus;organelle		4HBT	BLALOCK_ALZHEIMERS_DISEASE_DN;BONOME_OVARIAN_CANCER_SURVIVAL_OPTIMAL_DEBULKING;BRUINS_UVC_RESPONSE_LATE;BUYTAERT_PHOTODYNAMIC_THERAPY_STRESS_DN;CARRILLOREIXACH_HEPATOBLASTOMA_VS_NORMAL_DN;FLECHNER_BIOPSY_KIDNEY_TRANSPLANT_OK_VS_DONOR_UP;FLECHNER_BIOPSY_KIDNEY_TRANSPLANT_REJECTED_VS_OK_DN;HOLLMANN_APOPTOSIS_VIA_CD40_DN;JIANG_VHL_TARGETS;JOHNSTONE_PARVB_TARGETS_1_DN;KAAB_FAILED_HEART_ATRIUM_DN;KIM_…	3D-structure;Acetylation;Cytoplasm;Cytoskeleton;Hydrolase;Lipidmetabolism;Mitochondrion;Nucleus;Referenceproteome		Acyl-coenzyme A thioesterase 13	Acot13	Q9CQR4
Acot2	NaN	NaN	NaN	NaN	NaN	NaN	NaN	NaN	NaN	15.3391	16.0258	15.5739	16.4284	NaN	NaN	NaN	15.5724	16.0409	acyl-CoA metabolic process;biological regulation;carboxylic acid catabolic process;carboxylic acid metabolic process;catabolic process;cellular catabolic process;cellular ketone metabolic process;cellular lipid catabolic process;cellular lipid metabolic process;cellular metabolic process;cellular process;coenzyme metabolic process;cofactor metabolic process;fatty acid catabolic process;fatty acid…	acyl-CoA hydrolase activity;acyl-CoA thioesterase activity;carboxylic ester hydrolase activity;catalytic activity;CoA hydrolase activity;hydrolase activity;hydrolase activity, acting on ester bonds;palmitoyl-CoA hydrolase activity;thiolester hydrolase activity	cell part;cytoplasm;cytoplasmic part;cytosol;intracellular membrane-bounded organelle;intracellular organelle;intracellular organelle lumen;intracellular organelle part;intracellular part;membrane-bounded organelle;membrane-enclosed lumen;mitochondrial matrix;mitochondrial part;mitochondrion;organelle;organelle lumen;organelle part	biological regulation;catabolic process;cellular ketone metabolic process;cellular lipid metabolic process;cellular metabolic process;cellular process;cofactor metabolic process;lipid metabolic process;metabolic process;organic acid metabolic process;primary metabolic process;response to chemical stimulus;response to stimulus;response to stress;small molecule metabolic process	cell part;cytoplasm;cytosol;intracellular membrane-bounded organelle;intracellular organelle;mitochondrion;organelle	Biosynthesis of unsaturated fatty acids	BAAT_C;Bile_Hydr_Trans	BILANGES_RAPAMYCIN_SENSITIVE_VIA_TSC1_AND_TSC2;BLALOCK_ALZHEIMERS_DISEASE_DN;BOYLAN_MULTIPLE_MYELOMA_PCA3_UP;CAMPS_COLON_CANCER_COPY_NUMBER_DN;CASORELLI_ACUTE_PROMYELOCYTIC_LEUKEMIA_DN;DACOSTA_UV_RESPONSE_VIA_ERCC3_COMMON_UP;DACOSTA_UV_RESPONSE_VIA_ERCC3_UP;DIAZ_CHRONIC_MYELOGENOUS_LEUKEMIA_UP;FARMER_BREAST_CANCER_BASAL_VS_LULMINAL;FLECHNER_BIOPSY_KIDNEY_TRANSPLANT_REJECTED_VS_OK_DN;FOSTER_KDM1A_…	Acetylation;Cytoplasm;Fattyacidmetabolism;Hydrolase;Lipidmetabolism;Mitochondrion;Phosphoprotein;Referenceproteome;Serineesterase;Transitpeptide		Acyl-coenzyme A thioesterase 1;Acyl-coenzyme A thioesterase 2, mitochondrial	Acot2	Q9QYR9;O55137;Q9QYR9
Acot7	21.7501	21.6181	21.7294	21.9798	22.1217	22.0014	21.7207	21.8281	21.9508	21.7666	21.5718	21.8238	22.3219	22.4498	22.2891	22.0544	22.0471	21.8166	acyl-CoA metabolic process;biosynthetic process;carboxylic acid biosynthetic process;carboxylic acid catabolic process;carboxylic acid metabolic process;catabolic process;cellular biosynthetic process;cellular catabolic process;cellular ketone metabolic process;cellular lipid catabolic process;cellular lipid metabolic process;cellular metabolic process;cellular nitrogen compound metabolic process…	acyl-CoA hydrolase activity;acyl-CoA thioesterase activity;binding;carboxylic acid binding;carboxylic ester hydrolase activity;catalytic activity;CoA hydrolase activity;coenzyme binding;cofactor binding;fatty acid binding;fatty-acyl-CoA binding;hydrolase activity;hydrolase activity, acting on ester bonds;identical protein binding;lipid binding;monocarboxylic acid binding;palmitoyl-CoA hydrolase a…	cell body;cell part;cell projection;cytoplasm;cytoplasmic part;cytosol;intracellular organelle lumen;intracellular organelle part;intracellular part;membrane-enclosed lumen;mitochondrial matrix;mitochondrial part;neuron projection;neuronal cell body;nuclear part;nucleoplasm;organelle lumen;organelle part	biosynthetic process;catabolic process;cellular ketone metabolic process;cellular lipid metabolic process;cellular metabolic process;cellular nitrogen compound metabolic process;cellular process;cofactor metabolic process;heterocycle metabolic process;lipid metabolic process;metabolic process;nitrogen compound metabolic process;nucleobase-containing compound metabolic process;nucleobase-containin…	cell body;cell part;cell projection;cytoplasm;cytosol;neuron projection;neuronal cell body;nucleoplasm	Biosynthesis of unsaturated fatty acids	4HBT	BERENJENO_TRANSFORMED_BY_RHOA_UP;BILD_HRAS_ONCOGENIC_SIGNATURE;BLALOCK_ALZHEIMERS_DISEASE_DN;BONOME_OVARIAN_CANCER_POOR_SURVIVAL_DN;BONOME_OVARIAN_CANCER_SURVIVAL_SUBOPTIMAL_DEBULKING;BUFFA_HYPOXIA_METAGENE;CHIARADONNA_NEOPLASTIC_TRANSFORMATION_CDC25_DN;CHIARADONNA_NEOPLASTIC_TRANSFORMATION_KRAS_CDC25_UP;CHICAS_RB1_TARGETS_CONFLUENT;CHICAS_RB1_TARGETS_SENESCENT;DAVICIONI_MOLECULAR_ARMS_VS_ERMS_UP…	3D-structure;Acetylation;Alternativesplicing;Cytoplasm;Directproteinsequencing;Fattyacidmetabolism;Hydrolase;Lipidmetabolism;Referenceproteome;Repeat;Serineesterase		Cytosolic acyl coenzyme A thioester hydrolase	Acot7	Q91V12
Acot8	20.0384	20.0991	20.0172	19.5879	19.6126	19.6905	19.9906	19.7737	19.6014	18.7694	19.1288	19.1212	19.3407	19.489	19.599	19.5947	19.7008	19.5355	acyl-CoA metabolic process;biological regulation;carboxylic acid catabolic process;carboxylic acid metabolic process;catabolic process;cellular catabolic process;cellular component organization;cellular component organization at cellular level;cellular component organization or biogenesis;cellular component organization or biogenesis at cellular level;cellular ketone metabolic process;cellular li…	acetoacetyl-CoA hydrolase activity;acetyl-CoA hydrolase activity;acyl-CoA hydrolase activity;acyl-CoA thioesterase activity;carboxylic ester hydrolase activity;catalytic activity;choloyl-CoA hydrolase activity;CoA hydrolase activity;hydrolase activity;hydrolase activity, acting on ester bonds;hydroxymethylglutaryl-CoA hydrolase activity;palmitoyl-CoA hydrolase activity;succinyl-CoA hydrolase acti…	cell part;cytoplasmic part;intracellular membrane-bounded organelle;intracellular organelle;intracellular organelle lumen;intracellular organelle part;intracellular part;membrane-bounded organelle;membrane-enclosed lumen;microbody;microbody lumen;microbody part;mitochondrion;organelle;organelle lumen;organelle part;peroxisomal matrix;peroxisomal part;peroxisome	biological regulation;catabolic process;cellular component organization;cellular ketone metabolic process;cellular lipid metabolic process;cellular metabolic process;cellular process;cofactor metabolic process;lipid metabolic process;metabolic process;organelle fission;organelle organization;organic acid metabolic process;primary metabolic process;small molecule metabolic process	cell part;intracellular membrane-bounded organelle;intracellular organelle;microbody;mitochondrion;organelle;peroxisome	Peroxisome	4HBT_3	BENPORATH_NANOG_TARGETS;BENPORATH_SOX2_TARGETS;CHIARETTI_ACUTE_LYMPHOBLASTIC_LEUKEMIA_ZAP70;DODD_NASOPHARYNGEAL_CARCINOMA_UP;FOSTER_KDM1A_TARGETS_DN;KEGG_MEDICUS_REFERENCE_BILE_ACID_BIOSYNTHESIS;KEGG_PEROXISOME;LIM_MAMMARY_STEM_CELL_DN;PURBEY_TARGETS_OF_CTBP1_AND_SATB1_DN;REACTOME_ALPHA_LINOLENIC_OMEGA3_AND_LINOLEIC_OMEGA6_ACID_METABOLISM;REACTOME_BETA_OXIDATION_OF_PRISTANOYL_COA;REACTOME_BETA_OX…	Fattyacidmetabolism;Hydrolase;Lipidmetabolism;Peroxisome;Peroxisomebiogenesis;Referenceproteome;Serineesterase		Acyl-coenzyme A thioesterase 8	Acot8	P58137
Acot9	20.8727	20.9066	20.6747	22.0001	21.8834	21.8067	20.0768	20.4894	20.3896	21.5824	21.5981	21.7369	21.6323	21.4269	21.5541	21.7408	21.8038	21.8104	acyl-CoA metabolic process;carboxylic acid metabolic process;cellular ketone metabolic process;cellular lipid metabolic process;cellular metabolic process;cellular process;coenzyme metabolic process;cofactor metabolic process;fatty acid metabolic process;lipid metabolic process;long-chain fatty acid metabolic process;metabolic process;monocarboxylic acid metabolic process;organic acid metabolic p…	acetyl-CoA hydrolase activity;acyl-CoA hydrolase activity;acyl-CoA thioesterase activity;carboxylic ester hydrolase activity;catalytic activity;CoA hydrolase activity;hydrolase activity;hydrolase activity, acting on ester bonds;palmitoyl-CoA hydrolase activity;thiolester hydrolase activity	cell part;cytoplasmic part;intracellular membrane-bounded organelle;intracellular organelle;intracellular organelle lumen;intracellular organelle part;intracellular part;membrane-bounded organelle;membrane-enclosed lumen;mitochondrial matrix;mitochondrial part;mitochondrion;organelle;organelle lumen;organelle part	cellular ketone metabolic process;cellular lipid metabolic process;cellular metabolic process;cellular process;cofactor metabolic process;lipid metabolic process;metabolic process;organic acid metabolic process;primary metabolic process;small molecule metabolic process	cell part;intracellular membrane-bounded organelle;intracellular organelle;mitochondrion;organelle			ACEVEDO_LIVER_TUMOR_VS_NORMAL_ADJACENT_TISSUE_UP;BERENJENO_TRANSFORMED_BY_RHOA_UP;BORLAK_LIVER_CANCER_EGF_UP;BRUINS_UVC_RESPONSE_LATE;BRUINS_UVC_RESPONSE_VIA_TP53_GROUP_A;BURTON_ADIPOGENESIS_9;CASORELLI_ACUTE_PROMYELOCYTIC_LEUKEMIA_DN;CHEN_METABOLIC_SYNDROM_NETWORK;DARWICHE_PAPILLOMA_RISK_HIGH_UP;DARWICHE_PAPILLOMA_RISK_LOW_UP;DARWICHE_SKIN_TUMOR_PROMOTER_UP;DARWICHE_SQUAMOUS_CELL_CARCINOMA_UP;DA…	Acetylation;Directproteinsequencing;Hydrolase;Mitochondrion;Referenceproteome;Repeat;Serineesterase;Transitpeptide		Acyl-coenzyme A thioesterase 9, mitochondrial	Acot9	Q9R0X4
Acox1	18.8852	18.8853	18.8302	NaN	17.0905	17.9281	18.5342	18.2744	18.3249	NaN	18.3231	18.3631	NaN	18.673	NaN	17.8068	18.8933	18.2763	biological regulation;biosynthetic process;carboxylic acid catabolic process;carboxylic acid metabolic process;catabolic process;cellular biosynthetic process;cellular catabolic process;cellular component organization;cellular component organization at cellular level;cellular component organization or biogenesis;cellular component organization or biogenesis at cellular level;cellular ketone metab…	acyl-CoA oxidase activity;binding;carboxylic acid binding;catalytic activity;coenzyme binding;cofactor binding;FAD binding;fatty acid binding;flavin adenine dinucleotide binding;identical protein binding;lipid binding;monocarboxylic acid binding;oxidoreductase activity;oxidoreductase activity, acting on the CH-CH group of donors;oxidoreductase activity, acting on the CH-CH group of donors, oxygen…	cell part;cytoplasm;cytoplasmic part;cytosol;intracellular membrane-bounded organelle;intracellular organelle;intracellular organelle part;intracellular part;membrane;membrane-bounded organelle;microbody;microbody membrane;microbody part;mitochondrion;organelle;organelle membrane;organelle part;peroxisomal membrane;peroxisomal part;peroxisome	biological regulation;biosynthetic process;catabolic process;cellular component organization;cellular ketone metabolic process;cellular lipid metabolic process;cellular metabolic process;cellular process;generation of precursor metabolites and energy;homeostatic process;lipid metabolic process;metabolic process;multicellular organismal process;organelle fission;organelle organization;organic acid…	cell part;cytoplasm;cytosol;intracellular membrane-bounded organelle;intracellular organelle;membrane;microbody;mitochondrion;organelle;peroxisome	alpha-Linolenic acid metabolism;Biosynthesis of unsaturated fatty acids;Fatty acid metabolism;Peroxisome;PPAR signaling pathway	ACOX;Acyl-CoA_dh_M;Acyl-CoA_ox_N	AFFAR_YY1_TARGETS_UP;BENPORATH_MYC_TARGETS_WITH_EBOX;BENPORATH_SOX2_TARGETS;BIOCARTA_PPARA_PATHWAY;BOGNI_TREATMENT_RELATED_MYELOID_LEUKEMIA_DN;BROWNE_HCMV_INFECTION_14HR_DN;BROWNE_HCMV_INFECTION_24HR_DN;BROWNE_HCMV_INFECTION_6HR_DN;BYSTRYKH_HEMATOPOIESIS_STEM_CELL_QTL_TRANS;CARRILLOREIXACH_HEPATOBLASTOMA_VS_NORMAL_DN;CHIANG_LIVER_CANCER_SUBCLASS_INTERFERON_DN;CHIANG_LIVER_CANCER_SUBCLASS_UNANNOTA…	Acetylation;Alternativesplicing;FAD;Fattyacidmetabolism;Flavoprotein;Lipidmetabolism;Oxidoreductase;Peroxisome;Phosphoprotein;Referenceproteome		Peroxisomal acyl-CoA oxidase 1, A chain;Peroxisomal acyl-CoA oxidase 1, B chain;Peroxisomal acyl-CoA oxidase 1, C chain;Peroxisomal acyl-coenzyme A oxidase 1	Acox1	Q9R0H0
Acox3	19.4306	19.319	19.4089	18.9377	18.9515	18.94	19.1624	19.1682	19.1078	18.5153	NaN	19.0759	NaN	NaN	NaN	18.812	18.6376	18.2449	biological regulation;carboxylic acid catabolic process;carboxylic acid metabolic process;catabolic process;cellular catabolic process;cellular ketone metabolic process;cellular lipid catabolic process;cellular lipid metabolic process;cellular metabolic process;cellular process;chemical homeostasis;fatty acid beta-oxidation;fatty acid beta-oxidation using acyl-CoA oxidase;fatty acid catabolic pro…	acyl-CoA oxidase activity;binding;carboxylic acid binding;catalytic activity;coenzyme binding;cofactor binding;FAD binding;fatty acid binding;flavin adenine dinucleotide binding;lipid binding;monocarboxylic acid binding;oxidoreductase activity;oxidoreductase activity, acting on the CH-CH group of donors;oxidoreductase activity, acting on the CH-CH group of donors, oxygen as acceptor;pristanoyl-Co…	cell part;cytoplasmic part;intracellular membrane-bounded organelle;intracellular organelle;intracellular organelle lumen;intracellular organelle part;intracellular part;membrane-bounded organelle;membrane-enclosed lumen;microbody;microbody lumen;microbody part;mitochondrion;organelle;organelle lumen;organelle part;peroxisomal matrix;peroxisomal part;peroxisome	biological regulation;catabolic process;cellular ketone metabolic process;cellular lipid metabolic process;cellular metabolic process;cellular process;homeostatic process;lipid metabolic process;metabolic process;organic acid metabolic process;primary metabolic process;small molecule metabolic process	cell part;intracellular membrane-bounded organelle;intracellular organelle;microbody;mitochondrion;organelle;peroxisome	alpha-Linolenic acid metabolism;Biosynthesis of unsaturated fatty acids;Fatty acid metabolism;Peroxisome;PPAR signaling pathway	ACOX;Acyl-CoA_dh_1;Acyl-CoA_dh_M	ACEVEDO_LIVER_CANCER_DN;ACEVEDO_LIVER_TUMOR_VS_NORMAL_ADJACENT_TISSUE_DN;BENPORATH_MYC_MAX_TARGETS;BLALOCK_ALZHEIMERS_DISEASE_UP;DANG_BOUND_BY_MYC;DUTERTRE_ESTRADIOL_RESPONSE_24HR_DN;FIGUEROA_AML_METHYLATION_CLUSTER_6_UP;GRAESSMANN_APOPTOSIS_BY_DOXORUBICIN_UP;GRYDER_PAX3FOXO1_ENHANCERS_IN_TADS;GRYDER_PAX3FOXO1_TOP_ENHANCERS;KEGG_ALPHA_LINOLENIC_ACID_METABOLISM;KEGG_BIOSYNTHESIS_OF_UNSATURATED_FAT…	FAD;Fattyacidmetabolism;Flavoprotein;Lipidmetabolism;Oxidoreductase;Peroxisome;Phosphoprotein;Referenceproteome		Peroxisomal acyl-coenzyme A oxidase 3	Acox3	Q9EPL9
Acp1	21.1438	21.3256	21.1701	21.9164	21.7394	21.809	21.4494	21.4755	21.3414	21.8774	21.8266	21.7394	22.0758	22.1391	22.101	21.6149	21.7072	21.5067		acid phosphatase activity;binding;catalytic activity;hydrolase activity;hydrolase activity, acting on ester bonds;non-membrane spanning protein tyrosine phosphatase activity;phosphatase activity;phosphoprotein phosphatase activity;phosphoric ester hydrolase activity;protein binding;protein domain specific binding;protein tyrosine phosphatase activity;SH3 domain binding	cell part;cytoplasm;cytoplasmic part;cytosol;internal side of plasma membrane;intracellular part;membrane;membrane part;plasma membrane;plasma membrane part;sarcolemma		cell part;cytoplasm;cytosol;membrane;plasma membrane	Riboflavin metabolism	LMWPc	ACEVEDO_LIVER_CANCER_UP;ACEVEDO_LIVER_TUMOR_VS_NORMAL_ADJACENT_TISSUE_UP;BLALOCK_ALZHEIMERS_DISEASE_DN;CAIRO_HEPATOBLASTOMA_CLASSES_UP;CASORELLI_ACUTE_PROMYELOCYTIC_LEUKEMIA_DN;CHEN_NEUROBLASTOMA_COPY_NUMBER_GAINS;CHYLA_CBFA2T3_TARGETS_DN;DIAZ_CHRONIC_MYELOGENOUS_LEUKEMIA_UP;FEVR_CTNNB1_TARGETS_DN;FISCHER_DREAM_TARGETS;FUKUSHIMA_TNFSF11_TARGETS;GROSS_HYPOXIA_VIA_ELK3_AND_HIF1A_DN;GROSS_HYPOXIA_VI…	3D-structure;Acetylation;Alternativesplicing;Cytoplasm;Hydrolase;Phosphoprotein;Proteinphosphatase;Referenceproteome		Low molecular weight phosphotyrosine protein phosphatase	Acp1	Q9D358
Acp6	21.16	21.2693	21.2568	21.6965	21.7979	21.6842	21.7769	21.6457	21.7131	21.8658	21.8606	21.8576	21.8959	21.8967	21.9836	21.8281	21.8428	21.8028	cell differentiation;cellular developmental process;cellular lipid metabolic process;cellular metabolic process;cellular process;dephosphorylation;developmental process;hemopoietic progenitor cell differentiation;lipid metabolic process;metabolic process;organophosphate metabolic process;phosphate-containing compound metabolic process;phospholipid metabolic process;phosphorus metabolic process;pr…	acid phosphatase activity;catalytic activity;hydrolase activity;hydrolase activity, acting on ester bonds;lysophosphatidic acid phosphatase activity;phosphatase activity;phosphoric ester hydrolase activity	cell part;cytoplasm;cytoplasmic part;intracellular membrane-bounded organelle;intracellular organelle;intracellular part;membrane-bounded organelle;mitochondrion;organelle	cell differentiation;cellular lipid metabolic process;cellular metabolic process;cellular process;developmental process;lipid metabolic process;metabolic process;phosphorus metabolic process;primary metabolic process	cell part;cytoplasm;intracellular membrane-bounded organelle;intracellular organelle;mitochondrion;organelle	Riboflavin metabolism	His_Phos_2	BRUINS_UVC_RESPONSE_LATE;BUYTAERT_PHOTODYNAMIC_THERAPY_STRESS_DN;BYSTRYKH_HEMATOPOIESIS_STEM_CELL_QTL_TRANS;DELACROIX_RAR_BOUND_ES;ENK_UV_RESPONSE_EPIDERMIS_UP;HOLLERN_SQUAMOUS_BREAST_TUMOR;KEGG_RIBOFLAVIN_METABOLISM;MOOTHA_HUMAN_MITODB_6_2002;MOOTHA_MITOCHONDRIA;PURBEY_TARGETS_OF_CTBP1_NOT_SATB1_UP;REACTOME_GLYCEROPHOSPHOLIPID_BIOSYNTHESIS;REACTOME_METABOLISM_OF_LIPIDS;REACTOME_PHOSPHOLIPID_META…	Alternativesplicing;Hydrolase;Lipidmetabolism;Mitochondrion;Phospholipidmetabolism;Referenceproteome;Transitpeptide		Lysophosphatidic acid phosphatase type 6	Acp6	Q8BP40
Acrbp	16.8849	16.1873	16.2749	17.6171	17.0752	16.5069	16.4252	16.5194	17.2155	17.3666	17.2833	17.5724	16.644	16.7308	17.4313	18.2427	18.0357	17.8503	acrosome assembly;anatomical structure development;anatomical structure formation involved in morphogenesis;cell development;cellular component assembly;cellular component assembly at cellular level;cellular component assembly involved in morphogenesis;cellular component organization;cellular component organization at cellular level;cellular component organization or biogenesis;cellular component…	enzyme activator activity;enzyme regulator activity;peptidase activator activity;peptidase regulator activity	acrosomal membrane;acrosomal vesicle;cell part;cytoplasmic membrane-bounded vesicle;cytoplasmic part;cytoplasmic vesicle;cytoplasmic vesicle membrane;cytoplasmic vesicle part;extracellular region;intracellular membrane-bounded organelle;intracellular organelle;intracellular organelle part;intracellular part;membrane;membrane-bounded organelle;membrane-bounded vesicle;organelle;organelle membrane;…	anatomical structure development;anatomical structure formation involved in morphogenesis;cell development;cellular component assembly;cellular component organization;cellular process;developmental process	cell part;cytoplasmic membrane-bounded vesicle;extracellular region;intracellular membrane-bounded organelle;intracellular organelle;membrane;organelle;vesicle		PBP_sp32	BYSTRYKH_HEMATOPOIESIS_STEM_CELL_QTL_TRANS;DODD_NASOPHARYNGEAL_CARCINOMA_UP;KORKOLA_CHORIOCARCINOMA_DN;KORKOLA_EMBRYONAL_CARCINOMA_DN;KORKOLA_SEMINOMA_DN;MIKKELSEN_MEF_HCP_WITH_H3_UNMETHYLATED;SALVADOR_MARTIN_PEDIATRIC_TBD_ANTI_TNF_THERAPY_NONRESPONDER_PRE_TREATMENT_UP;WANG_RESPONSE_TO_GSK3_INHIBITOR_SB216763_UP;WEBER_METHYLATED_HCP_IN_FIBROBLAST_DN;WEBER_METHYLATED_HCP_IN_SPERM_DN;WHITEHURST_PAC…	Alternativesplicing;Cytoplasmicvesicle;Phosphoprotein;Referenceproteome;Secreted;Signal		Acrosin-binding protein;Acrosin-binding protein, mature form	Acrbp	Q3V140
Acsf2	21.1122	21.0651	21.0486	20.8049	20.7368	20.7306	20.8422	20.9561	20.8871	21.3399	21.3301	21.4366	21.2197	21.1218	21.1295	21.1432	21.2584	21.2722	carboxylic acid metabolic process;cellular ketone metabolic process;cellular lipid metabolic process;cellular metabolic process;cellular process;fatty acid metabolic process;lipid metabolic process;metabolic process;monocarboxylic acid metabolic process;organic acid metabolic process;oxoacid metabolic process;primary metabolic process;small molecule metabolic process	acid-thiol ligase activity;adenyl nucleotide binding;adenyl ribonucleotide binding;ATP binding;binding;butyrate-CoA ligase activity;catalytic activity;fatty acid ligase activity;ligase activity;ligase activity, forming carbon-sulfur bonds;medium-chain fatty acid-CoA ligase activity;nucleotide binding;purine nucleotide binding;purine ribonucleoside triphosphate binding;purine ribonucleotide bindin…	cell part;cytoplasmic part;intracellular membrane-bounded organelle;intracellular organelle;intracellular part;membrane-bounded organelle;mitochondrion;organelle	cellular ketone metabolic process;cellular lipid metabolic process;cellular metabolic process;cellular process;lipid metabolic process;metabolic process;organic acid metabolic process;primary metabolic process;small molecule metabolic process	cell part;intracellular membrane-bounded organelle;intracellular organelle;mitochondrion;organelle		AMP-binding;AMP-binding_C	AGUIRRE_PANCREATIC_CANCER_COPY_NUMBER_UP;DELYS_THYROID_CANCER_DN;GOZGIT_ESR1_TARGETS_UP;HAN_SATB1_TARGETS_DN;HEIDENBLAD_AMPLICON_12P11_12_DN;HELLEBREKERS_SILENCED_DURING_TUMOR_ANGIOGENESIS;JAATINEN_HEMATOPOIETIC_STEM_CELL_UP;LINDGREN_BLADDER_CANCER_CLUSTER_1_DN;MCBRYAN_PUBERTAL_BREAST_3_4WK_UP;MCBRYAN_PUBERTAL_BREAST_4_5WK_DN;MCBRYAN_PUBERTAL_BREAST_5_6WK_UP;MEBARKI_HCC_PROGENITOR_FZD8CRD_DN;MEIS…	Acetylation;ATP-binding;Fattyacidmetabolism;Ligase;Lipidmetabolism;Mitochondrion;Nucleotide-binding;Referenceproteome;Transitpeptide		Medium-chain acyl-CoA ligase ACSF2, mitochondrial	Acsf2	Q8VCW8
Acsf3	18.8907	18.8545	19.5186	19.6205	19.5438	19.883	19.7383	18.9732	19.2964	19.0023	18.8316	18.9434	19.6292	19.1183	19.419	19.2127	19.025	19.0248	biosynthetic process;carboxylic acid biosynthetic process;carboxylic acid catabolic process;carboxylic acid metabolic process;catabolic process;cellular biosynthetic process;cellular catabolic process;cellular ketone metabolic process;cellular lipid metabolic process;cellular metabolic process;cellular process;dicarboxylic acid catabolic process;dicarboxylic acid metabolic process;fatty acid bios…	acid-thiol ligase activity;adenyl nucleotide binding;adenyl ribonucleotide binding;ATP binding;binding;catalytic activity;fatty acid ligase activity;ligase activity;ligase activity, forming carbon-sulfur bonds;malonyl-CoA synthetase activity;nucleotide binding;purine nucleotide binding;purine ribonucleoside triphosphate binding;purine ribonucleotide binding;ribonucleotide binding;very long-chain …	cell part;cytoplasmic part;intracellular membrane-bounded organelle;intracellular organelle;intracellular organelle part;intracellular part;membrane-bounded organelle;mitochondrion;nuclear part;nucleoplasm;organelle;organelle part	biosynthetic process;catabolic process;cellular ketone metabolic process;cellular lipid metabolic process;cellular metabolic process;cellular process;lipid metabolic process;metabolic process;organic acid metabolic process;primary metabolic process;small molecule metabolic process	cell part;intracellular membrane-bounded organelle;intracellular organelle;mitochondrion;nucleoplasm;organelle		AMP-binding;AMP-binding_C	GEORGES_TARGETS_OF_MIR192_AND_MIR215;IVANOVA_HEMATOPOIESIS_STEM_CELL_AND_PROGENITOR;MARTENS_BOUND_BY_PML_RARA_FUSION;MATSUDA_NATURAL_KILLER_DIFFERENTIATION;NIKOLSKY_BREAST_CANCER_16Q24_AMPLICON;REACTOME_FATTY_ACID_METABOLISM;REACTOME_FATTY_ACYL_COA_BIOSYNTHESIS;REACTOME_METABOLISM_OF_LIPIDS;REACTOME_SYNTHESIS_OF_VERY_LONG_CHAIN_FATTY_ACYL_COAS;WP_LEUCINE_ISOLEUCINE_AND_VALINE_METABOLISM	Alternativesplicing;ATP-binding;Fattyacidmetabolism;Ligase;Lipidmetabolism;Mitochondrion;Nucleotide-binding;Referenceproteome;Transitpeptide		Malonate--CoA ligase ACSF3, mitochondrial	Acsf3	Q3URE1
Acsl1	20.5831	20.4038	20.4715	20.2102	20.2255	20.2906	20.0199	20.2436	20.1608	19.9111	19.6285	19.8968	20.0865	20.2144	19.7632	20.154	19.5396	19.4061	acyl-CoA biosynthetic process;acyl-CoA metabolic process;acylglycerol biosynthetic process;acylglycerol metabolic process;adiponectin-mediated signaling pathway;biological regulation;biosynthetic process;carboxylic acid metabolic process;carboxylic acid transport;catabolic process;cell surface receptor linked signaling pathway;cellular biosynthetic process;cellular catabolic process;cellular keto…	acid-thiol ligase activity;adenyl nucleotide binding;adenyl ribonucleotide binding;arachidonate-CoA ligase activity;ATP binding;binding;catalytic activity;enzyme activator activity;enzyme regulator activity;fatty acid ligase activity;kinase activator activity;kinase regulator activity;ligase activity;ligase activity, forming carbon-sulfur bonds;long-chain fatty acid-CoA ligase activity;nucleotide…	cell part;cytoplasmic part;endoplasmic reticulum;endoplasmic reticulum membrane;endoplasmic reticulum part;intracellular membrane-bounded organelle;intracellular organelle;intracellular organelle part;intracellular part;membrane;membrane part;membrane-bounded organelle;microbody;microbody membrane;microbody part;mitochondrial membrane;mitochondrial outer membrane;mitochondrial part;mitochondrion;…	biological regulation;biosynthetic process;catabolic process;cellular ketone metabolic process;cellular lipid metabolic process;cellular metabolic process;cellular process;cofactor metabolic process;establishment of localization;glycerol ether metabolic process;lipid metabolic process;lipid transport;metabolic process;organic acid metabolic process;organic acid transport;primary metabolic process…	cell part;endoplasmic reticulum;intracellular membrane-bounded organelle;intracellular organelle;membrane;microbody;mitochondrion;organelle	Adipocytokine signaling pathway;Fatty acid metabolism;Peroxisome;PPAR signaling pathway	AMP-binding;AMP-binding_C	ACEVEDO_METHYLATED_IN_LIVER_CANCER_DN;AMBROSINI_FLAVOPIRIDOL_TREATMENT_TP53;BILANGES_RAPAMYCIN_SENSITIVE_GENES;BLALOCK_ALZHEIMERS_DISEASE_UP;BOCHKIS_FOXA2_TARGETS;BURTON_ADIPOGENESIS_5;CAIRO_HEPATOBLASTOMA_DN;CAIRO_LIVER_DEVELOPMENT_DN;CARRILLOREIXACH_HEPATOBLASTOMA_VS_NORMAL_DN;CARRILLOREIXACH_HEPATOBLASTOMA_VS_NORMAL_HYPERMETHYLATED_AND_DN;CEBALLOS_TARGETS_OF_TP53_AND_MYC_UP;CHARAFE_BREAST_CANC…	Acetylation;ATP-binding;Directproteinsequencing;Endoplasmicreticulum;Fattyacidmetabolism;Glycoprotein;Ligase;Lipidmetabolism;Magnesium;Membrane;Microsome;Mitochondrion;Mitochondrionoutermembrane;Nitration;Nucleotide-binding;Peroxisome;Phosphoprotein;Referenceproteome;Signal-anchor;Transmembrane;Transmembranehelix		Long-chain-fatty-acid--CoA ligase 1	Acsl1	P41216
Acsl3	21.6913	21.6768	21.5859	21.6887	21.5936	21.5415	21.5345	21.5453	21.5374	20.7507	20.8029	20.7037	21.1365	20.9752	21.1326	21.0304	21.0429	20.8492	acyl-CoA biosynthetic process;acyl-CoA metabolic process;acylglycerol biosynthetic process;acylglycerol metabolic process;anatomical structure development;biological regulation;biosynthetic process;carboxylic acid biosynthetic process;carboxylic acid metabolic process;carboxylic acid transport;cell differentiation;cellular biosynthetic process;cellular component assembly;cellular component organi…	acid-thiol ligase activity;adenyl nucleotide binding;adenyl ribonucleotide binding;arachidonate-CoA ligase activity;ATP binding;binding;catalytic activity;enzyme binding;fatty acid ligase activity;kinase binding;ligase activity;ligase activity, forming carbon-sulfur bonds;long-chain fatty acid-CoA ligase activity;medium-chain fatty acid-CoA ligase activity;nucleotide binding;protein binding;prote…	cell body;cell part;cytoplasm;cytoplasmic part;endoplasmic reticulum;endoplasmic reticulum membrane;endoplasmic reticulum part;ER-mitochondrion membrane contact site;Golgi apparatus;intracellular membrane-bounded organelle;intracellular organelle;intracellular organelle part;intracellular part;lipid particle;membrane;membrane part;membrane-bounded organelle;microbody;microbody membrane;microbody …	anatomical structure development;biological regulation;biosynthetic process;cell differentiation;cellular component assembly;cellular component organization;cellular ketone metabolic process;cellular lipid metabolic process;cellular metabolic process;cellular process;cofactor metabolic process;developmental process;establishment of localization;glycerol ether metabolic process;lipid metabolic pro…	cell body;cell part;cytoplasm;endoplasmic reticulum;Golgi apparatus;intracellular membrane-bounded organelle;intracellular organelle;lipid particle;membrane;microbody;mitochondrion;neuronal cell body;organelle;peroxisome;plasma membrane	Adipocytokine signaling pathway;Fatty acid metabolism;Peroxisome;PPAR signaling pathway	AMP-binding	ACEVEDO_NORMAL_TISSUE_ADJACENT_TO_LIVER_TUMOR_UP;ALONSO_METASTASIS_UP;ASTIER_INTEGRIN_SIGNALING;BAELDE_DIABETIC_NEPHROPATHY_DN;BENPORATH_NANOG_TARGETS;BERTUCCI_MEDULLARY_VS_DUCTAL_BREAST_CANCER_DN;BLALOCK_ALZHEIMERS_DISEASE_DN;BONOME_OVARIAN_CANCER_SURVIVAL_SUBOPTIMAL_DEBULKING;BROWNE_HCMV_INFECTION_12HR_DN;BRUINS_UVC_RESPONSE_LATE;CAIRO_HEPATOBLASTOMA_CLASSES_UP;CARRILLOREIXACH_HEPATOBLASTOMA_VS…	Alternativesplicing;ATP-binding;Cellmembrane;Endoplasmicreticulum;Fattyacidmetabolism;Ligase;Lipidmetabolism;Magnesium;Membrane;Microsome;Mitochondrion;Mitochondrionoutermembrane;Nucleotide-binding;Peroxisome;Phosphoprotein;Referenceproteome;Signal-anchor;Transmembrane;Transmembranehelix		Fatty acid CoA ligase Acsl3;Long-chain-fatty-acid--CoA ligase 4	Acsl3	Q9CZW4;Q9QUJ7;Q9CZW4
Acsl4	20.6449	20.5553	20.4967	20.5422	20.4946	20.5343	20.5908	20.6616	20.5574	19.9914	19.6614	19.9524	20.2432	20.3573	20.3541	19.8509	19.9012	20.1029	acyl-CoA biosynthetic process;acyl-CoA metabolic process;acylglycerol biosynthetic process;acylglycerol metabolic process;anatomical structure development;biological regulation;biosynthetic process;carboxylic acid biosynthetic process;carboxylic acid metabolic process;carboxylic acid transport;cell differentiation;cellular biosynthetic process;cellular component assembly;cellular component organi…	acid-thiol ligase activity;adenyl nucleotide binding;adenyl ribonucleotide binding;arachidonate-CoA ligase activity;ATP binding;binding;catalytic activity;enzyme binding;fatty acid ligase activity;kinase binding;ligase activity;ligase activity, forming carbon-sulfur bonds;long-chain fatty acid-CoA ligase activity;medium-chain fatty acid-CoA ligase activity;nucleotide binding;protein binding;prote…	cell body;cell part;cytoplasm;cytoplasmic part;endoplasmic reticulum;endoplasmic reticulum membrane;endoplasmic reticulum part;ER-mitochondrion membrane contact site;Golgi apparatus;intracellular membrane-bounded organelle;intracellular organelle;intracellular organelle part;intracellular part;lipid particle;membrane;membrane part;membrane-bounded organelle;microbody;microbody membrane;microbody …	anatomical structure development;biological regulation;biosynthetic process;cell differentiation;cellular component assembly;cellular component organization;cellular ketone metabolic process;cellular lipid metabolic process;cellular metabolic process;cellular process;cofactor metabolic process;developmental process;establishment of localization;glycerol ether metabolic process;lipid metabolic pro…	cell body;cell part;cytoplasm;endoplasmic reticulum;Golgi apparatus;intracellular membrane-bounded organelle;intracellular organelle;lipid particle;membrane;microbody;mitochondrion;neuronal cell body;organelle;peroxisome;plasma membrane	Adipocytokine signaling pathway;Fatty acid metabolism;Peroxisome;PPAR signaling pathway	AMP-binding	ACEVEDO_NORMAL_TISSUE_ADJACENT_TO_LIVER_TUMOR_UP;ALONSO_METASTASIS_UP;ASTIER_INTEGRIN_SIGNALING;BAELDE_DIABETIC_NEPHROPATHY_DN;BENPORATH_NANOG_TARGETS;BERTUCCI_MEDULLARY_VS_DUCTAL_BREAST_CANCER_DN;BLALOCK_ALZHEIMERS_DISEASE_DN;BONOME_OVARIAN_CANCER_SURVIVAL_SUBOPTIMAL_DEBULKING;BROWNE_HCMV_INFECTION_12HR_DN;BRUINS_UVC_RESPONSE_LATE;CAIRO_HEPATOBLASTOMA_CLASSES_UP;CARRILLOREIXACH_HEPATOBLASTOMA_VS…	Alternativesplicing;ATP-binding;Cellmembrane;Endoplasmicreticulum;Fattyacidmetabolism;Ligase;Lipidmetabolism;Magnesium;Membrane;Microsome;Mitochondrion;Mitochondrionoutermembrane;Nucleotide-binding;Peroxisome;Phosphoprotein;Referenceproteome;Signal-anchor;Transmembrane;Transmembranehelix		Fatty acid CoA ligase Acsl3;Long-chain-fatty-acid--CoA ligase 4	Acsl4	Q9QUJ7;Q9CZW4;Q9QUJ7
Acsl6	14.8087	14.7101	15.6247	15.2102	NaN	15.1461	NaN	13.8505	NaN	16.6816	16.0977	16.1251	16.2273	16.4822	16.4416	17.3347	17.416	17.4076	acyl-CoA biosynthetic process;acyl-CoA metabolic process;acylglycerol biosynthetic process;acylglycerol metabolic process;biological regulation;biosynthetic process;carboxylic acid metabolic process;carboxylic acid transport;cell proliferation;cellular biosynthetic process;cellular ketone metabolic process;cellular lipid metabolic process;cellular metabolic process;cellular process;coenzyme biosy…	acid-thiol ligase activity;adenyl nucleotide binding;adenyl ribonucleotide binding;arachidonate-CoA ligase activity;ATP binding;binding;catalytic activity;enzyme binding;fatty acid ligase activity;identical protein binding;ligase activity;ligase activity, forming carbon-sulfur bonds;long-chain fatty acid-CoA ligase activity;nucleotide binding;protein binding;protein dimerization activity;protein …	cell part;cytoplasmic part;endoplasmic reticulum;endoplasmic reticulum membrane;endoplasmic reticulum part;intracellular membrane-bounded organelle;intracellular organelle;intracellular organelle part;intracellular part;membrane;membrane part;membrane-bounded organelle;microbody;microbody membrane;microbody part;mitochondrial membrane;mitochondrial outer membrane;mitochondrial part;mitochondrion;…	biological regulation;biosynthetic process;cell proliferation;cellular ketone metabolic process;cellular lipid metabolic process;cellular metabolic process;cellular process;cofactor metabolic process;establishment of localization;glycerol ether metabolic process;lipid metabolic process;lipid transport;metabolic process;organic acid metabolic process;organic acid transport;primary metabolic proces…	cell part;endoplasmic reticulum;intracellular membrane-bounded organelle;intracellular organelle;membrane;microbody;mitochondrion;organelle	Adipocytokine signaling pathway;Fatty acid metabolism;Peroxisome;PPAR signaling pathway	AMP-binding;AMP-binding_C	BOYAULT_LIVER_CANCER_SUBCLASS_G6_UP;CHIANG_LIVER_CANCER_SUBCLASS_CTNNB1_UP;FLORIO_NEOCORTEX_BASAL_RADIAL_GLIA_UP;GRESHOCK_CANCER_COPY_NUMBER_UP;JAATINEN_HEMATOPOIETIC_STEM_CELL_DN;KEGG_ADIPOCYTOKINE_SIGNALING_PATHWAY;KEGG_FATTY_ACID_METABOLISM;KEGG_MEDICUS_REFERENCE_BETA_OXIDATION_ACYL_COA_SYNTHESIS;KEGG_PEROXISOME;KEGG_PPAR_SIGNALING_PATHWAY;LEE_LIVER_CANCER_SURVIVAL_UP;MIKKELSEN_MEF_HCP_WITH_H3…	Alternativesplicing;ATP-binding;Endoplasmicreticulum;Fattyacidmetabolism;Ligase;Lipidmetabolism;Magnesium;Membrane;Microsome;Mitochondrion;Mitochondrionoutermembrane;Nucleotide-binding;Peroxisome;Referenceproteome;Signal-anchor;Transmembrane;Transmembranehelix		Long-chain-fatty-acid--CoA ligase 6	Acsl6	Q91WC3
Acss1	20.3682	20.5358	20.5816	20.4145	20.2507	20.4925	20.162	20.2173	20.1282	18.9255	18.7427	19.0854	18.9377	18.9344	17.7882	19.1663	18.9466	19.0306	acetate biosynthetic process;acetate metabolic process;acetyl-CoA biosynthetic process;acetyl-CoA biosynthetic process from acetate;acetyl-CoA metabolic process;biosynthetic process;carboxylic acid biosynthetic process;carboxylic acid metabolic process;cellular biosynthetic process;cellular ketone metabolic process;cellular metabolic process;cellular process;coenzyme biosynthetic process;coenzyme…	acetate-CoA ligase activity;acid-thiol ligase activity;adenyl nucleotide binding;adenyl ribonucleotide binding;AMP binding;ATP binding;binding;catalytic activity;CoA-ligase activity;ligase activity;ligase activity, forming carbon-sulfur bonds;nucleotide binding;propionate-CoA ligase activity;purine nucleotide binding;purine ribonucleoside triphosphate binding;purine ribonucleotide binding;ribonuc…	cell part;cytoplasmic part;intracellular membrane-bounded organelle;intracellular organelle;intracellular organelle lumen;intracellular organelle part;intracellular part;membrane-bounded organelle;membrane-enclosed lumen;mitochondrial matrix;mitochondrial part;mitochondrion;organelle;organelle lumen;organelle part	biosynthetic process;cellular ketone metabolic process;cellular metabolic process;cellular process;cofactor metabolic process;metabolic process;organic acid metabolic process;small molecule metabolic process	cell part;intracellular membrane-bounded organelle;intracellular organelle;mitochondrion;organelle	Carbon fixation pathways in prokaryotes;Glycolysis / Gluconeogenesis;Methane metabolism;Propanoate metabolism;Pyruvate metabolism	ACAS_N;AMP-binding;AMP-binding_C	BENPORATH_SUZ12_TARGETS;BHAT_ESR1_TARGETS_NOT_VIA_AKT1_UP;CHEN_METABOLIC_SYNDROM_NETWORK;COATES_MACROPHAGE_M1_VS_M2_UP;FOSTER_KDM1A_TARGETS_UP;HOLLERN_MICROACINAR_BREAST_TUMOR_UP;KEGG_GLYCOLYSIS_GLUCONEOGENESIS;KEGG_PROPANOATE_METABOLISM;KEGG_PYRUVATE_METABOLISM;LI_INDUCED_T_TO_NATURAL_KILLER_DN;LIANG_HEMATOPOIESIS_STEM_CELL_NUMBER_LARGE_VS_TINY_DN;MARTORIATI_MDM4_TARGETS_NEUROEPITHELIUM_DN;MEBAR…	Acetylation;ATP-binding;Ligase;Lipidmetabolism;Mitochondrion;Nucleotide-binding;Referenceproteome;Transitpeptide		Acetyl-coenzyme A synthetase 2-like, mitochondrial	Acss1	Q99NB1
Acss2	24.846	24.8944	24.7787	24.7988	24.4768	24.8089	25.086	24.9114	24.9765	25.7496	25.4844	25.4358	25.2326	25.1797	25.5573	25.3119	25.4966	25.5679	acetate biosynthetic process;acetate metabolic process;acetyl-CoA biosynthetic process;acetyl-CoA metabolic process;biosynthetic process;carboxylic acid biosynthetic process;carboxylic acid metabolic process;cellular biosynthetic process;cellular ketone metabolic process;cellular metabolic process;cellular process;coenzyme biosynthetic process;coenzyme metabolic process;cofactor biosynthetic proc…	acetate-CoA ligase activity;acid-thiol ligase activity;adenyl nucleotide binding;adenyl ribonucleotide binding;ATP binding;binding;catalytic activity;CoA-ligase activity;ligase activity;ligase activity, forming carbon-sulfur bonds;nucleotide binding;propionate-CoA ligase activity;purine nucleotide binding;purine ribonucleoside triphosphate binding;purine ribonucleotide binding;ribonucleotide bind…	cell part;cytoplasm;cytoplasmic part;cytosol;intracellular part	biosynthetic process;cellular ketone metabolic process;cellular metabolic process;cellular process;cofactor metabolic process;lipid metabolic process;metabolic process;organic acid metabolic process;primary metabolic process;small molecule metabolic process	cell part;cytoplasm;cytosol	Carbon fixation pathways in prokaryotes;Glycolysis / Gluconeogenesis;Methane metabolism;Propanoate metabolism;Pyruvate metabolism	ACAS_N;AMP-binding;AMP-binding_C	BENPORATH_MYC_MAX_TARGETS;BILD_MYC_ONCOGENIC_SIGNATURE;BRUINS_UVC_RESPONSE_LATE;CHEMNITZ_RESPONSE_TO_PROSTAGLANDIN_E2_DN;DANG_BOUND_BY_MYC;DEMAGALHAES_AGING_DN;FORTSCHEGGER_PHF8_TARGETS_DN;HORTON_SREBF_TARGETS;JINESH_BLEBBISHIELD_TO_IMMUNE_CELL_FUSION_PBSHMS_DN;KEGG_GLYCOLYSIS_GLUCONEOGENESIS;KEGG_PROPANOATE_METABOLISM;KEGG_PYRUVATE_METABOLISM;LOPEZ_MBD_TARGETS;MONNIER_POSTRADIATION_TUMOR_ESCAPE_…	Acetylation;ATP-binding;Cytoplasm;Ligase;Lipidmetabolism;Nucleotide-binding;Phosphoprotein;Referenceproteome		Acetyl-coenzyme A synthetase, cytoplasmic	Acss2	Q9QXG4
Actb	21.2947	21.0917	21.0942	21.9947	21.9139	22.0061	22.57	22.7641	22.4925	24.6453	24.7685	24.7048	22.7978	23.2555	22.9816	20.2439	20.7557	20.9135	actin cytoskeleton organization;actin filament-based process;actomyosin structure organization;adherens junction assembly;adherens junction organization;anatomical structure formation involved in morphogenesis;anatomical structure morphogenesis;angiogenesis;apical protein localization;asymmetric protein localization;axonogenesis;biological regulation;cell junction assembly;cell junction organizat…	adenyl nucleotide binding;adenyl ribonucleotide binding;ATP binding;binding;catalytic activity;cytoskeletal protein binding;enzyme binding;hydrolase activity;identical protein binding;kinase binding;kinesin binding;nitric-oxide synthase binding;nucleotide binding;profilin binding;protein binding;protein kinase binding;purine nucleotide binding;purine ribonucleoside triphosphate binding;purine rib…	actin cytoskeleton;actin filament;actin filament bundle;actomyosin;adherens junction;anchoring junction;apical junction complex;apical part of cell;axon;axon part;axon terminus;brahma complex;brush border;calyx of Held;cell cortex part;cell junction;cell part;cell projection;cell projection part;cell-cell junction;cell-substrate adherens junction;cell-substrate junction;chromatin;chromatin remode…	anatomical structure formation involved in morphogenesis;anatomical structure morphogenesis;biological regulation;cell junction organization;cell motility;cellular component assembly;cellular component morphogenesis;cellular component movement;cellular component organization;cellular process;chromatin modification;chromatin organization;chromosome organization;cytoskeleton organization;developmen…	apical part of cell;brush border;cell part;cell projection;chromatin remodeling complex;cytoplasm;cytoplasmic membrane-bounded vesicle;cytoskeleton;cytosol;extracellular organelle;intracellular membrane-bounded organelle;intracellular non-membrane-bounded organelle;intracellular organelle;kinetochore;macromolecular complex;membrane;neuron projection;nucleosome;nucleus;organelle;plasma membrane;pr…	Adherens junction;Arrhythmogenic right ventricular cardiomyopathy (ARVC);Bacterial invasion of epithelial cells;Dilated cardiomyopathy;Focal adhesion;Hypertrophic cardiomyopathy (HCM);Leukocyte transendothelial migration;Pathogenic Escherichia coli infection;Phagosome;Phototransduction - fly;Regulation of actin cytoskeleton;Shigellosis;Tight junction;Vibrio cholerae infection;Viral myocarditis	Actin	ACEVEDO_NORMAL_TISSUE_ADJACENT_TO_LIVER_TUMOR_DN;BAELDE_DIABETIC_NEPHROPATHY_DN;BASSO_HAIRY_CELL_LEUKEMIA_UP;BENPORATH_MYC_TARGETS_WITH_EBOX;BERENJENO_TRANSFORMED_BY_RHOA_DN;BIOCARTA_HIVNEF_PATHWAY;BIOCARTA_HSWI_SNF_PATHWAY;BROWNE_HCMV_INFECTION_48HR_DN;BRUINS_UVC_RESPONSE_LATE;CASORELLI_ACUTE_PROMYELOCYTIC_LEUKEMIA_DN;CAVARD_LIVER_CANCER_MALIGNANT_VS_BENIGN;CHARAFE_BREAST_CANCER_LUMINAL_VS_MESEN…	Acetylation;ATP-binding;Cytoplasm;Cytoskeleton;Directproteinsequencing;Hydrolase;Methylation;Nucleotide-binding;Nucleus;Oxidation;Referenceproteome;Ublconjugation	Metallothionein-3 complex;Profilin 1 complex;Profilin 2 complex;PYR complex	Actin, cytoplasmic 1;Actin, cytoplasmic 1, N-terminally processed;Actin, cytoplasmic 2;Actin, cytoplasmic 2, N-terminally processed;Beta-actin-like protein 2	Actb	P60710;P60710;P63260;Q8BFZ3;P60710;P63260
Actg1	22.19	22.1445	21.7456	22.676	23.1603	22.7044	23.5751	23.2809	23.3207	24.8123	24.7525	24.4551	23.5711	23.5567	23.5284	21.2401	21.0717	22.3126	actin cytoskeleton organization;actin filament-based process;actomyosin structure organization;adherens junction assembly;adherens junction organization;anatomical structure formation involved in morphogenesis;anatomical structure morphogenesis;angiogenesis;apical protein localization;asymmetric protein localization;axonogenesis;biological regulation;cell junction assembly;cell junction organizat…	adenyl nucleotide binding;adenyl ribonucleotide binding;ATP binding;binding;catalytic activity;cytoskeletal protein binding;enzyme binding;hydrolase activity;identical protein binding;kinase binding;kinesin binding;nitric-oxide synthase binding;nucleotide binding;profilin binding;protein binding;protein kinase binding;purine nucleotide binding;purine ribonucleoside triphosphate binding;purine rib…	actin cytoskeleton;actin filament;actin filament bundle;actomyosin;adherens junction;anchoring junction;apical junction complex;apical part of cell;axon;axon part;axon terminus;brahma complex;brush border;calyx of Held;cell cortex part;cell junction;cell part;cell projection;cell projection part;cell-cell junction;cell-substrate adherens junction;cell-substrate junction;chromatin;chromatin remode…	anatomical structure formation involved in morphogenesis;anatomical structure morphogenesis;biological regulation;cell junction organization;cell motility;cellular component assembly;cellular component morphogenesis;cellular component movement;cellular component organization;cellular process;chromatin modification;chromatin organization;chromosome organization;cytoskeleton organization;developmen…	apical part of cell;brush border;cell part;cell projection;chromatin remodeling complex;cytoplasm;cytoplasmic membrane-bounded vesicle;cytoskeleton;cytosol;extracellular organelle;intracellular membrane-bounded organelle;intracellular non-membrane-bounded organelle;intracellular organelle;kinetochore;macromolecular complex;membrane;neuron projection;nucleosome;nucleus;organelle;plasma membrane;pr…	Adherens junction;Arrhythmogenic right ventricular cardiomyopathy (ARVC);Bacterial invasion of epithelial cells;Dilated cardiomyopathy;Focal adhesion;Hypertrophic cardiomyopathy (HCM);Leukocyte transendothelial migration;Pathogenic Escherichia coli infection;Phagosome;Phototransduction - fly;Regulation of actin cytoskeleton;Shigellosis;Tight junction;Vibrio cholerae infection;Viral myocarditis	Actin	ACEVEDO_NORMAL_TISSUE_ADJACENT_TO_LIVER_TUMOR_DN;BAELDE_DIABETIC_NEPHROPATHY_DN;BASSO_HAIRY_CELL_LEUKEMIA_UP;BENPORATH_MYC_TARGETS_WITH_EBOX;BERENJENO_TRANSFORMED_BY_RHOA_DN;BIOCARTA_HIVNEF_PATHWAY;BIOCARTA_HSWI_SNF_PATHWAY;BROWNE_HCMV_INFECTION_48HR_DN;BRUINS_UVC_RESPONSE_LATE;CASORELLI_ACUTE_PROMYELOCYTIC_LEUKEMIA_DN;CAVARD_LIVER_CANCER_MALIGNANT_VS_BENIGN;CHARAFE_BREAST_CANCER_LUMINAL_VS_MESEN…	Acetylation;ATP-binding;Cytoplasm;Cytoskeleton;Directproteinsequencing;Hydrolase;Methylation;Nucleotide-binding;Nucleus;Oxidation;Referenceproteome;Ublconjugation	Metallothionein-3 complex;Profilin 1 complex;Profilin 2 complex;PYR complex	Actin, cytoplasmic 1;Actin, cytoplasmic 1, N-terminally processed;Actin, cytoplasmic 2;Actin, cytoplasmic 2, N-terminally processed;Beta-actin-like protein 2	Actg1	P60710;P63260;Q8BFZ3;P60710;P63260;P63260
Actl6a	23.1643	23.3017	23.1529	23.32	23.2731	23.3077	23.2324	23.2172	23.3338	22.4525	22.3922	22.2578	22.6736	22.5553	22.7258	22.7909	22.7307	22.6845	anatomical structure development;anatomical structure formation involved in morphogenesis;anatomical structure homeostasis;biological regulation;blastocyst formation;cellular component organization;cellular component organization at cellular level;cellular component organization or biogenesis;cellular component organization or biogenesis at cellular level;cellular macromolecule metabolic process;…	binding;chromatin binding	brahma complex;cell part;chromatin;chromatin remodeling complex;chromosomal part;DNA helicase complex;H4/H2A histone acetyltransferase complex;histone acetyltransferase complex;Ino80 complex;intracellular membrane-bounded organelle;intracellular non-membrane-bounded organelle;intracellular organelle;intracellular organelle part;intracellular part;kinetochore;macromolecular complex;membrane;membra…	anatomical structure development;anatomical structure formation involved in morphogenesis;biological regulation;cellular component organization;cellular metabolic process;cellular nitrogen compound metabolic process;cellular process;chromatin modification;chromatin organization;chromosome organization;developmental process;DNA metabolic process;DNA recombination;DNA repair;homeostatic process;mac…	cell part;chromatin remodeling complex;DNA helicase complex;intracellular membrane-bounded organelle;intracellular non-membrane-bounded organelle;intracellular organelle;kinetochore;macromolecular complex;membrane;nucleoplasm;nucleosome;nucleus;organelle;plasma membrane;protein complex		Actin	ACEVEDO_LIVER_CANCER_UP;ACEVEDO_LIVER_TUMOR_VS_NORMAL_ADJACENT_TISSUE_UP;BERENJENO_TRANSFORMED_BY_RHOA_UP;BIOCARTA_VDR_PATHWAY;BLALOCK_ALZHEIMERS_DISEASE_UP;BORCZUK_MALIGNANT_MESOTHELIOMA_UP;BOYAULT_LIVER_CANCER_SUBCLASS_G3_UP;DIAZ_CHRONIC_MYELOGENOUS_LEUKEMIA_UP;ENK_UV_RESPONSE_EPIDERMIS_UP;ENK_UV_RESPONSE_KERATINOCYTE_DN;FARMER_BREAST_CANCER_BASAL_VS_LULMINAL;FISCHER_DREAM_TARGETS;JOHNSTONE_PAR…	Acetylation;Activator;Chromatinregulator;DNAdamage;DNArecombination;DNArepair;Growthregulation;Isopeptidebond;Neurogenesis;Nucleus;Phosphoprotein;Referenceproteome;Transcription;Transcriptionregulation;Ublconjugation	PYR complex	Actin-like protein 6A	Actl6a	Q9Z2N8
Actn1	23.0928	23.0486	23.0458	22.993	22.8971	22.8555	22.8687	22.9094	22.9319	22.4192	22.4754	22.4782	22.7379	22.7676	22.7845	22.6235	22.61	22.7313	actin cytoskeleton organization;actin filament bundle assembly;actin filament network formation;actin filament organization;actin filament uncapping;actin filament-based movement;actin filament-based process;actomyosin structure organization;anatomical structure development;anatomical structure formation involved in morphogenesis;anatomical structure morphogenesis;biological regulation;bone morph…	actin binding;actin filament binding;binding;binding, bridging;calcium ion binding;cation binding;chromatin binding;chromatin DNA binding;cytoskeletal protein binding;cytoskeletal regulatory protein binding;DNA binding;double-stranded RNA binding;enzyme binding;FATZ binding;hormone receptor binding;identical protein binding;integrin binding;ion binding;ion channel binding;ligand-dependent nuclear…	actin cytoskeleton;actin filament;actin filament bundle;actomyosin;adherens junction;anchoring junction;brush border;cell cortex part;cell junction;cell part;cell projection;cell projection part;cell-cell adherens junction;cell-cell junction;cell-substrate adherens junction;cell-substrate junction;contractile fiber part;cortical actin cytoskeleton;cortical cytoskeleton;cytoplasm;cytoplasmic membr…	anatomical structure development;anatomical structure formation involved in morphogenesis;anatomical structure morphogenesis;biological regulation;cell development;cell differentiation;cell junction organization;cellular component assembly;cellular component movement;cellular component organization;cellular homeostasis;cellular ion homeostasis;cellular localization;cellular membrane organization;…	brush border;cell part;cell projection;cytoplasm;cytoplasmic membrane-bounded vesicle;cytoskeleton;filopodium;intracellular membrane-bounded organelle;intracellular non-membrane-bounded organelle;intracellular organelle;macromolecular complex;membrane;neuron projection;nucleus;organelle;plasma membrane;protein complex;pseudopodium;vesicle	Adherens junction;Amoebiasis;Arrhythmogenic right ventricular cardiomyopathy (ARVC);Focal adhesion;Leukocyte transendothelial migration;Regulation of actin cytoskeleton;Systemic lupus erythematosus;Tight junction	CH;EFhand_Ca_insen;Spectrin	AMIT_EGF_RESPONSE_480_HELA;AMIT_SERUM_RESPONSE_480_MCF10A;BANDRES_RESPONSE_TO_CARMUSTIN_MGMT_24HR_DN;BANDRES_RESPONSE_TO_CARMUSTIN_MGMT_48HR_DN;BANDRES_RESPONSE_TO_CARMUSTIN_WITHOUT_MGMT_24HR_DN;BANDRES_RESPONSE_TO_CARMUSTIN_WITHOUT_MGMT_48HR_DN;BARIS_THYROID_CANCER_UP;BENPORATH_ES_1;BERENJENO_TRANSFORMED_BY_RHOA_REVERSIBLY_DN;BERENJENO_TRANSFORMED_BY_RHOA_UP;BERTUCCI_MEDULLARY_VS_DUCTAL_BREAST_C…	3D-structure;Acetylation;Actin-binding;Calcium;Celljunction;Cellmembrane;Cellprojection;Cytoplasm;Cytoskeleton;Directproteinsequencing;Membrane;Metal-binding;Nucleus;Phosphoprotein;Proteintransport;Referenceproteome;Repeat;Transport;Ublconjugation	Actn4-Alms1 complex;Fhl1-Pdlim1-Gsn-Actn1 complex;Psd-Actn1 complex	Alpha-actinin-1;Alpha-actinin-2;Alpha-actinin-3;Alpha-actinin-4	Actn1	P57780;Q7TPR4;O88990;Q9JI91;Q7TPR4;O88990;Q9JI91;P57780;Q7TPR4;Q7TPR4
Actn3	18.0109	17.7892	17.9517	18.821	19.2209	18.3313	18.0502	18.0575	18.6175	NaN	NaN	NaN	17.3958	17.8798	18.071	17.9136	18.346	18.2106	actin cytoskeleton organization;actin filament bundle assembly;actin filament network formation;actin filament organization;actin filament uncapping;actin filament-based movement;actin filament-based process;actomyosin structure organization;anatomical structure development;anatomical structure formation involved in morphogenesis;anatomical structure morphogenesis;biological regulation;bone morph…	actin binding;actin filament binding;binding;binding, bridging;calcium ion binding;cation binding;chromatin binding;chromatin DNA binding;cytoskeletal protein binding;cytoskeletal regulatory protein binding;DNA binding;double-stranded RNA binding;enzyme binding;FATZ binding;hormone receptor binding;identical protein binding;integrin binding;ion binding;ion channel binding;ligand-dependent nuclear…	actin cytoskeleton;actin filament;actin filament bundle;actomyosin;adherens junction;anchoring junction;brush border;cell cortex part;cell junction;cell part;cell projection;cell projection part;cell-cell adherens junction;cell-cell junction;cell-substrate adherens junction;cell-substrate junction;contractile fiber part;cortical actin cytoskeleton;cortical cytoskeleton;cytoplasm;cytoplasmic membr…	anatomical structure development;anatomical structure formation involved in morphogenesis;anatomical structure morphogenesis;biological regulation;cell development;cell differentiation;cell junction organization;cellular component assembly;cellular component movement;cellular component organization;cellular homeostasis;cellular ion homeostasis;cellular localization;cellular membrane organization;…	brush border;cell part;cell projection;cytoplasm;cytoplasmic membrane-bounded vesicle;cytoskeleton;filopodium;intracellular membrane-bounded organelle;intracellular non-membrane-bounded organelle;intracellular organelle;macromolecular complex;membrane;neuron projection;nucleus;organelle;plasma membrane;protein complex;pseudopodium;vesicle	Adherens junction;Amoebiasis;Arrhythmogenic right ventricular cardiomyopathy (ARVC);Focal adhesion;Leukocyte transendothelial migration;Regulation of actin cytoskeleton;Systemic lupus erythematosus;Tight junction	CH;EFhand_Ca_insen;Spectrin	AMIT_EGF_RESPONSE_480_HELA;AMIT_SERUM_RESPONSE_480_MCF10A;BANDRES_RESPONSE_TO_CARMUSTIN_MGMT_24HR_DN;BANDRES_RESPONSE_TO_CARMUSTIN_MGMT_48HR_DN;BANDRES_RESPONSE_TO_CARMUSTIN_WITHOUT_MGMT_24HR_DN;BANDRES_RESPONSE_TO_CARMUSTIN_WITHOUT_MGMT_48HR_DN;BARIS_THYROID_CANCER_UP;BENPORATH_ES_1;BERENJENO_TRANSFORMED_BY_RHOA_REVERSIBLY_DN;BERENJENO_TRANSFORMED_BY_RHOA_UP;BERTUCCI_MEDULLARY_VS_DUCTAL_BREAST_C…	3D-structure;Acetylation;Actin-binding;Calcium;Celljunction;Cellmembrane;Cellprojection;Cytoplasm;Cytoskeleton;Directproteinsequencing;Membrane;Metal-binding;Nucleus;Phosphoprotein;Proteintransport;Referenceproteome;Repeat;Transport;Ublconjugation	Actn4-Alms1 complex;Fhl1-Pdlim1-Gsn-Actn1 complex;Psd-Actn1 complex	Alpha-actinin-1;Alpha-actinin-2;Alpha-actinin-3;Alpha-actinin-4	Actn3	O88990;Q9JI91;P57780;Q7TPR4;O88990;Q9JI91;Q7TPR4;O88990;Q9JI91
Actn4	23.6842	23.6739	23.7156	24.1585	24.0925	24.0747	24.004	24.007	24.0278	24.0812	24.1304	24.0993	24.1641	24.1684	24.1578	24.377	24.3033	24.3099	actin cytoskeleton organization;actin filament bundle assembly;actin filament network formation;actin filament organization;actin filament uncapping;actin filament-based movement;actin filament-based process;actomyosin structure organization;anatomical structure development;anatomical structure formation involved in morphogenesis;anatomical structure morphogenesis;biological regulation;bone morph…	actin binding;actin filament binding;binding;binding, bridging;calcium ion binding;cation binding;chromatin binding;chromatin DNA binding;cytoskeletal protein binding;cytoskeletal regulatory protein binding;DNA binding;double-stranded RNA binding;enzyme binding;FATZ binding;hormone receptor binding;identical protein binding;integrin binding;ion binding;ion channel binding;ligand-dependent nuclear…	actin cytoskeleton;actin filament;actin filament bundle;actomyosin;adherens junction;anchoring junction;brush border;cell cortex part;cell junction;cell part;cell projection;cell projection part;cell-cell adherens junction;cell-cell junction;cell-substrate adherens junction;cell-substrate junction;contractile fiber part;cortical actin cytoskeleton;cortical cytoskeleton;cytoplasm;cytoplasmic membr…	anatomical structure development;anatomical structure formation involved in morphogenesis;anatomical structure morphogenesis;biological regulation;cell development;cell differentiation;cell junction organization;cellular component assembly;cellular component movement;cellular component organization;cellular homeostasis;cellular ion homeostasis;cellular localization;cellular membrane organization;…	brush border;cell part;cell projection;cytoplasm;cytoplasmic membrane-bounded vesicle;cytoskeleton;filopodium;intracellular membrane-bounded organelle;intracellular non-membrane-bounded organelle;intracellular organelle;macromolecular complex;membrane;neuron projection;nucleus;organelle;plasma membrane;protein complex;pseudopodium;vesicle	Adherens junction;Amoebiasis;Arrhythmogenic right ventricular cardiomyopathy (ARVC);Focal adhesion;Leukocyte transendothelial migration;Regulation of actin cytoskeleton;Systemic lupus erythematosus;Tight junction	CH;EFhand_Ca_insen;Spectrin	AMIT_EGF_RESPONSE_480_HELA;AMIT_SERUM_RESPONSE_480_MCF10A;BANDRES_RESPONSE_TO_CARMUSTIN_MGMT_24HR_DN;BANDRES_RESPONSE_TO_CARMUSTIN_MGMT_48HR_DN;BANDRES_RESPONSE_TO_CARMUSTIN_WITHOUT_MGMT_24HR_DN;BANDRES_RESPONSE_TO_CARMUSTIN_WITHOUT_MGMT_48HR_DN;BARIS_THYROID_CANCER_UP;BENPORATH_ES_1;BERENJENO_TRANSFORMED_BY_RHOA_REVERSIBLY_DN;BERENJENO_TRANSFORMED_BY_RHOA_UP;BERTUCCI_MEDULLARY_VS_DUCTAL_BREAST_C…	3D-structure;Acetylation;Actin-binding;Calcium;Celljunction;Cellmembrane;Cellprojection;Cytoplasm;Cytoskeleton;Directproteinsequencing;Membrane;Metal-binding;Nucleus;Phosphoprotein;Proteintransport;Referenceproteome;Repeat;Transport;Ublconjugation	Actn4-Alms1 complex;Fhl1-Pdlim1-Gsn-Actn1 complex;Psd-Actn1 complex	Alpha-actinin-1;Alpha-actinin-2;Alpha-actinin-3;Alpha-actinin-4	Actn4	P57780;Q7TPR4;O88990;Q9JI91;P57780;P57780;Q7TPR4
Actr10	18.6539	18.3524	18.5374	18.0565	18.9971	18.8563	18.2842	18.7159	18.6267	19.5546	19.1546	18.5424	19.0362	18.6232	18.575	17.1454	18.6527	17.5604	cellular component movement;cellular process;microtubule-based movement;microtubule-based process		cell part;cytoskeletal part;dynactin complex;intracellular organelle part;intracellular part;macromolecular complex;microtubule associated complex;organelle part;protein complex	cellular component movement;cellular process	cell part;macromolecular complex;protein complex		Actin	AGUIRRE_PANCREATIC_CANCER_COPY_NUMBER_UP;BLALOCK_ALZHEIMERS_DISEASE_DN;KEGG_MEDICUS_REFERENCE_DYNEIN_RECRUITMENT_TO_THE_KINETOCHORE;KEGG_MEDICUS_REFERENCE_RAB7_REGULATED_MICROTUBULE_MINUS_END_DIRECTED_TRANSPORT;KEGG_MEDICUS_REFERENCE_RETROGRADE_AXONAL_TRANSPORT;KEGG_MEDICUS_VARIANT_MUTATION_CAUSED_ABERRANT_HTT_TO_RETROGRADE_AXONAL_TRANSPORT;KEGG_MEDICUS_VARIANT_MUTATION_CAUSED_ABERRANT_SOD1_TO_RE…	Cytoplasm;Cytoskeleton;Referenceproteome		Actin-related protein 10	Actr10	Q9QZB7
Actr1a	20.2706	20.1608	20.9402	20.5609	20.4725	20.6248	20.4513	20.6482	20.2349	20.7171	20.4372	20.6401	20.8348	20.9	21.082	20.9704	21.3541	21.0984		adenyl nucleotide binding;adenyl ribonucleotide binding;ATP binding;binding;nucleotide binding;purine nucleotide binding;purine ribonucleoside triphosphate binding;purine ribonucleotide binding;ribonucleotide binding	cell cortex;cell part;centriole;centrosome;coated vesicle;COPI-coated vesicle;cytoplasm;cytoplasmic membrane-bounded vesicle;cytoplasmic part;cytoplasmic vesicle;cytoskeletal part;cytoskeleton;Golgi apparatus part;Golgi-associated vesicle;intracellular membrane-bounded organelle;intracellular non-membrane-bounded organelle;intracellular organelle;intracellular organelle part;intracellular part;ma…		cell cortex;cell part;centrosome;cytoplasm;cytoplasmic membrane-bounded vesicle;cytoskeleton;intracellular membrane-bounded organelle;intracellular non-membrane-bounded organelle;intracellular organelle;microtubule organizing center;organelle;vesicle		Actin	ALFANO_MYC_TARGETS;BASAKI_YBX1_TARGETS_UP;BENPORATH_NANOG_TARGETS;BENPORATH_SOX2_TARGETS;BLALOCK_ALZHEIMERS_DISEASE_DN;BLALOCK_ALZHEIMERS_DISEASE_INCIPIENT_DN;BLANCO_MELO_COVID19_SARS_COV_2_POS_PATIENT_LUNG_TISSUE_DN;BROWNE_HCMV_INFECTION_48HR_DN;CAFFAREL_RESPONSE_TO_THC_8HR_3_DN;COLDREN_GEFITINIB_RESISTANCE_UP;DIAZ_CHRONIC_MYELOGENOUS_LEUKEMIA_UP;FORTSCHEGGER_PHF8_TARGETS_DN;GEORGES_TARGETS_OF_M…	Acetylation;ATP-binding;Cytoplasm;Cytoskeleton;Directproteinsequencing;Nitration;Nucleotide-binding;Referenceproteome		Alpha-centractin;Beta-centractin	Actr1a	P61164;Q8R5C5;P61164
Actr1b	18.8766	18.6977	18.9117	18.5476	18.7778	18.3535	18.898	19.2584	19.0101	20.586	20.7415	20.5979	19.6712	20.0003	19.9735	20.0592	20.3571	20.0317		adenyl nucleotide binding;adenyl ribonucleotide binding;ATP binding;binding;nucleotide binding;purine nucleotide binding;purine ribonucleoside triphosphate binding;purine ribonucleotide binding;ribonucleotide binding	cell cortex;cell part;centriole;centrosome;coated vesicle;COPI-coated vesicle;cytoplasm;cytoplasmic membrane-bounded vesicle;cytoplasmic part;cytoplasmic vesicle;cytoskeletal part;cytoskeleton;Golgi apparatus part;Golgi-associated vesicle;intracellular membrane-bounded organelle;intracellular non-membrane-bounded organelle;intracellular organelle;intracellular organelle part;intracellular part;ma…		cell cortex;cell part;centrosome;cytoplasm;cytoplasmic membrane-bounded vesicle;cytoskeleton;intracellular membrane-bounded organelle;intracellular non-membrane-bounded organelle;intracellular organelle;microtubule organizing center;organelle;vesicle		Actin	ALFANO_MYC_TARGETS;BASAKI_YBX1_TARGETS_UP;BENPORATH_NANOG_TARGETS;BENPORATH_SOX2_TARGETS;BLALOCK_ALZHEIMERS_DISEASE_DN;BLALOCK_ALZHEIMERS_DISEASE_INCIPIENT_DN;BLANCO_MELO_COVID19_SARS_COV_2_POS_PATIENT_LUNG_TISSUE_DN;BROWNE_HCMV_INFECTION_48HR_DN;CAFFAREL_RESPONSE_TO_THC_8HR_3_DN;COLDREN_GEFITINIB_RESISTANCE_UP;DIAZ_CHRONIC_MYELOGENOUS_LEUKEMIA_UP;FORTSCHEGGER_PHF8_TARGETS_DN;GEORGES_TARGETS_OF_M…	Acetylation;ATP-binding;Cytoplasm;Cytoskeleton;Directproteinsequencing;Nitration;Nucleotide-binding;Referenceproteome		Alpha-centractin;Beta-centractin	Actr1b	Q8R5C5;P61164;Q8R5C5
Actr2	21.9848	22.154	21.9153	22.6224	22.4632	22.5441	22.1069	22.0963	22.0539	22.1455	21.9501	22.1625	22.4844	22.4044	22.5425	21.8157	21.8201	21.975	actin cytoskeleton organization;actin filament organization;actin filament-based process;actin nucleation;anatomical structure morphogenesis;Arp2/3 complex-mediated actin nucleation;asymmetric cell division;biological regulation;cell cycle;cell cycle cytokinesis;cell cycle process;cell division;cell part morphogenesis;cell projection morphogenesis;cell projection organization;cellular component m…	actin binding;actin filament binding;adenyl nucleotide binding;adenyl ribonucleotide binding;ATP binding;binding;cytoskeletal protein binding;nucleotide binding;protein binding;purine nucleotide binding;purine ribonucleoside triphosphate binding;purine ribonucleotide binding;ribonucleotide binding;structural constituent of cytoskeleton;structural molecule activity	actin cap;Arp2/3 protein complex;cell cortex;cell cortex part;cell part;cell projection;chromosomal part;cytoplasm;cytoplasmic part;cytoskeletal part;cytosol;intracellular membrane-bounded organelle;intracellular organelle;intracellular organelle part;intracellular part;lamellipodium;macromolecular complex;membrane-bounded organelle;nucleus;organelle;organelle part;protein complex;site of double-…	anatomical structure morphogenesis;biological regulation;cell cycle;cell division;cellular component morphogenesis;cellular component movement;cellular component organization;cellular localization;cellular process;cytokinesis;cytoskeleton organization;developmental process;establishment of localization;establishment or maintenance of cell polarity;localization;meiotic cell cycle;organelle localiz…	cell cortex;cell part;cell projection;cytoplasm;cytosol;intracellular membrane-bounded organelle;intracellular organelle;macromolecular complex;nucleus;organelle;protein complex		Actin	BLALOCK_ALZHEIMERS_DISEASE_DN;CASORELLI_ACUTE_PROMYELOCYTIC_LEUKEMIA_DN;CHARAFE_BREAST_CANCER_LUMINAL_VS_MESENCHYMAL_DN;CHENG_RESPONSE_TO_NICKEL_ACETATE;DIAZ_CHRONIC_MYELOGENOUS_LEUKEMIA_UP;ENK_UV_RESPONSE_KERATINOCYTE_DN;FALVELLA_SMOKERS_WITH_LUNG_CANCER;FLECHNER_BIOPSY_KIDNEY_TRANSPLANT_OK_VS_DONOR_UP;GABRIELY_MIR21_TARGETS;GAZDA_DIAMOND_BLACKFAN_ANEMIA_ERYTHROID_DN;GEORGES_TARGETS_OF_MIR192_AN…	3D-structure;Acetylation;Actin-binding;ATP-binding;Cellprojection;Cytoplasm;Cytoskeleton;Directproteinsequencing;Nucleotide-binding;Nucleus;Referenceproteome		Actin-related protein 2	Actr2	P61161
Actr3	22.6828	22.7819	22.6172	22.8942	22.9489	22.9431	22.8847	22.8063	22.9367	23.0461	22.9341	22.9306	22.9281	23.0273	23.0047	22.7456	22.6268	22.6736	actin cytoskeleton organization;actin filament organization;actin filament-based process;actin nucleation;anatomical structure morphogenesis;Arp2/3 complex-mediated actin nucleation;astrocyte differentiation;asymmetric cell division;biological regulation;cell cycle;cell cycle cytokinesis;cell cycle process;cell differentiation;cell division;cell part morphogenesis;cell projection morphogenesis;ce…	actin binding;actin filament binding;adenyl nucleotide binding;adenyl ribonucleotide binding;ATP binding;ATPase binding;binding;cytoskeletal protein binding;enzyme binding;nucleotide binding;protein binding;purine nucleotide binding;purine ribonucleoside triphosphate binding;purine ribonucleotide binding;ribonucleotide binding;structural constituent of cytoskeleton;structural molecule activity	Arp2/3 protein complex;brush border;cell junction;cell leading edge;cell part;cell projection;cell-cell junction;cell-substrate junction;chromosomal part;cytoplasm;cytoplasmic part;cytoskeletal part;excitatory synapse;Golgi apparatus part;Golgi membrane;hemidesmosome;intracellular membrane-bounded organelle;intracellular non-membrane-bounded organelle;intracellular organelle;intracellular organel…	anatomical structure morphogenesis;biological regulation;cell cycle;cell differentiation;cell division;cellular component morphogenesis;cellular component movement;cellular component organization;cellular localization;cellular process;cytokinesis;cytoskeleton organization;developmental process;establishment of localization;establishment or maintenance of cell polarity;localization;meiotic cell cy…	brush border;cell leading edge;cell part;cell projection;cytoplasm;intracellular membrane-bounded organelle;intracellular non-membrane-bounded organelle;intracellular organelle;macromolecular complex;membrane;nucleus;organelle;protein complex;synapse		Actin	ACEVEDO_LIVER_CANCER_UP;ACEVEDO_NORMAL_TISSUE_ADJACENT_TO_LIVER_TUMOR_UP;BAELDE_DIABETIC_NEPHROPATHY_DN;BENPORATH_MYC_MAX_TARGETS;BLALOCK_ALZHEIMERS_DISEASE_DN;BRUECKNER_TARGETS_OF_MIRLET7A3_DN;CASORELLI_ACUTE_PROMYELOCYTIC_LEUKEMIA_DN;CHEN_LIVER_METABOLISM_QTL_CIS;CHEN_METABOLIC_SYNDROM_NETWORK;DANG_BOUND_BY_MYC;DIAZ_CHRONIC_MYELOGENOUS_LEUKEMIA_UP;ENK_UV_RESPONSE_KERATINOCYTE_DN;HEIDENBLAD_AMPL…	3D-structure;Acetylation;Actin-binding;ATP-binding;Cellprojection;Ciliumbiogenesis/degradation;Cytoplasm;Cytoskeleton;Directproteinsequencing;Nucleotide-binding;Nucleus;Referenceproteome		Actin-related protein 3	Actr3	Q99JY9
Actr5	19.215	19.0739	19.2825	19.6994	19.8354	19.8282	19.3648	19.1451	19.3928	19.0926	18.8583	18.8623	19.8152	19.7051	19.5914	20.2399	20.1287	20.1211	anatomical structure homeostasis;biological regulation;cellular component organization;cellular component organization at cellular level;cellular component organization or biogenesis;cellular component organization or biogenesis at cellular level;cellular macromolecule metabolic process;cellular metabolic process;cellular nitrogen compound metabolic process;cellular process;cellular response to s…		cell part;chromatin remodeling complex;chromosomal part;cytoplasm;DNA helicase complex;Ino80 complex;intracellular membrane-bounded organelle;intracellular organelle;intracellular organelle part;intracellular part;macromolecular complex;membrane-bounded organelle;nuclear chromosome part;nuclear part;nucleus;organelle;organelle part;protein complex	biological regulation;cellular component organization;cellular metabolic process;cellular nitrogen compound metabolic process;cellular process;chromatin modification;chromatin organization;chromosome organization;DNA metabolic process;DNA recombination;DNA repair;homeostatic process;macromolecule metabolic process;metabolic process;nitrogen compound metabolic process;nucleobase-containing compoun…	cell part;chromatin remodeling complex;cytoplasm;DNA helicase complex;intracellular membrane-bounded organelle;intracellular organelle;macromolecular complex;nucleus;organelle;protein complex		Actin	BONOME_OVARIAN_CANCER_SURVIVAL_OPTIMAL_DEBULKING;GRYDER_PAX3FOXO1_ENHANCERS_IN_TADS;KRIGE_RESPONSE_TO_TOSEDOSTAT_24HR_DN;KRIGE_RESPONSE_TO_TOSEDOSTAT_6HR_DN;REACTOME_DEUBIQUITINATION;REACTOME_DNA_DAMAGE_RECOGNITION_IN_GG_NER;REACTOME_DNA_REPAIR;REACTOME_GLOBAL_GENOME_NUCLEOTIDE_EXCISION_REPAIR_GG_NER;REACTOME_NUCLEOTIDE_EXCISION_REPAIR;REACTOME_POST_TRANSLATIONAL_PROTEIN_MODIFICATION;REACTOME_UCH…	Alternativesplicing;Coiledcoil;DNAdamage;DNArecombination;DNArepair;Isopeptidebond;Nucleus;Referenceproteome;Transcription;Transcriptionregulation;Ublconjugation		Actin-related protein 5	Actr5	Q80US4
Actr6	20.0552	20.3172	20.01	20.2184	20.3672	20.3418	20.0305	20.0862	20.1255	20.0042	19.9488	19.606	20.2121	20.2591	19.9533	19.6509	19.5946	19.2122	biological regulation;cellular component organization;cellular component organization at cellular level;cellular component organization or biogenesis;cellular component organization or biogenesis at cellular level;cellular process;negative regulation of biological process;negative regulation of biosynthetic process;negative regulation of cellular biosynthetic process;negative regulation of cellul…	binding;chromatin binding;nucleosome binding	cell part;chromatin remodeling complex;chromosomal part;cytoplasm;cytoskeleton;intracellular membrane-bounded organelle;intracellular non-membrane-bounded organelle;intracellular organelle;intracellular organelle part;intracellular part;macromolecular complex;membrane-bounded organelle;non-membrane-bounded organelle;nuclear chromosome part;nuclear part;nucleolus;nucleosome;nucleus;organelle;organ…	biological regulation;cellular component organization;cellular process;nucleus organization;organelle organization	cell part;chromatin remodeling complex;cytoplasm;cytoskeleton;intracellular membrane-bounded organelle;intracellular non-membrane-bounded organelle;intracellular organelle;macromolecular complex;nucleolus;nucleosome;nucleus;organelle;protein complex		Actin	ACEVEDO_LIVER_CANCER_UP;BUCKANOVICH_T_LYMPHOCYTE_HOMING_ON_TUMOR_DN;CHIANG_LIVER_CANCER_SUBCLASS_UNANNOTATED_DN;CREIGHTON_ENDOCRINE_THERAPY_RESISTANCE_2;KIM_WT1_TARGETS_DN;KRIEG_KDM3A_TARGETS_NOT_HYPOXIA;MIKKELSEN_ES_ICP_WITH_H3K4ME3;MIKKELSEN_NPC_ICP_WITH_H3K4ME3;MILI_PSEUDOPODIA_HAPTOTAXIS_UP;MOREAUX_MULTIPLE_MYELOMA_BY_TACI_DN;OSMAN_BLADDER_CANCER_DN;PATIL_LIVER_CANCER;PUIFFE_INVASION_INHIBITE…	Acetylation;Activator;Cytoplasm;Cytoskeleton;Nucleus;Referenceproteome;Repressor;Transcription;Transcriptionregulation		Actin-related protein 6	Actr6	Q9D864
Actr8	18.2703	18.1646	18.3576	18.0341	18.5425	18.5805	18.7702	18.6469	18.8793	18.428	18.1296	18.5044	18.1161	18.2479	18.0571	18.6796	19.0879	18.4316	anatomical structure homeostasis;biological regulation;cell cycle;cell division;cellular component organization;cellular component organization at cellular level;cellular component organization or biogenesis;cellular component organization or biogenesis at cellular level;cellular macromolecule metabolic process;cellular metabolic process;cellular nitrogen compound metabolic process;cellular proce…	adenyl nucleotide binding;adenyl ribonucleotide binding;ATP binding;binding;nucleotide binding;purine nucleotide binding;purine ribonucleoside triphosphate binding;purine ribonucleotide binding;ribonucleotide binding	cell part;centrosome;chromatin remodeling complex;chromosomal part;cytoplasmic part;cytoskeletal part;DNA helicase complex;Ino80 complex;intracellular membrane-bounded organelle;intracellular non-membrane-bounded organelle;intracellular organelle;intracellular organelle part;intracellular part;macromolecular complex;membrane-bounded organelle;microtubule organizing center;non-membrane-bounded org…	biological regulation;cell cycle;cell division;cellular component organization;cellular metabolic process;cellular nitrogen compound metabolic process;cellular process;chromatin modification;chromatin organization;chromosome organization;DNA metabolic process;DNA recombination;DNA repair;homeostatic process;macromolecule metabolic process;metabolic process;nitrogen compound metabolic process;nucl…	cell part;centrosome;chromatin remodeling complex;DNA helicase complex;intracellular membrane-bounded organelle;intracellular non-membrane-bounded organelle;intracellular organelle;macromolecular complex;microtubule organizing center;nucleoplasm;nucleus;organelle;protein complex		Actin	BLALOCK_ALZHEIMERS_DISEASE_INCIPIENT_UP;BLALOCK_ALZHEIMERS_DISEASE_UP;BRUINS_UVC_RESPONSE_EARLY_LATE;GRAESSMANN_APOPTOSIS_BY_DOXORUBICIN_DN;GRYDER_PAX3FOXO1_ENHANCERS_IN_TADS;GRYDER_PAX3FOXO1_TOP_ENHANCERS;IBRAHIM_NRF1_UP;REACTOME_DEUBIQUITINATION;REACTOME_DNA_DAMAGE_RECOGNITION_IN_GG_NER;REACTOME_DNA_REPAIR;REACTOME_GLOBAL_GENOME_NUCLEOTIDE_EXCISION_REPAIR_GG_NER;REACTOME_NUCLEOTIDE_EXCISION_REP…	Acetylation;ATP-binding;Cellcycle;Celldivision;Chromosome;DNAdamage;DNArecombination;DNArepair;Mitosis;Nucleotide-binding;Nucleus;Phosphoprotein;Referenceproteome;Transcription;Transcriptionregulation		Actin-related protein 8	Actr8	Q8R2S9
Acy1	22.5017	22.6421	22.5105	22.2613	22.397	22.3481	22.4177	22.4631	22.2916	22.375	22.345	22.3632	22.4727	22.5491	22.5528	22.4676	22.4672	22.5686	amine metabolic process;carboxylic acid metabolic process;cellular amine metabolic process;cellular amino acid metabolic process;cellular ketone metabolic process;cellular metabolic process;cellular nitrogen compound metabolic process;cellular process;metabolic process;nitrogen compound metabolic process;organic acid metabolic process;oxoacid metabolic process;primary metabolic process;small mole…	aminoacylase activity;binding;catalytic activity;cation binding;hydrolase activity;hydrolase activity, acting on carbon-nitrogen (but not peptide) bonds;hydrolase activity, acting on carbon-nitrogen (but not peptide) bonds, in linear amides;identical protein binding;ion binding;metal ion binding;protein binding	cell part;cytoplasm;extracellular membrane-bounded organelle;extracellular organelle;extracellular region part;extracellular vesicular exosome;intracellular part;membrane-bounded organelle;membrane-bounded vesicle;organelle;vesicle	amine metabolic process;cellular amino acid metabolic process;cellular ketone metabolic process;cellular metabolic process;cellular nitrogen compound metabolic process;cellular process;metabolic process;nitrogen compound metabolic process;organic acid metabolic process;primary metabolic process;small molecule metabolic process	cell part;cytoplasm;extracellular organelle;organelle;vesicle	Arginine and proline metabolism	M20_dimer;Peptidase_M20	BAELDE_DIABETIC_NEPHROPATHY_UP;BARIS_THYROID_CANCER_DN;BOYLAN_MULTIPLE_MYELOMA_C_D_UP;BROWNE_HCMV_INFECTION_16HR_DN;BROWNE_HCMV_INFECTION_48HR_DN;CARRILLOREIXACH_HEPATOBLASTOMA_VS_NORMAL_DN;CHEN_METABOLIC_SYNDROM_NETWORK;DELYS_THYROID_CANCER_UP;DIAZ_CHRONIC_MYELOGENOUS_LEUKEMIA_UP;FLECHNER_BIOPSY_KIDNEY_TRANSPLANT_REJECTED_VS_OK_DN;GARY_CD5_TARGETS_UP;HOFFMANN_IMMATURE_TO_MATURE_B_LYMPHOCYTE_DN;H…	Cytoplasm;Hydrolase;Metal-binding;Referenceproteome;Zinc		Aminoacylase-1	Acy1	Q99JW2
Acy3	NaN	NaN	NaN	NaN	NaN	17.3063	17.3777	16.9777	17.6089	17.4021	18.0519	18.087	18.5283	18.7506	18.3776	NaN	NaN	NaN		aminoacylase activity;binding;catalytic activity;cation binding;hydrolase activity;hydrolase activity, acting on carbon-nitrogen (but not peptide) bonds;hydrolase activity, acting on carbon-nitrogen (but not peptide) bonds, in linear amides;hydrolase activity, acting on ester bonds;identical protein binding;ion binding;metal ion binding;protein binding	apical plasma membrane;cell part;cytoplasm;cytoplasmic part;cytosol;intracellular part;membrane;membrane part;plasma membrane part		cell part;cytoplasm;cytosol;membrane	Alanine, aspartate and glutamate metabolism;Histidine metabolism	AstE_AspA	BRUINS_UVC_RESPONSE_LATE;CARRILLOREIXACH_HEPATOBLASTOMA_VS_NORMAL_DN;GOBERT_OLIGODENDROCYTE_DIFFERENTIATION_DN;KEGG_ALANINE_ASPARTATE_AND_GLUTAMATE_METABOLISM;KEGG_HISTIDINE_METABOLISM;MEBARKI_HCC_PROGENITOR_FZD8CRD_DN;MIKKELSEN_MCV6_LCP_WITH_H3K4ME3;NIKOLSKY_BREAST_CANCER_11Q12_Q14_AMPLICON;REACTOME_AFLATOXIN_ACTIVATION_AND_DETOXIFICATION;REACTOME_BIOLOGICAL_OXIDATIONS;SANSOM_APC_TARGETS_DN;VILL…	3D-structure;Cellmembrane;Cytoplasm;Hydrolase;Membrane;Metal-binding;Phosphoprotein;Referenceproteome;Zinc		N-acyl-aromatic-L-amino acid amidohydrolase (carboxylate-forming)	Acy3	Q91XE4
Acyp1	20.562	20.7561	20.6347	18.6711	18.8082	18.9468	19.6961	19.3034	19.1896	19.5415	19.3928	19.1667	20.1343	19.2346	19.4943	19.0934	19.3062	18.8615		acylphosphatase activity;catalytic activity;hydrolase activity;hydrolase activity, acting on acid anhydrides;hydrolase activity, acting on acid anhydrides, in phosphorus-containing anhydrides				Aminobenzoate degradation;Pyruvate metabolism	Acylphosphatase	BENPORATH_CYCLING_GENES;BRUECKNER_TARGETS_OF_MIRLET7A3_UP;CHICAS_RB1_TARGETS_SENESCENT;CONCANNON_APOPTOSIS_BY_EPOXOMICIN_DN;DACOSTA_UV_RESPONSE_VIA_ERCC3_COMMON_UP;DACOSTA_UV_RESPONSE_VIA_ERCC3_UP;DAVICIONI_MOLECULAR_ARMS_VS_ERMS_UP;DIAZ_CHRONIC_MYELOGENOUS_LEUKEMIA_UP;DOUGLAS_BMI1_TARGETS_UP;ENK_UV_RESPONSE_KERATINOCYTE_DN;FISCHER_G1_S_CELL_CYCLE;GRUETZMANN_PANCREATIC_CANCER_UP;GRYDER_PAX3FOXO1_…	Acetylation;Hydrolase;Referenceproteome		Acylphosphatase-1	Acyp1	P56376
Ada	20.67	20.8771	20.6634	20.9477	20.9109	20.9617	20.7807	20.6337	20.7778	21.0045	20.8483	20.9608	20.8277	20.8463	20.8095	21.0353	20.6853	20.8879	2'-deoxyribonucleotide metabolic process;activation of immune response;adaptive immune response;adaptive immune response based on somatic recombination of immune receptors built from immunoglobulin superfamily domains;adenosine catabolic process;adenosine metabolic process;allantoin metabolic process;alpha-beta T cell activation;alpha-beta T cell differentiation;amine metabolic process;amine tran…	adenosine deaminase activity;binding;catalytic activity;cation binding;deaminase activity;deoxyadenosine deaminase activity;hydrolase activity;hydrolase activity, acting on carbon-nitrogen (but not peptide) bonds;hydrolase activity, acting on carbon-nitrogen (but not peptide) bonds, in cyclic amidines;ion binding;metal ion binding;nucleoside binding;purine nucleoside binding;transition metal ion …	anchoring junction;cell body;cell junction;cell part;cell projection cytoplasm;cell projection part;cell surface;cytoplasm;cytoplasmic membrane-bounded vesicle lumen;cytoplasmic part;cytoplasmic vesicle part;cytosol;dendrite cytoplasm;external side of plasma membrane;extracellular region part;extracellular space;intracellular membrane-bounded organelle;intracellular organelle;intracellular organe…	amine metabolic process;amine transport;anatomical structure development;behavior;biological adhesion;biological regulation;biosynthetic process;catabolic process;cell activation;cell adhesion;cell death;cell differentiation;cell motility;cell proliferation;cellular amide metabolic process;cellular aromatic compound metabolic process;cellular component movement;cellular metabolic compound salvage…	cell body;cell part;cell surface;cytoplasm;cytosol;extracellular space;intracellular membrane-bounded organelle;intracellular organelle;lysosome;membrane;neuronal cell body;organelle;plasma membrane;vacuole	Primary immunodeficiency;Purine metabolism	A_deaminase	BALDWIN_PRKCI_TARGETS_UP;BARIS_THYROID_CANCER_UP;BAUS_TFF2_TARGETS_UP;BOYLAN_MULTIPLE_MYELOMA_C_D_DN;BROWNE_HCMV_INFECTION_14HR_DN;CHARAFE_BREAST_CANCER_LUMINAL_VS_BASAL_DN;CHIARETTI_T_ALL_REFRACTORY_TO_THERAPY;COATES_MACROPHAGE_M1_VS_M2_UP;COLINA_TARGETS_OF_4EBP1_AND_4EBP2;DACOSTA_UV_RESPONSE_VIA_ERCC3_UP;DAVICIONI_MOLECULAR_ARMS_VS_ERMS_DN;DIAZ_CHRONIC_MYELOGENOUS_LEUKEMIA_DN;DODD_NASOPHARYNGEA…	3D-structure;Acetylation;Celladhesion;Celljunction;Cellmembrane;Cytoplasm;Cytoplasmicvesicle;Hydrolase;Lysosome;Membrane;Metal-binding;Nucleotidemetabolism;Referenceproteome;Zinc		Adenosine deaminase	Ada	P03958
Adal	17.0612	17.5652	17.3976	18.5161	18.0338	18.3508	17.2691	17.4283	17.639	NaN	17.4886	NaN	NaN	NaN	18.7052	17.6625	17.7585	17.492	adenosine catabolic process;adenosine metabolic process;biosynthetic process;catabolic process;cellular biosynthetic process;cellular catabolic process;cellular metabolic process;cellular nitrogen compound biosynthetic process;cellular nitrogen compound catabolic process;cellular nitrogen compound metabolic process;cellular process;heterocycle biosynthetic process;heterocycle catabolic process;he…	adenosine deaminase activity;binding;catalytic activity;cation binding;deaminase activity;hydrolase activity;hydrolase activity, acting on carbon-nitrogen (but not peptide) bonds;hydrolase activity, acting on carbon-nitrogen (but not peptide) bonds, in cyclic amidines;ion binding;metal ion binding		biosynthetic process;catabolic process;cellular metabolic process;cellular nitrogen compound metabolic process;cellular process;heterocycle metabolic process;metabolic process;nitrogen compound metabolic process;nucleobase-containing compound catabolic process;nucleobase-containing compound metabolic process;nucleobase-containing small molecule metabolic process;nucleoside metabolic process;nucle…			A_deaminase	BENPORATH_NANOG_TARGETS;BRUINS_UVC_RESPONSE_MIDDLE;DOUGLAS_BMI1_TARGETS_DN;GAUSSMANN_MLL_AF4_FUSION_TARGETS_A_UP;KRIGE_RESPONSE_TO_TOSEDOSTAT_24HR_UP;KRIGE_RESPONSE_TO_TOSEDOSTAT_6HR_UP;MIKKELSEN_ES_ICP_WITH_H3K4ME3;MIKKELSEN_NPC_ICP_WITH_H3K4ME3;REACTOME_ABACAVIR_ADME;REACTOME_DRUG_ADME;REACTOME_METABOLISM_OF_NUCLEOTIDES;REACTOME_NUCLEOTIDE_SALVAGE;REACTOME_PURINE_SALVAGE;RODRIGUES_THYROID_CARCI…	Alternativesplicing;Hydrolase;Metal-binding;Nucleotidemetabolism;Referenceproteome;Zinc		Adenosine deaminase-like protein	Adal	Q80SY6
Adam10	19.3976	19.5116	19.4341	19.1688	19.1172	18.9562	19.685	19.1266	19.5434	20.31	20.3879	20.2385	20.1278	19.8742	19.8367	20.1562	NaN	NaN	adherens junction organization;amyloid precursor protein catabolic process;amyloid precursor protein metabolic process;anatomical structure development;beta-amyloid formation;beta-amyloid metabolic process;biological regulation;catabolic process;cell activation;cell junction organization;cell surface receptor linked signaling pathway;cell-cell junction organization;cellular component assembly;cel…	binding;binding, bridging;catalytic activity;cation binding;dipeptidase activity;endopeptidase activity;enzyme binding;exopeptidase activity;hydrolase activity;identical protein binding;ion binding;kinase binding;metal ion binding;metallodipeptidase activity;metalloendopeptidase activity;metalloexopeptidase activity;metallopeptidase activity;peptidase activity;peptidase activity, acting on L-amin…	adherens junction;anchoring junction;axon;cell body;cell junction;cell part;cell projection;cell projection part;cell surface;clathrin-coated vesicle;coated vesicle;cytoplasm;cytoplasmic membrane-bounded vesicle;cytoplasmic part;cytoplasmic vesicle;cytoskeletal part;dendrite;dendritic spine;endoplasmic reticulum part;Golgi apparatus;Golgi apparatus part;Golgi membrane;Golgi-associated vesicle;int…	anatomical structure development;biological regulation;catabolic process;cell activation;cell junction organization;cellular component assembly;cellular component organization;cellular metabolic process;cellular process;developmental process;embryo development;establishment of localization;immune system process;macromolecule metabolic process;macromolecule modification;metabolic process;nuclear t…	cell body;cell part;cell projection;cell surface;cytoplasm;cytoplasmic membrane-bounded vesicle;Golgi apparatus;intracellular membrane-bounded organelle;intracellular organelle;macromolecular complex;membrane;neuron projection;neuronal cell body;nucleus;organelle;plasma membrane;protein complex;vesicle	Alzheimer's disease;Epithelial cell signaling in Helicobacter pylori infection	Disintegrin;Pep_M12B_propep;Reprolysin_2	ADDYA_ERYTHROID_DIFFERENTIATION_BY_HEMIN;BOQUEST_STEM_CELL_CULTURED_VS_FRESH_UP;BUYTAERT_PHOTODYNAMIC_THERAPY_STRESS_DN;BYSTROEM_CORRELATED_WITH_IL5_DN;BYSTRYKH_HEMATOPOIESIS_STEM_CELL_QTL_TRANS;CHANDRAN_METASTASIS_UP;CHEMNITZ_RESPONSE_TO_PROSTAGLANDIN_E2_DN;DACOSTA_UV_RESPONSE_VIA_ERCC3_COMMON_DN;DACOSTA_UV_RESPONSE_VIA_ERCC3_DN;DASU_IL6_SIGNALING_SCAR_DN;DAVICIONI_MOLECULAR_ARMS_VS_ERMS_UP;DAVI…	Celljunction;Cellmembrane;Cellprojection;Cleavageonpairofbasicresidues;Cytoplasm;Cytoplasmicvesicle;Disulfidebond;Glycoprotein;Golgiapparatus;Hydrolase;Membrane;Metal-binding;Metalloprotease;Notchsignalingpathway;Phosphoprotein;Protease;Referenceproteome;SH3-binding;Signal;Transmembrane;Transmembranehelix;Zinc;Zymogen		Disintegrin and metalloproteinase domain-containing protein 10	Adam10	O35598
Adam17	20.2069	20.2645	20.328	20.3379	20.2235	20.3715	20.6275	20.5696	20.7314	21.0061	21.0788	21.0365	20.823	20.8485	20.9577	21.1825	20.9787	21.1587	adaptive immune response;adaptive immune response based on somatic recombination of immune receptors built from immunoglobulin superfamily domains;amyloid precursor protein catabolic process;amyloid precursor protein metabolic process;anatomical structure development;axon guidance;B cell activation;B cell differentiation;biological adhesion;biological regulation;catabolic process;cell activation;…	binding;catalytic activity;cation binding;cytokine receptor binding;dipeptidase activity;endopeptidase activity;exopeptidase activity;growth factor receptor binding;hydrolase activity;integrin binding;interleukin-6 receptor binding;ion binding;metal ion binding;metallodipeptidase activity;metalloendopeptidase activity;metalloexopeptidase activity;metallopeptidase activity;Notch binding;PDZ domain…	actin cytoskeleton;apical part of cell;apical plasma membrane;cell part;cell surface;cytoplasm;cytoplasmic part;cytoskeleton;cytosol;extracellular region;intracellular non-membrane-bounded organelle;intracellular organelle;intracellular part;membrane;membrane part;membrane raft;non-membrane-bounded organelle;organelle;plasma membrane;plasma membrane part	anatomical structure development;biological adhesion;biological regulation;catabolic process;cell activation;cell adhesion;cell differentiation;cell motility;cellular component movement;cellular metabolic process;cellular process;developmental process;immune system process;locomotion;macromolecule metabolic process;metabolic process;multicellular organismal process;multi-organism process;primary …	apical part of cell;cell part;cell surface;cytoplasm;cytoskeleton;cytosol;extracellular region;intracellular non-membrane-bounded organelle;intracellular organelle;membrane;organelle;plasma membrane	Alzheimer's disease;Epithelial cell signaling in Helicobacter pylori infection;Notch signaling pathway	ADAM17_MPD;Disintegrin;Pep_M12B_propep;Reprolysin_5	ALCALAY_AML_BY_NPM1_LOCALIZATION_UP;AMUNDSON_RESPONSE_TO_ARSENITE;BECKER_TAMOXIFEN_RESISTANCE_DN;BIOCARTA_ERBB4_PATHWAY;BIOCARTA_NOTCH_PATHWAY;BIOCARTA_PS1_PATHWAY;BLALOCK_ALZHEIMERS_DISEASE_DN;BUYTAERT_PHOTODYNAMIC_THERAPY_STRESS_UP;CHANDRAN_METASTASIS_UP;DACOSTA_UV_RESPONSE_VIA_ERCC3_DN;DEBIASI_APOPTOSIS_BY_REOVIRUS_INFECTION_DN;GARGALOVIC_RESPONSE_TO_OXIDIZED_PHOSPHOLIPIDS_CYAN_UP;GRAESSMANN_A…	Alternativesplicing;Cellmembrane;Cleavageonpairofbasicresidues;Disulfidebond;Glycoprotein;Hydrolase;Membrane;Metal-binding;Metalloprotease;Notchsignalingpathway;Phosphoprotein;Protease;Referenceproteome;Secreted;SH3-binding;Signal;Transmembrane;Transmembranehelix;Zinc;Zymogen		Disintegrin and metalloproteinase domain-containing protein 17	Adam17	Q9Z0F8
Adam19	NaN	NaN	16.1156	17.0043	16.3264	16.333	17.8268	16.9477	16.7769	17.8667	16.8791	17.7402	17.0302	16.8997	17.1536	17.1881	17.8459	17.274	amyloid precursor protein catabolic process;amyloid precursor protein metabolic process;anatomical structure development;biological regulation;catabolic process;cellular macromolecule metabolic process;cellular metabolic process;cellular process;developmental process;glycoprotein catabolic process;glycoprotein metabolic process;heart development;macromolecule catabolic process;macromolecule metab…	binding;catalytic activity;cation binding;endopeptidase activity;hydrolase activity;ion binding;metal ion binding;metalloendopeptidase activity;metallopeptidase activity;peptidase activity;peptidase activity, acting on L-amino acid peptides;protein binding;protein domain specific binding;SH3 domain binding	cell part;cytoplasmic part;Golgi apparatus;intracellular membrane-bounded organelle;intracellular organelle;intracellular part;membrane;membrane-bounded organelle;nucleus;organelle	anatomical structure development;biological regulation;catabolic process;cellular metabolic process;cellular process;developmental process;macromolecule metabolic process;metabolic process;primary metabolic process;protein maturation;protein metabolic process;proteolysis	cell part;Golgi apparatus;intracellular membrane-bounded organelle;intracellular organelle;membrane;nucleus;organelle		ADAM_CR;Disintegrin;Pep_M12B_propep;Reprolysin	BLANCO_MELO_RESPIRATORY_SYNCYTIAL_VIRUS_INFECTION_A594_CELLS_UP;BOSCO_TH1_CYTOTOXIC_MODULE;BOYLAN_MULTIPLE_MYELOMA_D_CLUSTER_DN;BOYLAN_MULTIPLE_MYELOMA_PCA3_DN;CHEMNITZ_RESPONSE_TO_PROSTAGLANDIN_E2_UP;CHEN_METABOLIC_SYNDROM_NETWORK;CHIARADONNA_NEOPLASTIC_TRANSFORMATION_CDC25_UP;CHIARADONNA_NEOPLASTIC_TRANSFORMATION_KRAS_UP;CHICAS_RB1_TARGETS_CONFLUENT;DAVICIONI_TARGETS_OF_PAX_FOXO1_FUSIONS_UP;DUR…	Cleavageonpairofbasicresidues;Disulfidebond;EGF-likedomain;Glycoprotein;Hydrolase;Membrane;Metal-binding;Metalloprotease;Protease;Referenceproteome;SH3-binding;Signal;Transmembrane;Transmembranehelix;Zinc;Zymogen		Disintegrin and metalloproteinase domain-containing protein 19	Adam19	O35674
Adam23	18.6839	18.0225	17.8661	19.6628	20.1092	19.8667	19.4772	19.5791	19.1821	19.5895	19.2269	19.1638	19.7358	19.5503	19.2463	19.3188	18.7059	19.2475	biological adhesion;cell adhesion;cellular process;macromolecule metabolic process;metabolic process;primary metabolic process;protein metabolic process;proteolysis	catalytic activity;endopeptidase activity;hydrolase activity;metalloendopeptidase activity;metallopeptidase activity;peptidase activity;peptidase activity, acting on L-amino acid peptides	cell part;extracellular region;membrane;presynaptic membrane;synapse part;synaptic membrane	biological adhesion;cell adhesion;cellular process;macromolecule metabolic process;metabolic process;primary metabolic process;protein metabolic process;proteolysis	cell part;extracellular region;membrane		ADAM_CR;Disintegrin;Pep_M12B_propep;Reprolysin	BENPORATH_ES_1;BERENJENO_TRANSFORMED_BY_RHOA_DN;BLALOCK_ALZHEIMERS_DISEASE_DN;BRUINS_UVC_RESPONSE_LATE;BRUINS_UVC_RESPONSE_VIA_TP53_GROUP_B;CHIARADONNA_NEOPLASTIC_TRANSFORMATION_KRAS_CDC25_DN;CORRE_MULTIPLE_MYELOMA_UP;DEURIG_T_CELL_PROLYMPHOCYTIC_LEUKEMIA_UP;DODD_NASOPHARYNGEAL_CARCINOMA_DN;GOBERT_OLIGODENDROCYTE_DIFFERENTIATION_UP;HORIUCHI_WTAP_TARGETS_UP;JINESH_BLEBBISHIELD_TO_IMMUNE_CELL_FUSIO…	Alternativesplicing;Celladhesion;Cellmembrane;Cleavageonpairofbasicresidues;Disulfidebond;EGF-likedomain;Glycoprotein;Membrane;Referenceproteome;Secreted;Signal;Transmembrane;Transmembranehelix		Disintegrin and metalloproteinase domain-containing protein 23	Adam23	Q9R1V7
Adam9	17.1851	18.0486	17.7702	17.4462	17.2083	17.9578	17.8275	17.4443	17.9021	17.8156	17.998	18.1261	17.6624	18.0879	18.0435	17.4113	18.053	NaN	amyloid precursor protein catabolic process;amyloid precursor protein metabolic process;biological adhesion;biological regulation;catabolic process;cell activation;cell adhesion;cell adhesion mediated by integrin;cell migration;cell motility;cell surface receptor linked signaling pathway;cell-cell adhesion;cell-cell adhesion mediated by integrin;cell-matrix adhesion;cell-substrate adhesion;cellul…	binding;catalytic activity;cation binding;collagen binding;endopeptidase activity;enzyme binding;extracellular matrix binding;hydrolase activity;integrin binding;ion binding;kinase binding;laminin binding;metal ion binding;metalloendopeptidase activity;metallopeptidase activity;peptidase activity;peptidase activity, acting on L-amino acid peptides;protein binding;protein complex binding;protein d…	basolateral plasma membrane;cell part;cell surface;cytoplasm;external side of plasma membrane;extracellular region part;extracellular space;intracellular part;membrane;membrane part;plasma membrane;plasma membrane part	biological adhesion;biological regulation;catabolic process;cell activation;cell adhesion;cell motility;cellular component movement;cellular metabolic process;cellular process;immune system process;locomotion;macromolecule metabolic process;metabolic process;primary metabolic process;protein maturation;protein metabolic process;proteolysis;regulation of transport;response to biotic stimulus;respo…	cell part;cell surface;cytoplasm;extracellular space;membrane;plasma membrane		ADAM_CR;Disintegrin;Pep_M12B_propep;Reprolysin	BANG_VERTEPORFIN_ENDOMETRIAL_CANCER_CELLS_UP;CARRILLOREIXACH_HEPATOBLASTOMA_VS_NORMAL_HYPOMETHYLATED_AND_UP;CARRILLOREIXACH_HEPATOBLASTOMA_VS_NORMAL_UP;CHIBA_RESPONSE_TO_TSA_DN;CREIGHTON_ENDOCRINE_THERAPY_RESISTANCE_5;CUI_TCF21_TARGETS_2_DN;DER_IFN_BETA_RESPONSE_UP;DESERT_STEM_CELL_HEPATOCELLULAR_CARCINOMA_SUBCLASS_UP;DUTERTRE_ESTRADIOL_RESPONSE_24HR_DN;FARMER_BREAST_CANCER_APOCRINE_VS_LUMINAL;GR…	Cellmembrane;Directproteinsequencing;Disulfidebond;EGF-likedomain;Glycoprotein;Hydrolase;Membrane;Metal-binding;Metalloprotease;Phosphoprotein;Protease;Referenceproteome;Signal;Transmembrane;Transmembranehelix;Zinc;Zymogen		Disintegrin and metalloproteinase domain-containing protein 9	Adam9	Q61072
Adap1	16.2407	17.2288	17.5305	18.424	18.5731	17.8359	18.279	17.8008	17.1058	17.741	NaN	17.5015	17.3158	17.8676	17.0257	17.2554	17.2609	16.9226		binding;enzyme activator activity;enzyme regulator activity;GTPase activator activity;GTPase regulator activity;lipid binding;nucleoside-triphosphatase regulator activity;phosphatidylinositol binding;phosphatidylinositol-3,4,5-trisphosphate binding;phospholipid binding	cell part;cytoplasm;cytoplasmic part;cytosol;intracellular membrane-bounded organelle;intracellular organelle;intracellular part;membrane;membrane-bounded organelle;nucleus;organelle;plasma membrane		cell part;cytoplasm;cytosol;intracellular membrane-bounded organelle;intracellular organelle;membrane;nucleus;organelle;plasma membrane		ArfGap;PH	BHAT_ESR1_TARGETS_VIA_AKT1_UP;BLALOCK_ALZHEIMERS_DISEASE_UP;CHYLA_CBFA2T3_TARGETS_UP;COLDREN_GEFITINIB_RESISTANCE_DN;CREIGHTON_ENDOCRINE_THERAPY_RESISTANCE_3;CREIGHTON_ENDOCRINE_THERAPY_RESISTANCE_5;EBAUER_TARGETS_OF_PAX3_FOXO1_FUSION_UP;FOSTER_KDM1A_TARGETS_DN;GARCIA_TARGETS_OF_FLI1_AND_DAX1_DN;KOHN_EMT_EPITHELIAL;LU_EZH2_TARGETS_UP;NIKOLSKY_BREAST_CANCER_7P22_AMPLICON;OKUMURA_INFLAMMATORY_RESPO…	Metal-binding;Proteomicsidentification;Referenceproteome;Repeat;Zinc;Zinc-finger			Adap1	E9PY16
Adar	19.2566	19.216	19.5749	19.6474	19.6428	19.4613	19.4247	19.2626	19.3431	19.2066	19.1658	19.2574	19.5668	19.6404	19.663	19.6364	19.2987	19.6162	adenosine to inosine editing;anatomical structure development;apoptosis;base conversion or substitution editing;biological regulation;cell death;cell differentiation;cellular component assembly;cellular component assembly at cellular level;cellular component organization;cellular component organization at cellular level;cellular component organization or biogenesis;cellular component organization…	adenosine deaminase activity;binding;catalytic activity;cation binding;deaminase activity;DNA binding;double-stranded RNA adenosine deaminase activity;double-stranded RNA binding;hydrolase activity;hydrolase activity, acting on carbon-nitrogen (but not peptide) bonds;hydrolase activity, acting on carbon-nitrogen (but not peptide) bonds, in cyclic amidines;ion binding;left-handed Z-DNA binding;met…	cell part;cytoplasm;intracellular membrane-bounded organelle;intracellular non-membrane-bounded organelle;intracellular organelle;intracellular organelle part;intracellular part;membrane-bounded organelle;non-membrane-bounded organelle;nuclear body;nuclear part;nuclear speck;nucleolus;nucleoplasm;nucleoplasm part;nucleus;organelle;organelle part	anatomical structure development;biological regulation;cell death;cell differentiation;cellular component assembly;cellular component organization;cellular macromolecular complex assembly;cellular metabolic process;cellular nitrogen compound metabolic process;cellular process;death;developmental process;establishment of localization;immune system process;macromolecular complex assembly;macromolec…	cell part;cytoplasm;intracellular membrane-bounded organelle;intracellular non-membrane-bounded organelle;intracellular organelle;nucleolus;nucleoplasm;nucleus;organelle	Cytosolic DNA-sensing pathway;Measles	A_deamin;dsrm;z-alpha	BENPORATH_NANOG_TARGETS;BENPORATH_SOX2_TARGETS;BLANCO_MELO_BETA_INTERFERON_TREATED_BRONCHIAL_EPITHELIAL_CELLS_UP;BLANCO_MELO_BRONCHIAL_EPITHELIAL_CELLS_INFLUENZA_A_DEL_NS1_INFECTION_UP;BOYAULT_LIVER_CANCER_SUBCLASS_G1_UP;BYSTROEM_CORRELATED_WITH_IL5_DN;DER_IFN_ALPHA_RESPONSE_UP;DER_IFN_BETA_RESPONSE_UP;DER_IFN_GAMMA_RESPONSE_UP;DODD_NASOPHARYNGEAL_CARCINOMA_DN;EINAV_INTERFERON_SIGNATURE_IN_CANCER…	Alternativesplicing;Antiviraldefense;Cytoplasm;DNA-binding;Hydrolase;Immunity;Innateimmunity;Isopeptidebond;Metal-binding;Methylation;mRNAprocessing;Nucleus;Phosphoprotein;Referenceproteome;Repeat;RNA-binding;RNA-mediatedgenesilencing;Transcription;Transcriptionregulation;Ublconjugation;Zinc		Double-stranded RNA-specific adenosine deaminase	Adar	Q99MU3
Adat1	18.9843	18.6882	19.0057	19.6045	19.854	19.8904	19.4842	19.2157	19.3389	19.5387	19.6108	19.5793	20.2488	20.1147	20.2236	19.7818	19.9351	19.6387	cellular macromolecule metabolic process;cellular metabolic process;cellular nitrogen compound metabolic process;cellular process;macromolecule metabolic process;metabolic process;ncRNA metabolic process;ncRNA processing;nitrogen compound metabolic process;nucleic acid metabolic process;nucleobase-containing compound metabolic process;primary metabolic process;RNA metabolic process;RNA processing…	adenosine deaminase activity;binding;catalytic activity;cation binding;deaminase activity;hydrolase activity;hydrolase activity, acting on carbon-nitrogen (but not peptide) bonds;hydrolase activity, acting on carbon-nitrogen (but not peptide) bonds, in cyclic amidines;ion binding;metal ion binding;nucleic acid binding;RNA binding;tRNA-specific adenosine deaminase activity;tRNA-specific adenosine-…		cellular metabolic process;cellular nitrogen compound metabolic process;cellular process;macromolecule metabolic process;metabolic process;nitrogen compound metabolic process;nucleobase-containing compound metabolic process;primary metabolic process;RNA metabolic process;RNA processing;tRNA metabolic process;tRNA processing			A_deamin	ACEVEDO_LIVER_CANCER_UP;ACEVEDO_LIVER_TUMOR_VS_NORMAL_ADJACENT_TISSUE_UP;BOYLAN_MULTIPLE_MYELOMA_D_UP;BUYTAERT_PHOTODYNAMIC_THERAPY_STRESS_DN;ELVIDGE_HIF1A_AND_HIF2A_TARGETS_UP;ELVIDGE_HIF1A_TARGETS_UP;ELVIDGE_HYPOXIA_BY_DMOG_DN;ELVIDGE_HYPOXIA_DN;GRAESSMANN_APOPTOSIS_BY_DOXORUBICIN_DN;GRAESSMANN_RESPONSE_TO_MC_AND_DOXORUBICIN_DN;LIM_MAMMARY_STEM_CELL_DN;NOUZOVA_TRETINOIN_AND_H4_ACETYLATION;NUYTT…	Alternativesplicing;Hydrolase;Metal-binding;Phosphoprotein;Referenceproteome;tRNAprocessing;Zinc		tRNA-specific adenosine deaminase 1	Adat1	Q9JHI2
Adat2	21.8951	22.1073	22.0674	21.4603	21.5374	21.6495	21.5623	21.5632	21.4909	20.7639	20.8821	20.949	20.6198	20.7256	20.6975	19.085	19.1386	18.887	cellular macromolecule metabolic process;cellular metabolic process;cellular nitrogen compound metabolic process;cellular process;macromolecule metabolic process;macromolecule modification;metabolic process;ncRNA metabolic process;ncRNA processing;nitrogen compound metabolic process;nucleic acid metabolic process;nucleobase-containing compound metabolic process;primary metabolic process;RNA metab…	adenosine deaminase activity;binding;catalytic activity;cation binding;deaminase activity;hydrolase activity;hydrolase activity, acting on carbon-nitrogen (but not peptide) bonds;hydrolase activity, acting on carbon-nitrogen (but not peptide) bonds, in cyclic amidines;ion binding;metal ion binding;transition metal ion binding;tRNA-specific adenosine deaminase activity;tRNA-specific adenosine-34 d…		cellular metabolic process;cellular nitrogen compound metabolic process;cellular process;macromolecule metabolic process;macromolecule modification;metabolic process;nitrogen compound metabolic process;nucleobase-containing compound metabolic process;primary metabolic process;RNA metabolic process;RNA modification;RNA processing;tRNA metabolic process;tRNA processing			dCMP_cyt_deam_1	BREDEMEYER_RAG_SIGNALING_NOT_VIA_ATM_UP;BRUINS_UVC_RESPONSE_LATE;GAVIN_FOXP3_TARGETS_CLUSTER_P2;GRAESSMANN_APOPTOSIS_BY_DOXORUBICIN_DN;GRAESSMANN_RESPONSE_TO_MC_AND_DOXORUBICIN_DN;JAATINEN_HEMATOPOIETIC_STEM_CELL_UP;JEPSEN_SMRT_TARGETS;KRIGE_RESPONSE_TO_TOSEDOSTAT_24HR_DN;KRIGE_RESPONSE_TO_TOSEDOSTAT_6HR_DN;MARTENS_TRETINOIN_RESPONSE_DN;NUYTTEN_NIPP1_TARGETS_UP;PEDRIOLI_MIR31_TARGETS_DN;REACTOME_…	3D-structure;Hydrolase;Metal-binding;Referenceproteome;tRNAprocessing;Zinc		tRNA-specific adenosine deaminase 2	Adat2	Q6P6J0
Adat3	19.4241	19.8429	19.4779	19.7427	19.5769	19.8496	20.0521	19.8334	19.9027	19.4967	19.214	19.6675	19.6731	19.6674	19.8524	19.5732	19.929	19.5364	cellular macromolecule metabolic process;cellular metabolic process;cellular nitrogen compound metabolic process;cellular process;macromolecule metabolic process;metabolic process;ncRNA metabolic process;ncRNA processing;nitrogen compound metabolic process;nucleic acid metabolic process;nucleobase-containing compound metabolic process;primary metabolic process;RNA metabolic process;RNA processing…	binding;catalytic activity;cation binding;ion binding;metal ion binding	cell part;cytoplasm;intracellular membrane-bounded organelle;intracellular organelle;intracellular part;membrane-bounded organelle;nucleus;organelle	cellular metabolic process;cellular nitrogen compound metabolic process;cellular process;macromolecule metabolic process;metabolic process;nitrogen compound metabolic process;nucleobase-containing compound metabolic process;primary metabolic process;RNA metabolic process;RNA processing;tRNA metabolic process;tRNA processing	cell part;cytoplasm;intracellular membrane-bounded organelle;intracellular organelle;nucleus;organelle		dCMP_cyt_deam_1	ACEVEDO_METHYLATED_IN_LIVER_CANCER_DN;BLANCO_MELO_COVID19_SARS_COV_2_INFECTION_A594_CELLS_DN;REACTOME_METABOLISM_OF_RNA;REACTOME_TRNA_MODIFICATION_IN_THE_NUCLEUS_AND_CYTOSOL;REACTOME_TRNA_PROCESSING	3D-structure;Acetylation;Metal-binding;Referenceproteome;tRNAprocessing;Zinc		Probable inactive tRNA-specific adenosine deaminase-like protein 3	Adat3	Q6PAT0
Adck1	16.1576	15.9364	16.1922	16.3975	16.6294	16.7917	16.681	16.6571	16.5976	NaN	NaN	16.0754	NaN	16.019	16.9519	16.4998	16.5668	NaN	biological regulation;cellular component organization;cellular component organization at cellular level;cellular component organization or biogenesis;cellular component organization or biogenesis at cellular level;cellular metabolic process;cellular process;chemical homeostasis;homeostatic process;lipid homeostasis;metabolic process;mitochondrion organization;negative regulation of biological pro…	adenyl nucleotide binding;adenyl ribonucleotide binding;ATP binding;binding;catalytic activity;kinase activity;nucleotide binding;phosphotransferase activity, alcohol group as acceptor;protein kinase activity;protein serine/threonine kinase activity;purine nucleotide binding;purine ribonucleoside triphosphate binding;purine ribonucleotide binding;ribonucleotide binding;transferase activity;transf…	cell part;cytoplasmic part;extracellular region;intracellular membrane-bounded organelle;intracellular organelle;intracellular organelle part;intracellular part;membrane;membrane-bounded organelle;mitochondrial inner membrane;mitochondrial membrane;mitochondrial part;mitochondrion;organelle;organelle inner membrane;organelle membrane;organelle part	biological regulation;cellular component organization;cellular metabolic process;cellular process;homeostatic process;metabolic process;mitochondrion organization;organelle organization;phosphorus metabolic process;regulation of organelle organization	cell part;extracellular region;intracellular membrane-bounded organelle;intracellular organelle;membrane;mitochondrion;organelle		ABC1	GRAESSMANN_APOPTOSIS_BY_DOXORUBICIN_DN;GRAESSMANN_RESPONSE_TO_MC_AND_DOXORUBICIN_DN	Alternativesplicing;ATP-binding;Kinase;Nucleotide-binding;Referenceproteome;Secreted;Serine/threonine-proteinkinase;Signal;Transferase		AarF domain-containing protein kinase 1	Adck1	Q9D0L4
Add1	20.8994	20.8214	20.6322	20.5396	20.5367	20.3586	20.7197	20.679	20.7648	20.7145	20.6096	20.9019	21.1389	21.1216	21.0708	20.7197	20.4738	20.5581	actin cytoskeleton organization;actin filament bundle assembly;actin filament capping;actin filament organization;actin filament-based process;anatomical structure homeostasis;anatomical structure morphogenesis;barbed-end actin filament capping;biological regulation;cell communication;cell differentiation;cell morphogenesis;cell volume homeostasis;cellular component assembly;cellular component as…	actin binding;actin filament binding;binding;calmodulin binding;cytoskeletal protein binding;identical protein binding;protein binding;protein complex binding;protein dimerization activity;protein heterodimerization activity;protein homodimerization activity;receptor binding;spectrin binding;structural constituent of cytoskeleton;structural molecule activity;T cell receptor binding	adherens junction;anchoring junction;cell junction;cell part;cell projection;cell projection part;cytoplasm;cytoplasmic part;cytoskeletal part;cytoskeleton;dendrite;dendritic spine;F-actin capping protein complex;intracellular membrane-bounded organelle;intracellular non-membrane-bounded organelle;intracellular organelle;intracellular organelle part;intracellular part;macromolecular complex;membr…	anatomical structure morphogenesis;biological regulation;cell communication;cell differentiation;cell morphogenesis;cellular component assembly;cellular component morphogenesis;cellular component organization;cellular homeostasis;cellular process;cytoskeleton organization;developmental process;embryo development;growth;homeostatic process;macromolecule metabolic process;metabolic process;multicel…	cell part;cell projection;cytoplasm;cytoskeleton;F-actin capping protein complex;intracellular membrane-bounded organelle;intracellular non-membrane-bounded organelle;intracellular organelle;macromolecular complex;membrane;neuron projection;nucleoplasm;nucleus;organelle;plasma membrane;protein complex		Aldolase_II	ACEVEDO_METHYLATED_IN_LIVER_CANCER_DN;BIOCARTA_PDZS_PATHWAY;BROWNE_HCMV_INFECTION_14HR_DN;BROWNE_HCMV_INFECTION_48HR_DN;CHANDRAN_METASTASIS_UP;CHAUHAN_RESPONSE_TO_METHOXYESTRADIOL_DN;CHICAS_RB1_TARGETS_CONFLUENT;DACOSTA_UV_RESPONSE_VIA_ERCC3_TTD_UP;DAVICIONI_TARGETS_OF_PAX_FOXO1_FUSIONS_UP;GINESTIER_BREAST_CANCER_20Q13_AMPLIFICATION_UP;GINESTIER_BREAST_CANCER_ZNF217_AMPLIFIED_UP;IVANOVA_HEMATOPOI…	Acetylation;Actin-binding;Alternativesplicing;Calmodulin-binding;Cellmembrane;Cytoplasm;Cytoskeleton;Membrane;Phosphoprotein;Referenceproteome		Alpha-adducin	Add1	Q9QYC0
Add3	19.1105	19.1051	18.8819	19.7305	19.9287	19.5082	19.0138	18.7454	18.7688	19.8548	20.0324	20.1127	19.9656	19.868	20.1806	20.4683	20.3837	19.7997	actin filament capping;barbed-end actin filament capping;biological regulation;cellular component organization;cellular component organization or biogenesis;negative regulation of actin filament depolymerization;negative regulation of actin filament polymerization;negative regulation of biological process;negative regulation of cellular component organization;negative regulation of cellular proce…	actin binding;actin filament binding;binding;calmodulin binding;cytoskeletal protein binding;enzyme binding;kinase binding;protein binding;protein kinase binding;protein kinase C binding;structural constituent of cytoskeleton;structural molecule activity	brush border;cell cortex;cell junction;cell part;cell projection;cell-cell junction;chromosome;condensed chromosome;condensed nuclear chromosome;cytoplasm;cytoplasmic part;cytoskeletal part;cytoskeleton;intracellular non-membrane-bounded organelle;intracellular organelle;intracellular organelle part;intracellular part;membrane;non-membrane-bounded organelle;nuclear chromosome;nuclear part;organel…	biological regulation;cellular component organization;regulation of organelle organization;response to chemical stimulus;response to stimulus	brush border;cell cortex;cell part;cell projection;chromosome;cytoplasm;cytoskeleton;intracellular non-membrane-bounded organelle;intracellular organelle;membrane;nuclear chromosome;organelle;plasma membrane		Aldolase_II	ALFANO_MYC_TARGETS;AMBROSINI_FLAVOPIRIDOL_TREATMENT_TP53;BAELDE_DIABETIC_NEPHROPATHY_DN;BENPORATH_NANOG_TARGETS;BENPORATH_NOS_TARGETS;BENPORATH_OCT4_TARGETS;BENPORATH_SOX2_TARGETS;BERNARD_PPAPDC1B_TARGETS_DN;BLALOCK_ALZHEIMERS_DISEASE_INCIPIENT_UP;BLALOCK_ALZHEIMERS_DISEASE_UP;BROWNE_HCMV_INFECTION_14HR_DN;BROWNE_HCMV_INFECTION_18HR_DN;BROWNE_HCMV_INFECTION_20HR_DN;CHARAFE_BREAST_CANCER_LUMINAL_V…	Acetylation;Actin-binding;Alternativesplicing;Calmodulin-binding;Cellmembrane;Cytoplasm;Cytoskeleton;Directproteinsequencing;Isopeptidebond;Membrane;Phosphoprotein;Referenceproteome;Ublconjugation		Gamma-adducin	Add3	Q9QYB5
Adgre5	20.3144	19.9055	19.838	20.9587	21.041	20.9364	20.8047	20.8129	20.898	21.3916	21.2274	21.3303	21.2656	21.4067	21.2381	21.2673	21.1632	21.0728	activation of adenylate cyclase activity;activation of adenylate cyclase activity by G-protein signaling pathway;biological adhesion;biological regulation;cAMP-mediated signaling;cell adhesion;cell surface receptor linked signaling pathway;cellular process;cellular response to stimulus;cyclic-nucleotide-mediated signaling;G-protein coupled receptor protein signaling pathway;G-protein signaling, c…	binding;calcium ion binding;carbohydrate binding;cation binding;chondroitin sulfate binding;glycosaminoglycan binding;G-protein coupled receptor activity;ion binding;metal ion binding;molecular transducer activity;pattern binding;polysaccharide binding;receptor activity;signal transducer activity;signaling receptor activity;transmembrane signaling receptor activity	cell part;external side of plasma membrane;extracellular region part;extracellular space;leading edge membrane;membrane;membrane part;plasma membrane part	biological adhesion;biological regulation;cell adhesion;cellular process;response to stimulus;signal transduction	cell part;extracellular space;membrane		7tm_2;EGF_CA;GPS	ACOSTA_PROLIFERATION_INDEPENDENT_MYC_TARGETS_DN;BENPORATH_CYCLING_GENES;BENPORATH_MYC_MAX_TARGETS;CHARAFE_BREAST_CANCER_LUMINAL_VS_BASAL_DN;CHARAFE_BREAST_CANCER_LUMINAL_VS_MESENCHYMAL_DN;CHEN_METABOLIC_SYNDROM_NETWORK;CREIGHTON_ENDOCRINE_THERAPY_RESISTANCE_4;CUI_TCF21_TARGETS_2_DN;DANG_BOUND_BY_MYC;DAVICIONI_MOLECULAR_ARMS_VS_ERMS_DN;DELACROIX_RAR_BOUND_ES;DELYS_THYROID_CANCER_UP;DIRMEIER_LMP1_R…	Alternativesplicing;Calcium;Celladhesion;Cellmembrane;Disulfidebond;EGF-likedomain;Glycoprotein;G-proteincoupledreceptor;Membrane;Phosphoprotein;Receptor;Referenceproteome;Repeat;Secreted;Signal;Transducer;Transmembrane;Transmembranehelix		Adhesion G protein-coupled receptor E5;Adhesion G protein-coupled receptor E5 subunit alpha;Adhesion G protein-coupled receptor E5 subunit beta	Adgre5	Q9Z0M6
Adh5	24.4893	24.6389	24.6152	24.6973	24.6579	24.6575	24.8437	24.8202	24.7436	24.3202	24.4532	24.4966	24.4778	24.3855	24.3538	23.872	23.8791	24.0775	alcohol catabolic process;alcohol metabolic process;aldehyde catabolic process;biological regulation;carboxylic acid metabolic process;catabolic process;cellular aldehyde metabolic process;cellular catabolic process;cellular ketone metabolic process;cellular lipid metabolic process;cellular metabolic process;cellular process;diterpenoid metabolic process;ethanol catabolic process;ethanol metaboli…	alcohol dehydrogenase (NAD) activity;alcohol dehydrogenase activity, zinc-dependent;binding;carboxylic acid binding;catalytic activity;cation binding;fatty acid binding;formaldehyde dehydrogenase activity;identical protein binding;ion binding;lipid binding;metal ion binding;monocarboxylic acid binding;oxidoreductase activity;oxidoreductase activity, acting on CH-OH group of donors;oxidoreductase …	cell part;cytoplasmic part;cytosol;intracellular membrane-bounded organelle;intracellular organelle;intracellular part;membrane-bounded organelle;mitochondrion;organelle	alcohol metabolic process;biological regulation;catabolic process;cellular aldehyde metabolic process;cellular ketone metabolic process;cellular lipid metabolic process;cellular metabolic process;cellular process;lipid metabolic process;metabolic process;multicellular organismal process;organic acid metabolic process;primary metabolic process;response to biotic stimulus;response to chemical stimu…	cell part;cytosol;intracellular membrane-bounded organelle;intracellular organelle;mitochondrion;organelle	Chloroalkane and chloroalkene degradation;Drug metabolism - cytochrome P450;Fatty acid metabolism;Glycolysis / Gluconeogenesis;Metabolism of xenobiotics by cytochrome P450;Methane metabolism;Naphthalene degradation;Retinol metabolism;Tyrosine metabolism	ADH_N;ADH_zinc_N	BAE_BRCA1_TARGETS_UP;BLALOCK_ALZHEIMERS_DISEASE_DN;BROWNE_HCMV_INFECTION_16HR_DN;BRUINS_UVC_RESPONSE_LATE;CHIANG_LIVER_CANCER_SUBCLASS_UNANNOTATED_DN;DIAZ_CHRONIC_MYELOGENOUS_LEUKEMIA_UP;DODD_NASOPHARYNGEAL_CARCINOMA_DN;ENK_UV_RESPONSE_KERATINOCYTE_DN;FLECHNER_BIOPSY_KIDNEY_TRANSPLANT_OK_VS_DONOR_UP;FLECHNER_BIOPSY_KIDNEY_TRANSPLANT_REJECTED_VS_OK_DN;HOSHIDA_LIVER_CANCER_SURVIVAL_DN;HOUNKPE_HOUSE…	Acetylation;Cytoplasm;Directproteinsequencing;Lipidmetabolism;Metal-binding;NAD;Oxidoreductase;Phosphoprotein;Referenceproteome;Zinc		Alcohol dehydrogenase class-3	Adh5	P28474
Adi1	23.4049	23.3522	23.2646	22.9919	23.0657	22.9717	22.6964	22.8882	22.8287	22.4608	22.4879	22.4775	22.7867	22.8343	22.6182	23.2534	23.1472	23.2699	amine biosynthetic process;amine metabolic process;amino acid salvage;aspartate family amino acid biosynthetic process;aspartate family amino acid metabolic process;biosynthetic process;carboxylic acid biosynthetic process;carboxylic acid metabolic process;cellular amine metabolic process;cellular amino acid biosynthetic process;cellular amino acid metabolic process;cellular biosynthetic process;…	acireductone dioxygenase (Ni2+-requiring) activity;acireductone dioxygenase [iron(II)-requiring] activity;binding;catalytic activity;cation binding;dioxygenase activity;ion binding;iron ion binding;metal ion binding;nickel ion binding;oxidoreductase activity;oxidoreductase activity, acting on single donors with incorporation of molecular oxygen;oxidoreductase activity, acting on single donors wit…	cell part;cytoplasm;intracellular membrane-bounded organelle;intracellular organelle;intracellular part;membrane;membrane-bounded organelle;nucleus;organelle;plasma membrane	amine metabolic process;biosynthetic process;cellular amino acid metabolic process;cellular ketone metabolic process;cellular metabolic compound salvage;cellular metabolic process;cellular nitrogen compound metabolic process;cellular process;metabolic process;nitrogen compound metabolic process;organic acid metabolic process;primary metabolic process;small molecule metabolic process;sulfur compou…	cell part;cytoplasm;intracellular membrane-bounded organelle;intracellular organelle;membrane;nucleus;organelle;plasma membrane	Cysteine and methionine metabolism	ARD	ACEVEDO_LIVER_CANCER_DN;ACEVEDO_NORMAL_TISSUE_ADJACENT_TO_LIVER_TUMOR_DN;BLALOCK_ALZHEIMERS_DISEASE_DN;BLANCO_MELO_COVID19_SARS_COV_2_INFECTION_A594_ACE2_EXPRESSING_CELLS_DN;BOYAULT_LIVER_CANCER_SUBCLASS_G12_DN;CARRILLOREIXACH_HEPATOBLASTOMA_VS_NORMAL_DN;DOUGLAS_BMI1_TARGETS_UP;GARY_CD5_TARGETS_DN;GRAESSMANN_APOPTOSIS_BY_SERUM_DEPRIVATION_UP;HELLER_HDAC_TARGETS_DN;HIRSCH_CELLULAR_TRANSFORMATION_S…	3D-structure;Amino-acidbiosynthesis;Cellmembrane;Cytoplasm;Dioxygenase;Iron;Membrane;Metal-binding;Methioninebiosynthesis;Nickel;Nucleus;Oxidoreductase;Referenceproteome		Acireductone dioxygenase	Adi1	Q99JT9
Adk	21.1861	21.0626	21.1268	21.505	21.5757	21.525	21.4013	21.5214	21.4325	20.6978	20.865	20.6512	21.1841	21.1705	21.1209	20.5905	20.868	20.6199	2'-deoxyribonucleotide biosynthetic process;2'-deoxyribonucleotide metabolic process;adenosine metabolic process;AMP biosynthetic process;AMP metabolic process;AMP salvage;biological regulation;biosynthetic process;cell proliferation;cellular aromatic compound metabolic process;cellular biosynthetic process;cellular metabolic compound salvage;cellular metabolic process;cellular nitrogen compound …	adenosine kinase activity;adenyl nucleotide binding;adenyl ribonucleotide binding;ATP binding;binding;catalytic activity;cation binding;deoxyadenosine kinase activity;deoxynucleoside kinase activity;ion binding;kinase activity;metal ion binding;nucleobase-containing compound kinase activity;nucleoside kinase activity;nucleotide binding;purine nucleotide binding;purine ribonucleoside triphosphate …	cell part;cytoplasmic part;cytosol;intracellular membrane-bounded organelle;intracellular organelle;intracellular organelle part;intracellular part;membrane;membrane-bounded organelle;nuclear part;nucleoplasm;nucleus;organelle;organelle part;plasma membrane	biological regulation;biosynthetic process;cell proliferation;cellular aromatic compound metabolic process;cellular metabolic compound salvage;cellular metabolic process;cellular nitrogen compound metabolic process;cellular process;heterocycle metabolic process;metabolic process;nitrogen compound metabolic process;nucleobase-containing compound metabolic process;nucleobase-containing small molecu…	cell part;cytosol;intracellular membrane-bounded organelle;intracellular organelle;membrane;nucleoplasm;nucleus;organelle;plasma membrane	Purine metabolism	PfkB	ALONSO_METASTASIS_UP;BLALOCK_ALZHEIMERS_DISEASE_DN;CAIRO_HEPATOBLASTOMA_DN;CARRILLOREIXACH_HEPATOBLASTOMA_VS_NORMAL_DN;COLDREN_GEFITINIB_RESISTANCE_DN;CREIGHTON_ENDOCRINE_THERAPY_RESISTANCE_1;DAVICIONI_MOLECULAR_ARMS_VS_ERMS_UP;DAZARD_RESPONSE_TO_UV_SCC_UP;DELYS_THYROID_CANCER_UP;DEURIG_T_CELL_PROLYMPHOCYTIC_LEUKEMIA_UP;DIAZ_CHRONIC_MYELOGENOUS_LEUKEMIA_UP;FEVR_CTNNB1_TARGETS_UP;FIRESTEIN_PROLIFE…	3D-structure;Alternativesplicing;ATP-binding;Cytoplasm;Kinase;Magnesium;Metal-binding;Nucleotide-binding;Nucleus;Phosphoprotein;Purinesalvage;Referenceproteome;Transferase		Adenosine kinase	Adk	P55264
Adnp	21.7475	21.6949	21.6606	21.7688	21.8048	21.794	21.9366	21.8181	21.8761	21.8813	21.8308	21.9282	21.963	22.0132	21.9771	21.8932	21.983	21.9907	apoptosis;behavior;biological regulation;cell communication;cell death;cell differentiation;cellular developmental process;cellular process;cellular response to external stimulus;cellular response to extracellular stimulus;cellular response to stimulus;cGMP-mediated signaling;chemical homeostasis;cognition;cyclic-nucleotide-mediated signaling;death;developmental process;gas homeostasis;homeostati…	beta-catenin binding;beta-tubulin binding;binding;cation binding;chromatin binding;copper ion binding;cytoskeletal protein binding;DNA binding;ion binding;metal ion binding;nucleic acid binding;nucleic acid binding transcription factor activity;peptide binding;protein binding;regulatory region DNA binding;regulatory region nucleic acid binding;RNA polymerase II regulatory region DNA binding;RNA p…	axon;cell body;cell part;cell projection;chromosome;dendrite;extracellular region part;extracellular space;intracellular membrane-bounded organelle;intracellular non-membrane-bounded organelle;intracellular organelle;intracellular part;membrane-bounded organelle;neuron projection;neuronal cell body;non-membrane-bounded organelle;nucleus;organelle	behavior;biological regulation;cell communication;cell death;cell differentiation;cellular process;death;developmental process;homeostatic process;multicellular organismal process;neurological system process;regulation of protein modification process;response to chemical stimulus;response to external stimulus;response to extracellular stimulus;response to stimulus;signal transduction	cell body;cell part;cell projection;chromosome;extracellular space;intracellular membrane-bounded organelle;intracellular non-membrane-bounded organelle;intracellular organelle;neuron projection;neuronal cell body;nucleus;organelle		ADNP_N;Homeodomain	AMUNDSON_RESPONSE_TO_ARSENITE;BIDUS_METASTASIS_UP;BORCZUK_MALIGNANT_MESOTHELIOMA_UP;CHEN_HOXA5_TARGETS_9HR_UP;DACOSTA_UV_RESPONSE_VIA_ERCC3_DN;DAZARD_RESPONSE_TO_UV_NHEK_DN;DAZARD_RESPONSE_TO_UV_SCC_DN;DODD_NASOPHARYNGEAL_CARCINOMA_DN;DURCHDEWALD_SKIN_CARCINOGENESIS_DN;GABRIELY_MIR21_TARGETS;GENTILE_RESPONSE_CLUSTER_D3;GENTILE_UV_HIGH_DOSE_DN;GINESTIER_BREAST_CANCER_20Q13_AMPLIFICATION_UP;GRAESSM…	Acetylation;Chromosome;DNA-binding;Homeobox;Isopeptidebond;Metal-binding;Methylation;Nucleus;Phosphoprotein;Referenceproteome;Repeat;Transcription;Transcriptionregulation;Ublconjugation;Zinc;Zinc-finger		Activity-dependent neuroprotector homeobox protein	Adnp	Q9Z103
Adnp2	20.0763	19.9999	19.9882	20.7044	20.2662	20.7653	20.252	20.0105	20.1585	20.8677	20.9713	20.7619	21.2583	21.0539	21.2868	20.9472	21.0447	21.0277	anatomical structure development;biological regulation;developmental process;nervous system development;regulation of biological process;regulation of gene expression;regulation of macromolecule metabolic process;regulation of metabolic process;system development	binding;cation binding;DNA binding;ion binding;metal ion binding;nucleic acid binding	cell part;intracellular membrane-bounded organelle;intracellular organelle;intracellular part;membrane-bounded organelle;nucleus;organelle	anatomical structure development;biological regulation;developmental process	cell part;intracellular membrane-bounded organelle;intracellular organelle;nucleus;organelle		ADNP_N	AGUIRRE_PANCREATIC_CANCER_COPY_NUMBER_DN;BLANCO_MELO_COVID19_SARS_COV_2_INFECTION_A594_ACE2_EXPRESSING_CELLS_RUXOLITINIB_UP;BROWNE_HCMV_INFECTION_14HR_UP;BUYTAERT_PHOTODYNAMIC_THERAPY_STRESS_UP;DODD_NASOPHARYNGEAL_CARCINOMA_DN;IBRAHIM_NRF1_UP;MILI_PSEUDOPODIA_CHEMOTAXIS_DN;MULLIGHAN_MLL_SIGNATURE_1_DN;OSMAN_BLADDER_CANCER_DN;OSWALD_HEMATOPOIETIC_STEM_CELL_IN_COLLAGEN_GEL_UP;PUJANA_BRCA1_PCC_NETWO…	DNA-binding;Homeobox;Isopeptidebond;Metal-binding;Nucleus;Referenceproteome;Repeat;Transcription;Transcriptionregulation;Ublconjugation;Zinc;Zinc-finger		Activity-dependent neuroprotector homeobox protein 2	Adnp2	Q8CHC8
Ado	20.4274	20.6423	20.8394	20.7704	20.7941	20.6721	20.4671	20.552	20.7664	20.6692	20.7873	20.9058	21.001	20.8734	21.0874	21.0213	20.8583	20.9955	cellular process;cellular response to chemical stimulus;cellular response to hypoxia;cellular response to oxygen levels;cellular response to stimulus;cellular response to stress;response to chemical stimulus;response to hypoxia;response to oxygen levels;response to stimulus;response to stress	binding;catalytic activity;cation binding;cysteamine dioxygenase activity;dioxygenase activity;ion binding;iron ion binding;metal ion binding;oxidoreductase activity;oxidoreductase activity, acting on single donors with incorporation of molecular oxygen;oxidoreductase activity, acting on single donors with incorporation of molecular oxygen, incorporation of two atoms of oxygen;transition metal io…	cell part;cytoplasmic part;intracellular membrane-bounded organelle;intracellular organelle;intracellular part;membrane-bounded organelle;mitochondrion;organelle	cellular process;response to chemical stimulus;response to stimulus;response to stress	cell part;intracellular membrane-bounded organelle;intracellular organelle;mitochondrion;organelle	Taurine and hypotaurine metabolism	PCO_ADO	ALCALAY_AML_BY_NPM1_LOCALIZATION_UP;BENPORATH_NANOG_TARGETS;BONOME_OVARIAN_CANCER_SURVIVAL_SUBOPTIMAL_DEBULKING;BUYTAERT_PHOTODYNAMIC_THERAPY_STRESS_DN;DACOSTA_UV_RESPONSE_VIA_ERCC3_TTD_UP;DACOSTA_UV_RESPONSE_VIA_ERCC3_UP;DACOSTA_UV_RESPONSE_VIA_ERCC3_XPCS_UP;DELACROIX_RARG_BOUND_MEF;DODD_NASOPHARYNGEAL_CARCINOMA_DN;GOBERT_OLIGODENDROCYTE_DIFFERENTIATION_DN;GRYDER_PAX3FOXO1_ENHANCERS_IN_TADS;JOHN…	3D-structure;Dioxygenase;Iron;Metal-binding;Oxidoreductase;Referenceproteome		2-aminoethanethiol dioxygenase	Ado	Q6PDY2
Adpgk	20.2204	20.1543	20.1028	19.8249	19.7045	19.8015	19.8129	19.7516	19.9088	18.9044	18.5805	19.1023	19.6116	19.5417	19.2625	20.0053	19.849	19.9566	alcohol catabolic process;alcohol metabolic process;carbohydrate catabolic process;carbohydrate metabolic process;catabolic process;cellular carbohydrate catabolic process;cellular carbohydrate metabolic process;cellular metabolic process;cellular process;generation of precursor metabolites and energy;glucose catabolic process;glucose metabolic process;glycolysis;hexose catabolic process;hexose m…	ADP-specific glucokinase activity;binding;catalytic activity;cation binding;ion binding;kinase activity;metal ion binding;phosphotransferase activity, alcohol group as acceptor;transferase activity;transferase activity, transferring phosphorus-containing groups	cell part;cytoplasmic part;endoplasmic reticulum;extracellular region;intracellular membrane-bounded organelle;intracellular organelle;intracellular part;membrane-bounded organelle;organelle	alcohol metabolic process;carbohydrate metabolic process;catabolic process;cellular metabolic process;cellular process;generation of precursor metabolites and energy;metabolic process;phosphorus metabolic process;primary metabolic process;small molecule metabolic process	cell part;endoplasmic reticulum;extracellular region;intracellular membrane-bounded organelle;intracellular organelle;organelle	Glycolysis / Gluconeogenesis	ADP_PFK_GK	BYSTRYKH_HEMATOPOIESIS_STEM_CELL_QTL_CIS;MAYBURD_RESPONSE_TO_L663536_DN;REACTOME_GLUCOSE_METABOLISM;REACTOME_GLYCOLYSIS;REACTOME_METABOLISM_OF_CARBOHYDRATES;WEI_MYCN_TARGETS_WITH_E_BOX	3D-structure;Alternativesplicing;Glycolysis;Kinase;Magnesium;Metal-binding;Referenceproteome;Secreted;Signal;Transferase		ADP-dependent glucokinase	Adpgk	Q8VDL4
Adprh	20.7923	20.837	20.8281	20.9267	21.0499	21.0672	20.8512	20.9151	20.8717	21.2037	21.2909	21.2732	21.2961	21.3383	21.3052	21.6708	21.6182	21.6779	cellular macromolecule metabolic process;cellular metabolic process;cellular process;cellular protein metabolic process;macromolecule metabolic process;macromolecule modification;metabolic process;primary metabolic process;protein de-ADP-ribosylation;protein metabolic process;protein modification process	ADP-ribosylarginine hydrolase activity;alkali metal ion binding;binding;catalytic activity;cation binding;hydrolase activity;hydrolase activity, acting on glycosyl bonds;hydrolase activity, hydrolyzing N-glycosyl compounds;ion binding;magnesium ion binding;metal ion binding;potassium ion binding	extracellular region part;extracellular space	cellular metabolic process;cellular process;macromolecule metabolic process;macromolecule modification;metabolic process;primary metabolic process;protein metabolic process;protein modification process	extracellular space		ADP_ribosyl_GH	BARRIER_CANCER_RELAPSE_TUMOR_SAMPLE_DN;CHEN_METABOLIC_SYNDROM_NETWORK;HOLLERN_EMT_BREAST_TUMOR_UP;XU_GH1_EXOGENOUS_TARGETS_DN	Hydrolase;Magnesium;Metal-binding;Referenceproteome		ADP-ribosylhydrolase ARH1	Adprh	P54923
Adprs	21.0824	20.8585	20.9346	20.9016	21.0019	20.9407	20.8999	20.9973	21.0496	20.7712	20.8375	20.8377	21.1906	21.157	21.2798	21.1978	21.1498	21.1619	biological regulation;cellular macromolecule metabolic process;cellular metabolic process;cellular nitrogen compound metabolic process;cellular process;cellular response to chemical stimulus;cellular response to oxidative stress;cellular response to oxygen radical;cellular response to reactive oxygen species;cellular response to stimulus;cellular response to stress;cellular response to superoxide…	binding;catalytic activity;cation binding;hydrolase activity;hydrolase activity, acting on glycosyl bonds;hydrolase activity, hydrolyzing O-glycosyl compounds;ion binding;magnesium ion binding;metal ion binding;poly(ADP-ribose) glycohydrolase activity	cell part;cytoplasm;cytoplasmic part;intracellular membrane-bounded organelle;intracellular organelle;intracellular organelle lumen;intracellular organelle part;intracellular part;membrane-bounded organelle;membrane-enclosed lumen;mitochondrial matrix;mitochondrial part;mitochondrion;nuclear body;nuclear part;nucleoplasm;nucleoplasm part;nucleus;organelle;organelle lumen;organelle part	biological regulation;cellular metabolic process;cellular nitrogen compound metabolic process;cellular process;DNA metabolic process;DNA repair;macromolecule metabolic process;metabolic process;nitrogen compound metabolic process;nucleobase-containing compound metabolic process;primary metabolic process;response to chemical stimulus;response to DNA damage stimulus;response to oxidative stress;res…	cell part;cytoplasm;intracellular membrane-bounded organelle;intracellular organelle;mitochondrion;nucleoplasm;nucleus;organelle		ADP_ribosyl_GH	BYSTRYKH_HEMATOPOIESIS_STEM_CELL_QTL_TRANS;KEGG_MEDICUS_REFERENCE_BASE_EXCISION_AND_STRAND_CLEAVAGE_BY_BIFUNCTIONAL_GLYCOSYLASE;KRIEG_HYPOXIA_NOT_VIA_KDM3A;LASTOWSKA_NEUROBLASTOMA_COPY_NUMBER_DN;MARTORIATI_MDM4_TARGETS_FETAL_LIVER_DN;REACTOME_BASE_EXCISION_REPAIR;REACTOME_DNA_REPAIR;REACTOME_POLB_DEPENDENT_LONG_PATCH_BASE_EXCISION_REPAIR;REACTOME_RESOLUTION_OF_ABASIC_SITES_AP_SITES;REACTOME_RESOL…	3D-structure;Alternativesplicing;Chromosome;Cytoplasm;DNAdamage;DNArepair;Hydrolase;Magnesium;Metal-binding;Mitochondrion;Nucleus;Phosphoprotein;Referenceproteome		ADP-ribosylhydrolase ARH3	Adprs	Q8CG72
Adsl	21.8597	21.958	21.8044	22.0507	22.1825	22.1035	21.7645	21.6886	21.7641	21.6852	21.558	21.544	22.3	22.1848	22.2797	22.0562	22.1066	22.0223	aerobic respiration;AMP biosynthetic process;AMP metabolic process;AMP salvage;biosynthetic process;cellular biosynthetic process;cellular metabolic compound salvage;cellular metabolic process;cellular nitrogen compound biosynthetic process;cellular nitrogen compound metabolic process;cellular process;cellular respiration;'de novo' AMP biosynthetic process;'de novo' IMP biosynthetic process;energ…	(S)-2-(5-amino-1-(5-phospho-D-ribosyl)imidazole-4-carboxamido)succinate AMP-lyase (fumarate-forming) activity;amidine-lyase activity;binding;carbon-nitrogen lyase activity;catalytic activity;identical protein binding;lyase activity;N6-(1,2-dicarboxyethyl)AMP AMP-lyase (fumarate-forming) activity;protein binding	cell part;cytoplasmic part;cytosol;intracellular membrane-bounded organelle;intracellular organelle;intracellular part;macromolecular complex;membrane-bounded organelle;mitochondrion;organelle	biosynthetic process;cellular metabolic compound salvage;cellular metabolic process;cellular nitrogen compound metabolic process;cellular process;cellular respiration;generation of precursor metabolites and energy;heterocycle metabolic process;metabolic process;nitrogen compound metabolic process;nucleobase-containing compound metabolic process;nucleobase-containing small molecule metabolic proce…	cell part;cytosol;intracellular membrane-bounded organelle;intracellular organelle;macromolecular complex;mitochondrion;organelle	Alanine, aspartate and glutamate metabolism;Purine metabolism	ADSL_C;Lyase_1	ALONSO_METASTASIS_UP;BOYAULT_LIVER_CANCER_SUBCLASS_G3_UP;BRUINS_UVC_RESPONSE_LATE;BYSTRYKH_HEMATOPOIESIS_STEM_CELL_QTL_TRANS;CAIRO_HEPATOBLASTOMA_CLASSES_UP;CREIGHTON_ENDOCRINE_THERAPY_RESISTANCE_1;DACOSTA_UV_RESPONSE_VIA_ERCC3_COMMON_DN;DAZARD_RESPONSE_TO_UV_NHEK_DN;DAZARD_RESPONSE_TO_UV_SCC_DN;DAZARD_UV_RESPONSE_CLUSTER_G6;DODD_NASOPHARYNGEAL_CARCINOMA_DN;ENK_UV_RESPONSE_EPIDERMIS_UP;FEVR_CTNNB…	Acetylation;Isopeptidebond;Lyase;Purinebiosynthesis;Referenceproteome;Ublconjugation		Adenylosuccinate lyase	Adsl	P54822
Adss2	22.5264	22.5614	22.5553	22.8291	22.7328	22.7408	22.7583	22.6808	22.7297	23.2549	23.2253	23.3239	23.0706	23.0776	23.1227	22.9533	23.0149	22.9695	amine metabolic process;AMP biosynthetic process;AMP metabolic process;AMP salvage;aspartate family amino acid metabolic process;aspartate metabolic process;biosynthetic process;carboxylic acid metabolic process;cellular amine metabolic process;cellular amino acid metabolic process;cellular biosynthetic process;cellular ketone metabolic process;cellular metabolic compound salvage;cellular metabol…	adenylosuccinate synthase activity;binding;catalytic activity;cation binding;GTP binding;guanyl nucleotide binding;guanyl ribonucleotide binding;ion binding;ligase activity;ligase activity, forming carbon-nitrogen bonds;magnesium ion binding;metal ion binding;nucleotide binding;purine nucleotide binding;purine ribonucleoside triphosphate binding;purine ribonucleotide binding;ribonucleotide binding	cell part;cytoplasm;cytoplasmic part;cytosol;intracellular membrane-bounded organelle;intracellular organelle;intracellular part;membrane-bounded organelle;mitochondrion;organelle	amine metabolic process;biosynthetic process;cellular amino acid metabolic process;cellular ketone metabolic process;cellular metabolic compound salvage;cellular metabolic process;cellular nitrogen compound metabolic process;cellular process;heterocycle metabolic process;metabolic process;nitrogen compound metabolic process;nucleobase-containing compound metabolic process;nucleobase-containing sm…	cell part;cytoplasm;cytosol;intracellular membrane-bounded organelle;intracellular organelle;mitochondrion;organelle	Alanine, aspartate and glutamate metabolism;Purine metabolism	Adenylsucc_synt	BYSTRYKH_HEMATOPOIESIS_STEM_CELL_QTL_TRANS;DIAZ_CHRONIC_MYELOGENOUS_LEUKEMIA_UP;GAVIN_FOXP3_TARGETS_CLUSTER_T4;GRUETZMANN_PANCREATIC_CANCER_UP;IVANOVA_HEMATOPOIESIS_LATE_PROGENITOR;KEGG_ALANINE_ASPARTATE_AND_GLUTAMATE_METABOLISM;KEGG_PURINE_METABOLISM;KIM_WT1_TARGETS_DN;KINSEY_TARGETS_OF_EWSR1_FLII_FUSION_UP;LIN_APC_TARGETS;MARIADASON_REGULATED_BY_HISTONE_ACETYLATION_UP;MOOTHA_PGC;NUYTTEN_EZH2_TA…	Cytoplasm;GTP-binding;Ligase;Magnesium;Metal-binding;Mitochondrion;Nucleotide-binding;Purinebiosynthesis;Referenceproteome		Adenylosuccinate synthetase isozyme 2	Adss2	P46664
Aebp2	20.3793	19.8353	20.4326	20.6249	20.2365	20.3392	20.7773	20.1142	20.5935	20.8877	20.6806	20.7151	21.4515	21.1022	21.1041	20.0039	19.8679	19.7288	biological regulation;cellular component organization;cellular component organization at cellular level;cellular component organization or biogenesis;cellular component organization or biogenesis at cellular level;cellular process;chromatin organization;chromosome organization;negative regulation of biological process;negative regulation of biosynthetic process;negative regulation of cellular bio…	binding;cation binding;DNA binding;ion binding;metal ion binding;nucleic acid binding;protein binding transcription factor activity;transcription cofactor activity;transcription factor binding transcription factor activity	cell part;ESC/E(Z) complex;histone methyltransferase complex;intracellular membrane-bounded organelle;intracellular organelle;intracellular organelle part;intracellular part;macromolecular complex;membrane-bounded organelle;methyltransferase complex;nuclear part;nucleoplasm;nucleoplasm part;nucleus;organelle;organelle part;PcG protein complex;protein complex	biological regulation;cellular component organization;cellular process;chromatin organization;chromosome organization;organelle organization	cell part;histone methyltransferase complex;intracellular membrane-bounded organelle;intracellular organelle;macromolecular complex;nucleoplasm;nucleus;organelle;PcG protein complex;protein complex			BLANCO_MELO_COVID19_SARS_COV_2_INFECTION_A594_ACE2_EXPRESSING_CELLS_RUXOLITINIB_UP;BLANCO_MELO_COVID19_SARS_COV_2_INFECTION_A594_ACE2_EXPRESSING_CELLS_UP;DELACROIX_RAR_BOUND_ES;FOSTER_TOLERANT_MACROPHAGE_DN;GRYDER_PAX3FOXO1_ENHANCERS_IN_TADS;IWANAGA_CARCINOGENESIS_BY_KRAS_UP;JOHNSTONE_PARVB_TARGETS_3_DN;KEGG_MEDICUS_REFERENCE_ACTIVATION_OF_PRC2.2_BY_UBIQUITINATION_OF_H2AK119;KEGG_MEDICUS_REFERENC…	Acetylation;Alternativesplicing;Chromatinregulator;DNA-binding;Metal-binding;Nucleus;Phosphoprotein;Referenceproteome;Repeat;Repressor;Transcription;Transcriptionregulation;Zinc;Zinc-finger		Zinc finger protein AEBP2	Aebp2	Q9Z248
Aen	20.111	20.2865	20.402	20.3205	20.5906	20.5279	20.5918	20.6454	20.7	21.0711	21.0022	20.9324	20.697	20.6224	20.7953	20.7219	20.7331	20.4426	biological regulation;cellular process;cellular response to stimulus;cellular response to stress;DNA damage response, signal transduction by p53 class mediator;DNA damage response, signal transduction by p53 class mediator resulting in induction of apoptosis;DNA damage response, signal transduction resulting in induction of apoptosis;induction of apoptosis;induction of apoptosis by intracellular …	binding;catalytic activity;deoxyribonuclease activity;exodeoxyribonuclease activity;exonuclease activity;hydrolase activity;hydrolase activity, acting on ester bonds;nuclease activity;nucleic acid binding	cell part;intracellular membrane-bounded organelle;intracellular non-membrane-bounded organelle;intracellular organelle;intracellular organelle part;intracellular part;membrane;membrane-bounded organelle;non-membrane-bounded organelle;nuclear membrane;nuclear part;nucleolus;nucleoplasm;nucleus;organelle;organelle membrane;organelle part	biological regulation;cellular process;response to abiotic stimulus;response to DNA damage stimulus;response to stimulus;response to stress;signal transduction	cell part;intracellular membrane-bounded organelle;intracellular non-membrane-bounded organelle;intracellular organelle;membrane;nucleolus;nucleoplasm;nucleus;organelle		RNase_T	BENPORATH_ES_1;BENPORATH_ES_2;BLANCO_MELO_COVID19_SARS_COV_2_INFECTION_A594_ACE2_EXPRESSING_CELLS_RUXOLITINIB_UP;BLANCO_MELO_COVID19_SARS_COV_2_INFECTION_A594_ACE2_EXPRESSING_CELLS_UP;BRUINS_UVC_RESPONSE_VIA_TP53_GROUP_B;DOANE_RESPONSE_TO_ANDROGEN_UP;DODD_NASOPHARYNGEAL_CARCINOMA_DN;DOUGLAS_BMI1_TARGETS_UP;FISCHER_DIRECT_P53_TARGETS_META_ANALYSIS;FISCHER_DREAM_TARGETS;GAZDA_DIAMOND_BLACKFAN_ANEMI…	Alternativesplicing;Apoptosis;DNAdamage;Exonuclease;Hydrolase;Nuclease;Nucleus;Referenceproteome		Apoptosis-enhancing nuclease	Aen	Q9CZI9
Afap1	17.4134	18.232	18.5536	18.2732	18.2712	18.195	18.207	18.3279	18.4011	19.5235	19.0271	18.932	17.5919	17.8125	18.08	17.863	18.4656	18.5969	biological regulation;regulation of biological process;regulation of cellular process;regulation of response to stimulus;regulation of signal transduction;regulation of signaling	actin binding;binding;cytoskeletal protein binding;protein binding;protein domain specific binding;SH2 domain binding;SH3 domain binding	actin cytoskeleton;actin filament;adherens junction;anchoring junction;cell junction;cell part;cell-substrate adherens junction;cell-substrate junction;cytoplasmic part;cytoskeletal part;cytoskeleton;cytosol;focal adhesion;intracellular non-membrane-bounded organelle;intracellular organelle;intracellular organelle part;intracellular part;macromolecular complex;non-membrane-bounded organelle;organ…	biological regulation	cell part;cytoskeleton;cytosol;intracellular non-membrane-bounded organelle;intracellular organelle;macromolecular complex;organelle;protein complex		PH	ALFANO_MYC_TARGETS;BENPORATH_CYCLING_GENES;BOYLAN_MULTIPLE_MYELOMA_D_UP;CAIRO_LIVER_DEVELOPMENT_UP;DACOSTA_UV_RESPONSE_VIA_ERCC3_COMMON_DN;DACOSTA_UV_RESPONSE_VIA_ERCC3_DN;DODD_NASOPHARYNGEAL_CARCINOMA_DN;ENK_UV_RESPONSE_KERATINOCYTE_DN;GEISS_RESPONSE_TO_DSRNA_UP;GOBERT_OLIGODENDROCYTE_DIFFERENTIATION_DN;GRUETZMANN_PANCREATIC_CANCER_UP;GRYDER_PAX3FOXO1_ENHANCERS_IN_TADS;HOEGERKORP_CD44_TARGETS_DI…	Acetylation;Actin-binding;Coiledcoil;Cytoplasm;Cytoskeleton;Phosphoprotein;Referenceproteome;Repeat;SH3-binding		Actin filament-associated protein 1	Afap1	Q80YS6
Afdn	21.7397	21.7886	21.761	21.7931	21.7267	21.7244	21.5988	21.5675	21.6205	21.3066	21.2752	21.2627	21.5716	21.6213	21.6725	21.671	21.6157	21.4861	adherens junction maintenance;adherens junction organization;adult behavior;adult locomotory behavior;anatomical structure development;anatomical structure homeostasis;anatomical structure morphogenesis;attachment of spindle microtubules to chromosome;attachment of spindle microtubules to kinetochore;attachment of spindle microtubules to kinetochore involved in mitotic sister chromatid segregatio…	actin binding;actin filament binding;binding;binding, bridging;cell adhesion molecule binding;cyclin binding;cytoskeletal protein binding;enzyme binding;GTPase binding;identical protein binding;LIM domain binding;proline-rich region binding;protein binding;protein domain specific binding;small GTPase binding	adherens junction;anchoring junction;apical junction complex;apical part of cell;axon;cell junction;cell part;cell projection;cell-cell contact zone;cell-cell junction;centrosome;chromosomal part;chromosome, centromeric region;condensed chromosome outer kinetochore;cytoplasm;cytoplasmic part;cytoskeletal part;cytosol;endoplasmic reticulum;endosome;Golgi apparatus;intracellular membrane-bounded or…	anatomical structure development;anatomical structure morphogenesis;behavior;biological adhesion;biological regulation;biosynthetic process;cell adhesion;cell differentiation;cell division;cell junction organization;cell proliferation;cellular component assembly;cellular component organization;cellular metabolic process;cellular process;chromosome organization;chromosome segregation;cytoskeleton …	apical part of cell;cell part;cell projection;centrosome;cytoplasm;cytosol;endoplasmic reticulum;endosome;Golgi apparatus;intracellular membrane-bounded organelle;intracellular non-membrane-bounded organelle;intracellular organelle;kinetochore;macromolecular complex;membrane;microtubule organizing center;neuron projection;nucleoplasm;nucleus;organelle;plasma membrane;protein complex;ribonucleopro…	Adherens junction;Leukocyte transendothelial migration;Tight junction	DIL;DUF5595;FHA;GYF;Ndc80_HEC;PDZ;RA	BASAKI_YBX1_TARGETS_UP;BENPORATH_CYCLING_GENES;BENPORATH_PROLIFERATION;BLUM_RESPONSE_TO_SALIRASIB_DN;BOYAULT_LIVER_CANCER_SUBCLASS_G3_UP;BROWNE_HCMV_INFECTION_14HR_DN;BRUINS_UVC_RESPONSE_LATE;CAIRO_HEPATOBLASTOMA_CLASSES_UP;CASORELLI_ACUTE_PROMYELOCYTIC_LEUKEMIA_DN;CHARAFE_BREAST_CANCER_LUMINAL_VS_MESENCHYMAL_DN;CHIANG_LIVER_CANCER_SUBCLASS_PROLIFERATION_UP;CHIARETTI_T_ALL_RELAPSE_PROGNOSIS;COLIN…	3D-structure;Acetylation;Alternativesplicing;Celladhesion;Cellcycle;Celldivision;Celljunction;Centromere;Chromosome;Coiledcoil;Isopeptidebond;Kinetochore;Methylation;Mitosis;Nucleus;Phosphoprotein;Referenceproteome;Repeat;Ublconjugation		Afadin;GRB10-interacting GYF protein 2;Kinetochore protein NDC80 homolog	Afdn	Q6Y7W8;Q9D0F1;Q9QZQ1;Q9QZQ1
Aff4	18.2293	18.6219	18.5535	19.2767	18.9751	18.9747	19.4442	19.3225	19.2262	19.7989	19.7257	19.9388	19.8423	19.8975	19.9537	19.2969	19.4326	19.4828	anatomical structure development;biological regulation;biosynthetic process;cell development;cellular biosynthetic process;cellular component assembly;cellular component assembly at cellular level;cellular component organization;cellular component organization at cellular level;cellular component organization or biogenesis;cellular component organization or biogenesis at cellular level;cellular d…	binding;chromatin binding;core promoter proximal region DNA binding;core promoter proximal region sequence-specific DNA binding;DNA binding;identical protein binding;mRNA binding;nucleic acid binding;protein binding;protein domain specific binding;regulatory region DNA binding;regulatory region nucleic acid binding;RNA binding;RNA polymerase II core promoter proximal region sequence-specific DNA …	catalytic step 2 spliceosome;cell part;chromatin;chromosomal part;cytoskeletal part;ELL-EAF complex;euchromatin;extracellular membrane-bounded organelle;extracellular organelle;extracellular region part;extracellular vesicular exosome;fibrillar center;intracellular membrane-bounded organelle;intracellular organelle;intracellular organelle part;intracellular part;macromolecular complex;membrane-bo…	anatomical structure development;biological regulation;biosynthetic process;cell development;cellular component assembly;cellular component organization;cellular macromolecular complex assembly;cellular metabolic process;cellular nitrogen compound metabolic process;cellular process;developmental process;macromolecular complex assembly;macromolecule metabolic process;metabolic process;mRNA metabol…	cell part;extracellular organelle;intracellular membrane-bounded organelle;intracellular organelle;macromolecular complex;nucleoplasm;nucleus;organelle;protein complex;ribonucleoprotein complex;spliceosomal complex;transcription elongation factor complex;vesicle	Spliceosome	AF-4;AF-4_C;AF4_int;RBM1CTR;RRM_1	ACEVEDO_LIVER_CANCER_UP;ACEVEDO_LIVER_TUMOR_VS_NORMAL_ADJACENT_TISSUE_UP;AFFAR_YY1_TARGETS_UP;BASAKI_YBX1_TARGETS_DN;BERENJENO_TRANSFORMED_BY_RHOA_UP;BLALOCK_ALZHEIMERS_DISEASE_DN;BUYTAERT_PHOTODYNAMIC_THERAPY_STRESS_UP;CARRILLOREIXACH_HEPATOBLASTOMA_VS_NORMAL_DN;CHICAS_RB1_TARGETS_CONFLUENT;COLINA_TARGETS_OF_4EBP1_AND_4EBP2;CREIGHTON_ENDOCRINE_THERAPY_RESISTANCE_1;CREIGHTON_ENDOCRINE_THERAPY_RES…	Acetylation;Activator;Alternativesplicing;Glycoprotein;Isopeptidebond;Methylation;mRNAprocessing;mRNAsplicing;Nucleus;Phosphoprotein;Proto-oncogene;Referenceproteome;Repressor;Ribonucleoprotein;RNA-binding;Spliceosome;Transcription;Transcriptionregulation;Tumorsuppressor;Ublconjugation		AF4/FMR2 family member 4;RNA binding motif protein, X-linked-like-1;RNA-binding motif protein, X chromosome;RNA-binding motif protein, X chromosome, N-terminally processed	Aff4	Q91VM5;Q9WV02;Q9ESC8;A0A2I3BRL8;Q9ESC8
Afg1l	16.0627	16.6929	16.0219	16.9192	17.0812	17.2372	17.4076	17.5654	17.5874	15.3464	15.5444	15.6965	16.1187	16.7117	15.6665	15.2871	14.5407	16.0677	catabolic process;cellular catabolic process;cellular component organization;cellular component organization at cellular level;cellular component organization or biogenesis;cellular component organization or biogenesis at cellular level;cellular macromolecule catabolic process;cellular macromolecule metabolic process;cellular metabolic process;cellular process;cellular protein catabolic process;c…	adenyl nucleotide binding;adenyl ribonucleotide binding;ATP binding;ATPase activity;binding;catalytic activity;hydrolase activity;hydrolase activity, acting on acid anhydrides;hydrolase activity, acting on acid anhydrides, in phosphorus-containing anhydrides;nucleoside-triphosphatase activity;nucleotide binding;purine nucleotide binding;purine ribonucleoside triphosphate binding;purine ribonucleo…	cell part;cytoplasm;cytoplasmic part;intracellular membrane-bounded organelle;intracellular organelle;intracellular organelle part;intracellular part;membrane;membrane-bounded organelle;mitochondrial membrane;mitochondrial part;mitochondrion;organelle;organelle membrane;organelle part	catabolic process;cellular component organization;cellular metabolic process;cellular process;generation of precursor metabolites and energy;macromolecule metabolic process;metabolic process;mitochondrion organization;organelle organization;primary metabolic process;protein catabolic process;protein metabolic process	cell part;cytoplasm;intracellular membrane-bounded organelle;intracellular organelle;membrane;mitochondrion;organelle		AFG1_ATPase	KONDO_PROSTATE_CANCER_HCP_WITH_H3K27ME3;WANG_RESPONSE_TO_GSK3_INHIBITOR_SB216763_UP	ATP-binding;Hydrolase;Membrane;Mitochondrion;Nucleotide-binding;Referenceproteome		AFG1-like ATPase	Afg1l	Q3V384
Afg3l1	19.8592	19.8134	19.644	20.0641	19.9611	19.7632	20.3132	20.3714	20.4625	19.8506	19.5712	19.6812	19.644	19.7126	19.6749	20.0193	20.1535	19.3977	anatomical structure development;anatomical structure morphogenesis;axon ensheathment;axonogenesis;biological regulation;calcium ion homeostasis;cation homeostasis;cell development;cell part morphogenesis;cell projection morphogenesis;cell projection organization;cellular calcium ion homeostasis;cellular cation homeostasis;cellular chemical homeostasis;cellular component morphogenesis;cellular co…	adenyl nucleotide binding;adenyl ribonucleotide binding;ATP binding;ATPase activity;ATPase activity, coupled;ATP-dependent peptidase activity;binding;catalytic activity;cation binding;endopeptidase activity;hydrolase activity;hydrolase activity, acting on acid anhydrides;hydrolase activity, acting on acid anhydrides, in phosphorus-containing anhydrides;ion binding;metal ion binding;metalloendopep…	cell part;cytoplasmic part;integral to membrane;integral to mitochondrial inner membrane;integral to mitochondrial membrane;integral to organelle membrane;intracellular membrane-bounded organelle;intracellular organelle;intracellular organelle part;intracellular part;intrinsic to membrane;intrinsic to mitochondrial inner membrane;intrinsic to organelle membrane;m-AAA complex;macromolecular comple…	anatomical structure development;anatomical structure morphogenesis;biological regulation;cell development;cellular component morphogenesis;cellular component organization;cellular homeostasis;cellular ion homeostasis;cellular membrane organization;cellular metabolic process;cellular process;developmental process;homeostatic process;macromolecule metabolic process;membrane fusion;membrane organiz…	cell part;intracellular membrane-bounded organelle;intracellular organelle;macromolecular complex;membrane;mitochondrion;organelle;protein complex		AAA;AAA_lid_3;FtsH_ext;Peptidase_M41	BASSO_B_LYMPHOCYTE_NETWORK;CROMER_METASTASIS_DN;ENK_UV_RESPONSE_KERATINOCYTE_DN;GROSS_HYPOXIA_VIA_ELK3_AND_HIF1A_UP;IBRAHIM_NRF1_UP;IBRAHIM_NRF2_UP;KAAB_HEART_ATRIUM_VS_VENTRICLE_DN;KIM_ALL_DISORDERS_OLIGODENDROCYTE_NUMBER_CORR_UP;MOOTHA_HUMAN_MITODB_6_2002;MOOTHA_MITOCHONDRIA;PUIFFE_INVASION_INHIBITED_BY_ASCITES_DN;PUJANA_BRCA1_PCC_NETWORK;REACTOME_MITOCHONDRIAL_CALCIUM_ION_TRANSPORT;REACTOME_PR…	Alternativesplicing;ATP-binding;Directproteinsequencing;Diseasevariant;Hydrolase;Membrane;Metal-binding;Metalloprotease;Mitochondrion;Mitochondrioninnermembrane;Nucleotide-binding;Protease;Referenceproteome;Transitpeptide;Transmembrane;Transmembranehelix;Zinc		AFG3-like protein 1;AFG3-like protein 2	Afg3l1	Q920A7;Q8JZQ2;Q920A7
Afg3l2	20.333	20.3338	20.2434	20.5887	20.5986	20.6412	20.7358	20.6932	20.7961	20.9629	20.9214	21.1888	20.9848	21.0498	21.048	21.0914	21.0481	21.0749	anatomical structure development;anatomical structure morphogenesis;atrial septum development;axon ensheathment;axonogenesis;biological regulation;calcium ion homeostasis;calcium-mediated signaling;cardiac muscle contraction;cardiac septum development;cation homeostasis;cell development;cell part morphogenesis;cell projection morphogenesis;cell projection organization;cellular calcium ion homeost…	adenyl nucleotide binding;adenyl ribonucleotide binding;ATP binding;ATPase activity;ATPase activity, coupled;ATPase binding;ATP-dependent peptidase activity;binding;binding, bridging;catalytic activity;cation binding;channel regulator activity;cytoskeletal protein binding;endopeptidase activity;enzyme binding;hydrolase activity;hydrolase activity, acting on acid anhydrides;hydrolase activity, act…	A band;basolateral plasma membrane;cell junction;cell part;cell-cell contact zone;cell-cell junction;contractile fiber part;costamere;cytoplasm;cytoplasmic part;cytoskeletal part;cytoskeleton;early endosome;endosome;extrinsic to internal side of plasma membrane;extrinsic to membrane;extrinsic to plasma membrane;integral to membrane;integral to mitochondrial inner membrane;integral to mitochondria…	anatomical structure development;anatomical structure morphogenesis;biological regulation;cell development;cellular component morphogenesis;cellular component organization;cellular homeostasis;cellular ion homeostasis;cellular localization;cellular membrane organization;cellular metabolic process;cellular process;developmental process;endocytosis;establishment of localization;homeostatic process;…	cell part;cytoplasm;cytoskeleton;endosome;intracellular membrane-bounded organelle;intracellular non-membrane-bounded organelle;intracellular organelle;lysosome;macromolecular complex;membrane;mitochondrion;organelle;plasma membrane;protein complex;vacuole		AAA;AAA_lid_3;Ank;Ank_2;Ank_4;Death;FtsH_ext;Peptidase_M41;UPA_2;ZU5	ACEVEDO_LIVER_CANCER_WITH_H3K9ME3_UP;ACEVEDO_METHYLATED_IN_LIVER_CANCER_DN;BASSO_B_LYMPHOCYTE_NETWORK;BLANCO_MELO_COVID19_SARS_COV_2_INFECTION_A594_CELLS_UP;BLUM_RESPONSE_TO_SALIRASIB_UP;BOQUEST_STEM_CELL_CULTURED_VS_FRESH_UP;BOQUEST_STEM_CELL_UP;CHEMNITZ_RESPONSE_TO_PROSTAGLANDIN_E2_UP;CROMER_METASTASIS_DN;DAVICIONI_MOLECULAR_ARMS_VS_ERMS_UP;DAVICIONI_PAX_FOXO1_SIGNATURE_IN_ARMS_UP;DAVICIONI_RHA…	Alternativesplicing;ANKrepeat;ATP-binding;Cellmembrane;Cytoplasm;Cytoskeleton;Directproteinsequencing;Diseasevariant;Endocytosis;Endosome;Hydrolase;Lysosome;Membrane;Metal-binding;Metalloprotease;Mitochondrion;Mitochondrioninnermembrane;Nucleotide-binding;Phosphoprotein;Postsynapticcellmembrane;Protease;Proteintransport;Referenceproteome;Repeat;Synapse;Transitpeptide;Transmembrane;Transmembranehe…	Ank2-Kcnj11-Abcc8 complex;Ank2-Kcnj11-Abcc9(splice variant 1) complex;Periaxin complex	AFG3-like protein 1;AFG3-like protein 2;Ankyrin-2	Afg3l2	Q8JZQ2;Q8C8R3;Q8JZQ2;Q920A7;Q8JZQ2
Aftph	18.3232	18.3605	17.9712	18.4183	18.7761	18.8346	18.2413	18.2586	18.0518	19.0529	18.8725	18.8651	19.1846	19.2752	19.1041	18.868	19.0508	19.1204	establishment of localization;establishment of localization in cell;establishment of protein localization;intracellular transport;protein transport;transport	binding;clathrin binding;protein binding	AP-1 adaptor complex;AP-type membrane coat adaptor complex;cell part;clathrin adaptor complex;cytoplasmic part;cytoplasmic vesicle part;cytosol;Golgi apparatus;Golgi apparatus part;Golgi membrane;intracellular membrane-bounded organelle;intracellular organelle;intracellular organelle part;intracellular part;macromolecular complex;membrane;membrane part;membrane-bounded organelle;nuclear part;nucl…	establishment of localization;protein transport;transport	AP-type membrane coat adaptor complex;cell part;cytosol;Golgi apparatus;intracellular membrane-bounded organelle;intracellular organelle;macromolecular complex;membrane;nucleoplasm;organelle;protein complex		Clathrin_bdg	IBRAHIM_NRF2_UP;MARIADASON_REGULATED_BY_HISTONE_ACETYLATION_UP;MARSON_BOUND_BY_FOXP3_STIMULATED;PILON_KLF1_TARGETS_UP;SCHAEFFER_PROSTATE_DEVELOPMENT_6HR_DN;STARK_PREFRONTAL_CORTEX_22Q11_DELETION_UP;TIEN_INTESTINE_PROBIOTICS_24HR_DN;WAKABAYASHI_ADIPOGENESIS_PPARG_RXRA_BOUND_8D;WAKABAYASHI_ADIPOGENESIS_PPARG_RXRA_BOUND_WITH_H4K20ME1_MARK	Alternativesplicing;Cytoplasm;Cytoplasmicvesicle;Phosphoprotein;Proteintransport;Referenceproteome;Repeat;Transport		Aftiphilin	Aftph	Q80WT5
Aga	18.8854	18.3607	19.3868	19.1985	19.1813	18.9877	19.2771	18.9694	19.3661	19.5675	19.5756	19.6787	19.5133	19.5858	19.0677	20.122	19.6197	19.8162	macromolecule metabolic process;metabolic process;primary metabolic process;protein metabolic process;proteolysis	asparaginase activity;beta-aspartyl-peptidase activity;binding;catalytic activity;exopeptidase activity;hydrolase activity;hydrolase activity, acting on carbon-nitrogen (but not peptide) bonds;hydrolase activity, acting on carbon-nitrogen (but not peptide) bonds, in linear amides;N4-(beta-N-acetylglucosaminyl)-L-asparaginase activity;omega peptidase activity;peptidase activity;peptidase activity,…	cell part;cytoplasm;cytoplasmic part;endoplasmic reticulum;extracellular region part;extracellular space;intracellular membrane-bounded organelle;intracellular organelle;intracellular part;lysosome;lytic vacuole;membrane-bounded organelle;organelle;vacuole	macromolecule metabolic process;metabolic process;primary metabolic process;protein metabolic process;proteolysis	cell part;cytoplasm;endoplasmic reticulum;extracellular space;intracellular membrane-bounded organelle;intracellular organelle;lysosome;organelle;vacuole	Lysosome;Other glycan degradation	Asparaginase_2	BOYAULT_LIVER_CANCER_SUBCLASS_G3_UP;BRUINS_UVC_RESPONSE_VIA_TP53_GROUP_B;CHICAS_RB1_TARGETS_CONFLUENT;DEURIG_T_CELL_PROLYMPHOCYTIC_LEUKEMIA_UP;IZADPANAH_STEM_CELL_ADIPOSE_VS_BONE_UP;KATSANOU_ELAVL1_TARGETS_UP;KEGG_LYSOSOME;KEGG_OTHER_GLYCAN_DEGRADATION;KRIGE_RESPONSE_TO_TOSEDOSTAT_24HR_UP;KRIGE_RESPONSE_TO_TOSEDOSTAT_6HR_UP;LIU_CMYB_TARGETS_UP;LIU_VMYB_TARGETS_UP;REACTOME_INNATE_IMMUNE_SYSTEM;REA…	Autocatalyticcleavage;Disulfidebond;Glycoprotein;Hydrolase;Lysosome;Protease;Referenceproteome;Signal		Glycosylasparaginase alpha chain;Glycosylasparaginase beta chain;N(4)-(beta-N-acetylglucosaminyl)-L-asparaginase	Aga	Q64191
Agap1	16.9642	17.0633	17.4037	NaN	17.0525	NaN	16.5083	16.6786	17.5403	17.7678	17.8821	17.8692	18.1387	17.7717	17.7052	17.0102	NaN	NaN	establishment of localization;establishment of protein localization;protein transport;transport	binding;catalytic activity;cation binding;enzyme activator activity;enzyme regulator activity;GTP binding;GTPase activator activity;GTPase activity;GTPase regulator activity;guanyl nucleotide binding;guanyl ribonucleotide binding;hydrolase activity;hydrolase activity, acting on acid anhydrides;hydrolase activity, acting on acid anhydrides, in phosphorus-containing anhydrides;ion binding;lipid bin…	cell part;cytoplasmic part;cytosol;intracellular part	establishment of localization;protein transport;transport	cell part;cytosol	Endocytosis	Ank_2;ArfGap;Ras	BIDUS_METASTASIS_UP;CHYLA_CBFA2T3_TARGETS_DN;CREIGHTON_ENDOCRINE_THERAPY_RESISTANCE_3;DACOSTA_UV_RESPONSE_VIA_ERCC3_COMMON_DN;DACOSTA_UV_RESPONSE_VIA_ERCC3_DN;FLECHNER_BIOPSY_KIDNEY_TRANSPLANT_REJECTED_VS_OK_DN;GAUSSMANN_MLL_AF4_FUSION_TARGETS_F_DN;GRAESSMANN_APOPTOSIS_BY_DOXORUBICIN_DN;GRYDER_PAX3FOXO1_ENHANCERS_IN_TADS;KARLSSON_TGFB1_TARGETS_DN;KEGG_ENDOCYTOSIS;KIM_WT1_TARGETS_DN;KINSEY_TARGETS…	Acetylation;ANKrepeat;Cytoplasm;GTPaseactivation;GTP-binding;Metal-binding;Nucleotide-binding;Phosphoprotein;Proteintransport;Referenceproteome;Repeat;Transport;Zinc;Zinc-finger	Agap11-AP3 complex	Arf-GAP with GTPase, ANK repeat and PH domain-containing protein 1	Agap1	Q8BXK8
Agap3	15.5355	15.8745	15.9112	16.3903	17.0289	16.8554	16.9636	16.759	16.7265	17.2871	17.3832	17.3254	17.0735	16.9975	17.13	17.2639	17.4706	17.4889	catabolic process;cellular catabolic process;cellular macromolecule catabolic process;cellular macromolecule metabolic process;cellular metabolic process;cellular process;cellular response to chemical stimulus;cellular response to oxidative stress;cellular response to reactive oxygen species;cellular response to stimulus;cellular response to stress;establishment of localization;establishment of l…	binding;catalytic activity;cation binding;enzyme activator activity;enzyme regulator activity;GTP binding;GTPase activator activity;GTPase activity;GTPase regulator activity;guanyl nucleotide binding;guanyl ribonucleotide binding;hydrolase activity;hydrolase activity, acting on acid anhydrides;hydrolase activity, acting on acid anhydrides, in phosphorus-containing anhydrides;ion binding;metal ion…	cell part;cell periphery;cytoplasm;intracellular membrane-bounded organelle;intracellular organelle;intracellular part;membrane-bounded organelle;nucleus;organelle	catabolic process;cellular metabolic process;cellular process;establishment of localization;macromolecule metabolic process;metabolic process;nuclear transport;nucleocytoplasmic transport;primary metabolic process;protein metabolic process;protein targeting;protein transport;proteolysis;proteolysis involved in cellular protein catabolic process;response to chemical stimulus;response to oxidative …	cell part;cytoplasm;intracellular membrane-bounded organelle;intracellular organelle;nucleus;organelle		Ank_2;ArfGap;Ras	DOUGLAS_BMI1_TARGETS_UP;HOUNKPE_HOUSEKEEPING_GENES;KOINUMA_TARGETS_OF_SMAD2_OR_SMAD3;MARTORIATI_MDM4_TARGETS_FETAL_LIVER_DN;PEREZ_TP53_TARGETS;RICKMAN_METASTASIS_DN;STEARMAN_LUNG_CANCER_EARLY_VS_LATE_DN	Alternativesplicing;ANKrepeat;Cytoplasm;GTPaseactivation;GTP-binding;Metal-binding;Nucleotide-binding;Phosphoprotein;Referenceproteome;Repeat;Zinc;Zinc-finger		Arf-GAP with GTPase, ANK repeat and PH domain-containing protein 3	Agap3	Q8VHH5
Agfg1	19.9893	20.1691	20.3419	20.3458	20.2275	20.2351	20.3697	19.9987	20.1923	21.1323	21.1833	21.2794	21.2643	21.2187	21.1802	21.1509	21.0466	21.0246	acrosome assembly;anatomical structure formation involved in morphogenesis;cellular component assembly;cellular component assembly at cellular level;cellular component assembly involved in morphogenesis;cellular component organization;cellular component organization at cellular level;cellular component organization or biogenesis;cellular component organization or biogenesis at cellular level;cell…	binding;cation binding;DNA binding;enzyme activator activity;enzyme regulator activity;GTPase activator activity;GTPase regulator activity;ion binding;metal ion binding;nucleic acid binding;nucleoside-triphosphatase regulator activity	cell body;cell part;cell projection;cytoplasm;cytoplasmic part;cytoplasmic vesicle;intracellular membrane-bounded organelle;intracellular organelle;intracellular part;membrane-bounded organelle;neuronal cell body;nucleus;organelle;vesicle	anatomical structure formation involved in morphogenesis;cellular component assembly;cellular component organization;cellular process;cytoskeleton organization;developmental process;nucleus organization;organelle organization	cell body;cell part;cell projection;cytoplasm;intracellular membrane-bounded organelle;intracellular organelle;neuronal cell body;nucleus;organelle;vesicle		ArfGap	BENPORATH_CYCLING_GENES;BENPORATH_PROLIFERATION;BROWNE_HCMV_INFECTION_14HR_DN;BYSTRYKH_HEMATOPOIESIS_STEM_CELL_QTL_TRANS;CAIRO_HEPATOBLASTOMA_CLASSES_UP;CUI_TCF21_TARGETS_2_DN;DACOSTA_UV_RESPONSE_VIA_ERCC3_DN;DACOSTA_UV_RESPONSE_VIA_ERCC3_XPCS_DN;DEBIASI_APOPTOSIS_BY_REOVIRUS_INFECTION_UP;FARMER_BREAST_CANCER_APOCRINE_VS_LUMINAL;FARMER_BREAST_CANCER_CLUSTER_3;FOSTER_KDM1A_TARGETS_DN;FOURNIER_ACIN…	Alternativesplicing;Cytoplasmicvesicle;Developmentalprotein;Differentiation;DNA-binding;Glycoprotein;Metal-binding;Nucleus;Phosphoprotein;Referenceproteome;Repeat;Spermatogenesis;Transport;Zinc;Zinc-finger		Arf-GAP domain and FG repeat-containing protein 1	Agfg1	Q8K2K6
Agfg2	18.8396	19.2293	19.0256	19.0362	18.4483	19.3243	18.8975	19.1232	18.6985	18.4198	19.0107	18.7282	19.1069	18.9741	18.9324	18.7588	18.8746	18.8784		binding;cation binding;enzyme activator activity;enzyme regulator activity;GTPase activator activity;GTPase regulator activity;ion binding;metal ion binding;nucleoside-triphosphatase regulator activity	cell part;cytoplasm;intracellular part		cell part;cytoplasm		ArfGap	BLALOCK_ALZHEIMERS_DISEASE_INCIPIENT_UP;BLALOCK_ALZHEIMERS_DISEASE_UP;BORCZUK_MALIGNANT_MESOTHELIOMA_DN;CREIGHTON_ENDOCRINE_THERAPY_RESISTANCE_3;DODD_NASOPHARYNGEAL_CARCINOMA_UP;GAL_LEUKEMIC_STEM_CELL_UP;GRAESSMANN_APOPTOSIS_BY_DOXORUBICIN_DN;GRAESSMANN_RESPONSE_TO_MC_AND_DOXORUBICIN_DN;MARSON_BOUND_BY_E2F4_UNSTIMULATED;MARTINEZ_RB1_AND_TP53_TARGETS_DN;MARTINEZ_RB1_TARGETS_DN;MARTINEZ_TP53_TARGET…	Acetylation;Alternativesplicing;Metal-binding;Referenceproteome;Repeat;Zinc;Zinc-finger		Arf-GAP domain and FG repeat-containing protein 2	Agfg2	Q80WC7
Agk	21.2084	21.0776	21.1754	21.2735	21.0924	21.2214	21.2626	21.0859	21.1641	20.6141	20.6451	20.5717	20.9862	20.8238	20.9331	21.173	20.953	20.8575	biosynthetic process;cellular biosynthetic process;cellular component organization;cellular component organization at cellular level;cellular component organization or biogenesis;cellular component organization or biogenesis at cellular level;cellular lipid metabolic process;cellular membrane organization;cellular metabolic process;cellular process;ceramide biosynthetic process;ceramide metabolic…	acylglycerol kinase activity;adenyl nucleotide binding;adenyl ribonucleotide binding;ATP binding;binding;catalytic activity;ceramide kinase activity;diacylglycerol kinase activity;kinase activity;lipid kinase activity;nucleotide binding;phosphotransferase activity, alcohol group as acceptor;purine nucleotide binding;purine ribonucleoside triphosphate binding;purine ribonucleotide binding;ribonucl…	cell part;cytoplasmic part;intracellular membrane-bounded organelle;intracellular organelle;intracellular organelle part;intracellular part;macromolecular complex;membrane;membrane part;membrane-bounded organelle;membrane-enclosed lumen;mitochondrial inner membrane;mitochondrial inner membrane protein insertion complex;mitochondrial intermembrane space;mitochondrial membrane;mitochondrial membran…	biosynthetic process;cellular component organization;cellular lipid metabolic process;cellular membrane organization;cellular metabolic process;cellular process;establishment of localization;lipid metabolic process;membrane organization;metabolic process;mitochondrion organization;organelle organization;phosphorus metabolic process;primary metabolic process;protein targeting;protein transport;tra…	cell part;intracellular membrane-bounded organelle;intracellular organelle;macromolecular complex;membrane;mitochondrion;organelle;protein complex	Glycerolipid metabolism	AGK_C;DAGK_cat	BRUINS_UVC_RESPONSE_LATE;DODD_NASOPHARYNGEAL_CARCINOMA_DN;GOBERT_OLIGODENDROCYTE_DIFFERENTIATION_DN;KEGG_GLYCEROLIPID_METABOLISM;KOYAMA_SEMA3B_TARGETS_DN;MARTINEZ_RB1_AND_TP53_TARGETS_UP;MARTINEZ_RB1_TARGETS_UP;MARTINEZ_TP53_TARGETS_UP;MORI_EMU_MYC_LYMPHOMA_BY_ONSET_TIME_UP;NAM_FXYD5_TARGETS_DN;REACTOME_DISEASES_OF_SIGNAL_TRANSDUCTION_BY_GROWTH_FACTOR_RECEPTORS_AND_SECOND_MESSENGERS;REACTOME_GLYC…	Acetylation;Alternativesplicing;ATP-binding;Kinase;Lipidmetabolism;Membrane;Mitochondrion;Mitochondrioninnermembrane;Nucleotide-binding;Referenceproteome;Transferase		Acylglycerol kinase, mitochondrial	Agk	Q9ESW4
Agl	NaN	NaN	18.1062	NaN	18.5046	NaN	18.1846	18.1496	18.1024	18.2462	18.5189	18.3008	18.1229	18.1847	18.2303	NaN	18.3849	18.4519	biosynthetic process;carbohydrate biosynthetic process;carbohydrate catabolic process;carbohydrate metabolic process;catabolic process;cellular biosynthetic process;cellular carbohydrate biosynthetic process;cellular carbohydrate catabolic process;cellular carbohydrate metabolic process;cellular glucan metabolic process;cellular macromolecule biosynthetic process;cellular macromolecule metabolic …	4-alpha-glucanotransferase activity;alpha-glucosidase activity;amylo-alpha-1,6-glucosidase activity;binding;carbohydrate binding;catalytic activity;glucosidase activity;glycogen debranching enzyme activity;hydrolase activity;hydrolase activity, acting on glycosyl bonds;hydrolase activity, hydrolyzing O-glycosyl compounds;pattern binding;polysaccharide binding;polyubiquitin binding;protein binding…	cell part;cytoplasm;cytoplasmic part;cytosol;endoplasmic reticulum;inclusion body;intracellular membrane-bounded organelle;intracellular organelle;intracellular part;membrane-bounded organelle;nucleus;organelle;sarcoplasmic reticulum	biosynthetic process;carbohydrate metabolic process;catabolic process;cellular metabolic process;cellular process;energy reserve metabolic process;generation of precursor metabolites and energy;macromolecule metabolic process;metabolic process;polysaccharide metabolic process;primary metabolic process;response to chemical stimulus;response to endogenous stimulus;response to external stimulus;resp…	cell part;cytoplasm;cytosol;endoplasmic reticulum;intracellular membrane-bounded organelle;intracellular organelle;nucleus;organelle	Starch and sucrose metabolism	GDE_C;hDGE_amylase;hGDE_central;hGDE_N	BOQUEST_STEM_CELL_UP;BROWNE_HCMV_INFECTION_24HR_UP;CAIRO_HEPATOBLASTOMA_DN;CARRILLOREIXACH_HEPATOBLASTOMA_VS_NORMAL_DN;DAZARD_RESPONSE_TO_UV_SCC_UP;DIAZ_CHRONIC_MYELOGENOUS_LEUKEMIA_UP;EBAUER_TARGETS_OF_PAX3_FOXO1_FUSION_UP;ENK_UV_RESPONSE_KERATINOCYTE_DN;FLECHNER_BIOPSY_KIDNEY_TRANSPLANT_OK_VS_DONOR_UP;FLECHNER_BIOPSY_KIDNEY_TRANSPLANT_REJECTED_VS_OK_DN;FLECHNER_PBL_KIDNEY_TRANSPLANT_OK_VS_DONOR…	Cytoplasm;Glycogenbiosynthesis;Glycosidase;Glycosyltransferase;Hydrolase;Multifunctionalenzyme;Proteomicsidentification;Referenceproteome;Transferase		Glycogen debranching enzyme	Agl	F8VPN4
Ago1	18.92	18.941	18.937	18.73	19.1601	19.0517	18.988	18.1318	19.575	19.2525	19.3775	19.4525	18.8844	19.3988	NaN	19.7239	19.6057	19.7766	biological regulation;catabolic process;cell differentiation;cellular catabolic process;cellular component assembly;cellular component assembly at cellular level;cellular component organization;cellular component organization at cellular level;cellular component organization or biogenesis;cellular component organization or biogenesis at cellular level;cellular developmental process;cellular macro…	AU-rich element binding;basal RNA polymerase II transcription machinery binding;basal transcription machinery binding;binding;catalytic activity;cation binding;core promoter binding;core promoter proximal region DNA binding;core promoter proximal region sequence-specific DNA binding;core promoter sequence-specific DNA binding;DNA binding;double-stranded RNA binding;endonuclease activity;endonucle…	cell part;cell projection;chromosome;condensed chromosome;condensed nuclear chromosome;cytoplasm;cytoplasmic mRNA processing body;cytoplasmic part;cytosol;dendrite;extracellular membrane-bounded organelle;extracellular organelle;extracellular region part;extracellular vesicular exosome;intracellular membrane-bounded organelle;intracellular non-membrane-bounded organelle;intracellular organelle;in…	biological regulation;catabolic process;cell differentiation;cellular component assembly;cellular component organization;cellular macromolecular complex assembly;cellular metabolic process;cellular nitrogen compound metabolic process;cellular process;developmental process;gene silencing;macromolecular complex assembly;macromolecule metabolic process;metabolic process;mRNA metabolic process;mRNA p…	cell part;cell projection;chromosome;cytoplasm;cytosol;extracellular organelle;intracellular membrane-bounded organelle;intracellular non-membrane-bounded organelle;intracellular organelle;macromolecular complex;mitochondrion;neuron projection;nuclear chromosome;nucleoplasm;nucleus;organelle;polysome;protein complex;ribonucleoprotein complex;RNAi effector complex;vesicle		ArgoL1;ArgoL2;ArgoMid;ArgoN;PAZ;Piwi	BENPORATH_SOX2_TARGETS;BIOCARTA_DICER_PATHWAY;BLALOCK_ALZHEIMERS_DISEASE_INCIPIENT_UP;BLALOCK_ALZHEIMERS_DISEASE_UP;BOYAULT_LIVER_CANCER_SUBCLASS_G6_DN;BROWNE_HCMV_INFECTION_18HR_UP;BROWNE_HCMV_INFECTION_1HR_DN;BROWNE_HCMV_INFECTION_24HR_UP;BRUINS_UVC_RESPONSE_VIA_TP53_GROUP_D;BUYTAERT_PHOTODYNAMIC_THERAPY_STRESS_UP;CHANDRAN_METASTASIS_UP;CHEMNITZ_RESPONSE_TO_PROSTAGLANDIN_E2_DN;CREIGHTON_ENDOCRI…	Acetylation;Cytoplasm;Developmentalprotein;Differentiation;Endonuclease;Hydrolase;Hydroxylation;Magnesium;Manganese;Metal-binding;Nitration;Nuclease;Nucleus;Phosphoprotein;Referenceproteome;Repressor;Ribonucleoprotein;RNA-binding;RNA-mediatedgenesilencing;Transcription;Transcriptionregulation;Translationregulation;Ublconjugation		Protein argonaute-1;Protein argonaute-2;Protein argonaute-3	Ago1	Q8CJG0;Q8CJF9;Q8CJG1;Q8CJG1
Ago2	20.8806	20.7944	20.9515	20.8472	20.867	20.7402	20.8961	20.8597	20.8125	20.5049	20.2206	20.3523	20.762	20.6461	20.7312	20.6792	20.6069	20.7602	biological regulation;catabolic process;cell differentiation;cellular catabolic process;cellular component assembly;cellular component assembly at cellular level;cellular component organization;cellular component organization at cellular level;cellular component organization or biogenesis;cellular component organization or biogenesis at cellular level;cellular developmental process;cellular macro…	AU-rich element binding;basal RNA polymerase II transcription machinery binding;basal transcription machinery binding;binding;catalytic activity;cation binding;core promoter binding;core promoter proximal region DNA binding;core promoter proximal region sequence-specific DNA binding;core promoter sequence-specific DNA binding;DNA binding;double-stranded RNA binding;endonuclease activity;endonucle…	cell part;cell projection;chromosome;condensed chromosome;condensed nuclear chromosome;cytoplasm;cytoplasmic mRNA processing body;cytoplasmic part;cytosol;dendrite;extracellular membrane-bounded organelle;extracellular organelle;extracellular region part;extracellular vesicular exosome;intracellular membrane-bounded organelle;intracellular non-membrane-bounded organelle;intracellular organelle;in…	biological regulation;catabolic process;cell differentiation;cellular component assembly;cellular component organization;cellular macromolecular complex assembly;cellular metabolic process;cellular nitrogen compound metabolic process;cellular process;developmental process;gene silencing;macromolecular complex assembly;macromolecule metabolic process;metabolic process;mRNA metabolic process;mRNA p…	cell part;cell projection;chromosome;cytoplasm;cytosol;extracellular organelle;intracellular membrane-bounded organelle;intracellular non-membrane-bounded organelle;intracellular organelle;macromolecular complex;mitochondrion;neuron projection;nuclear chromosome;nucleoplasm;nucleus;organelle;polysome;protein complex;ribonucleoprotein complex;RNAi effector complex;vesicle		ArgoL1;ArgoL2;ArgoMid;ArgoN;PAZ;Piwi	BENPORATH_SOX2_TARGETS;BIOCARTA_DICER_PATHWAY;BLALOCK_ALZHEIMERS_DISEASE_INCIPIENT_UP;BLALOCK_ALZHEIMERS_DISEASE_UP;BOYAULT_LIVER_CANCER_SUBCLASS_G6_DN;BROWNE_HCMV_INFECTION_18HR_UP;BROWNE_HCMV_INFECTION_1HR_DN;BROWNE_HCMV_INFECTION_24HR_UP;BRUINS_UVC_RESPONSE_VIA_TP53_GROUP_D;BUYTAERT_PHOTODYNAMIC_THERAPY_STRESS_UP;CHANDRAN_METASTASIS_UP;CHEMNITZ_RESPONSE_TO_PROSTAGLANDIN_E2_DN;CREIGHTON_ENDOCRI…	Acetylation;Cytoplasm;Developmentalprotein;Differentiation;Endonuclease;Hydrolase;Hydroxylation;Magnesium;Manganese;Metal-binding;Nitration;Nuclease;Nucleus;Phosphoprotein;Referenceproteome;Repressor;Ribonucleoprotein;RNA-binding;RNA-mediatedgenesilencing;Transcription;Transcriptionregulation;Translationregulation;Ublconjugation		Protein argonaute-1;Protein argonaute-2;Protein argonaute-3	Ago2	Q8CJG0;Q8CJG0;Q8CJF9;Q8CJG1
Agpat2	18.7914	18.5395	18.389	17.8739	17.307	17.5873	18.1003	17.8876	17.6856	17.7893	18.01	17.9049	17.4195	NaN	17.3684	17.3974	NaN	NaN	acylglycerol biosynthetic process;acylglycerol metabolic process;anatomical structure development;biological regulation;biosynthetic process;carboxylic acid biosynthetic process;carboxylic acid metabolic process;CDP-diacylglycerol biosynthetic process;CDP-diacylglycerol metabolic process;cellular biosynthetic process;cellular ketone metabolic process;cellular lipid metabolic process;cellular meta…	1-acylglycerol-3-phosphate O-acyltransferase activity;acylglycerol O-acyltransferase activity;catalytic activity;O-acyltransferase activity;transferase activity;transferase activity, transferring acyl groups;transferase activity, transferring acyl groups other than amino-acyl groups	cell part;cytoplasmic part;endoplasmic reticulum;endoplasmic reticulum membrane;endoplasmic reticulum part;intracellular membrane-bounded organelle;intracellular organelle;intracellular organelle part;intracellular part;membrane;membrane part;membrane-bounded organelle;organelle;organelle membrane;organelle part	anatomical structure development;biological regulation;biosynthetic process;cellular ketone metabolic process;cellular lipid metabolic process;cellular metabolic process;cellular process;developmental process;glycerol ether metabolic process;lipid metabolic process;metabolic process;organic acid metabolic process;primary metabolic process;response to chemical stimulus;response to stimulus;small m…	cell part;endoplasmic reticulum;intracellular membrane-bounded organelle;intracellular organelle;membrane;organelle	Fat digestion and absorption;Glycerolipid metabolism;Glycerophospholipid metabolism	Acyltransferase	ACEVEDO_LIVER_CANCER_DN;ACEVEDO_NORMAL_TISSUE_ADJACENT_TO_LIVER_TUMOR_DN;BERTUCCI_MEDULLARY_VS_DUCTAL_BREAST_CANCER_DN;BLALOCK_ALZHEIMERS_DISEASE_UP;BOYAULT_LIVER_CANCER_SUBCLASS_G56_DN;CAIRO_HEPATOBLASTOMA_DN;CARRILLOREIXACH_HEPATOBLASTOMA_VS_NORMAL_DN;DACOSTA_UV_RESPONSE_VIA_ERCC3_UP;DODD_NASOPHARYNGEAL_CARCINOMA_UP;JIANG_HYPOXIA_NORMAL;JINESH_BLEBBISHIELD_TRANSFORMED_STEM_CELL_SPHERES_UP;JOHNS…	Acyltransferase;Endoplasmicreticulum;Lipidbiosynthesis;Lipidmetabolism;Membrane;Phospholipidbiosynthesis;Phospholipidmetabolism;Referenceproteome;Signal;Transferase;Transmembrane;Transmembranehelix		1-acyl-sn-glycerol-3-phosphate acyltransferase beta	Agpat2	Q8K3K7
Agpat3	NaN	NaN	NaN	NaN	NaN	NaN	NaN	NaN	NaN	16.8146	16.7249	17.0534	NaN	NaN	15.2306	NaN	15.6347	15.5491	acylglycerol biosynthetic process;acylglycerol metabolic process;biosynthetic process;CDP-diacylglycerol biosynthetic process;CDP-diacylglycerol metabolic process;cellular biosynthetic process;cellular lipid metabolic process;cellular metabolic process;cellular process;diacylglycerol biosynthetic process;diacylglycerol metabolic process;glycerol ether biosynthetic process;glycerol ether metabolic…	1-acylglycerol-3-phosphate O-acyltransferase activity;acylglycerol O-acyltransferase activity;catalytic activity;lysophosphatidic acid acyltransferase activity;lysophospholipid acyltransferase activity;O-acyltransferase activity;transferase activity;transferase activity, transferring acyl groups;transferase activity, transferring acyl groups other than amino-acyl groups	cell part;cytoplasmic part;endomembrane system;endoplasmic reticulum;endoplasmic reticulum membrane;endoplasmic reticulum part;envelope;intracellular membrane-bounded organelle;intracellular organelle;intracellular organelle part;intracellular part;membrane;membrane part;membrane-bounded organelle;nuclear envelope;nuclear part;organelle;organelle envelope;organelle membrane;organelle part	biosynthetic process;cellular lipid metabolic process;cellular metabolic process;cellular process;glycerol ether metabolic process;lipid metabolic process;metabolic process;primary metabolic process;small molecule metabolic process	cell part;endomembrane system;endoplasmic reticulum;intracellular membrane-bounded organelle;intracellular organelle;membrane;nuclear envelope;organelle	Glycerolipid metabolism;Glycerophospholipid metabolism	Acyltransf_C;Acyltransferase	BENPORATH_CYCLING_GENES;BERNARD_PPAPDC1B_TARGETS_UP;BURTON_ADIPOGENESIS_6;CHYLA_CBFA2T3_TARGETS_DN;DELACROIX_RAR_BOUND_ES;DODD_NASOPHARYNGEAL_CARCINOMA_DN;DOUGLAS_BMI1_TARGETS_DN;FEVR_CTNNB1_TARGETS_UP;FORTSCHEGGER_PHF8_TARGETS_DN;KEGG_GLYCEROLIPID_METABOLISM;KEGG_GLYCEROPHOSPHOLIPID_METABOLISM;LOPEZ_MBD_TARGETS;MCCABE_BOUND_BY_HOXC6;MCCABE_HOXC6_TARGETS_CANCER_UP;MOOTHA_PGC;NUYTTEN_EZH2_TARGETS_…	Acyltransferase;Directproteinsequencing;Endoplasmicreticulum;Lipidbiosynthesis;Lipidmetabolism;Membrane;Nucleus;Phospholipidbiosynthesis;Phospholipidmetabolism;Referenceproteome;Transferase;Transmembrane;Transmembranehelix		1-acyl-sn-glycerol-3-phosphate acyltransferase gamma	Agpat3	Q9D517
Agpat4	20.0399	20.0962	20.0325	19.8643	20.0574	19.9244	20.0306	19.6472	19.8261	19.6538	18.8509	19.2314	19.8899	20.0683	19.9667	19.0287	18.8733	18.3685	acylglycerol biosynthetic process;acylglycerol metabolic process;biosynthetic process;CDP-diacylglycerol biosynthetic process;CDP-diacylglycerol metabolic process;cellular biosynthetic process;cellular lipid metabolic process;cellular metabolic process;cellular process;diacylglycerol biosynthetic process;diacylglycerol metabolic process;glycerol ether biosynthetic process;glycerol ether metabolic…	1-acylglycerol-3-phosphate O-acyltransferase activity;acylglycerol O-acyltransferase activity;catalytic activity;lysophosphatidic acid acyltransferase activity;lysophospholipid acyltransferase activity;O-acyltransferase activity;transferase activity;transferase activity, transferring acyl groups;transferase activity, transferring acyl groups other than amino-acyl groups	cell part;cytoplasmic part;endomembrane system;endoplasmic reticulum;endoplasmic reticulum membrane;endoplasmic reticulum part;intracellular membrane-bounded organelle;intracellular organelle;intracellular organelle part;intracellular part;membrane;membrane part;membrane-bounded organelle;mitochondrial membrane;mitochondrial outer membrane;mitochondrial part;organelle;organelle membrane;organelle…	biosynthetic process;cellular lipid metabolic process;cellular metabolic process;cellular process;glycerol ether metabolic process;lipid metabolic process;metabolic process;primary metabolic process;small molecule metabolic process	cell part;endomembrane system;endoplasmic reticulum;intracellular membrane-bounded organelle;intracellular organelle;membrane;organelle	Glycerolipid metabolism;Glycerophospholipid metabolism	Acyltransf_C;Acyltransferase	ACEVEDO_METHYLATED_IN_LIVER_CANCER_DN;CHEN_METABOLIC_SYNDROM_NETWORK;CHYLA_CBFA2T3_TARGETS_DN;FEVR_CTNNB1_TARGETS_UP;FORTSCHEGGER_PHF8_TARGETS_DN;GAVIN_FOXP3_TARGETS_CLUSTER_P7;GOBERT_OLIGODENDROCYTE_DIFFERENTIATION_DN;HAN_SATB1_TARGETS_DN;KEGG_GLYCEROLIPID_METABOLISM;KEGG_GLYCEROPHOSPHOLIPID_METABOLISM;LEE_NEURAL_CREST_STEM_CELL_DN;LIM_MAMMARY_STEM_CELL_UP;MEBARKI_HCC_PROGENITOR_FZD8CRD_UP;MIKKE…	Acyltransferase;Endoplasmicreticulum;Lipidbiosynthesis;Lipidmetabolism;Membrane;Phospholipidbiosynthesis;Phospholipidmetabolism;Referenceproteome;Transferase;Transmembrane;Transmembranehelix		1-acyl-sn-glycerol-3-phosphate acyltransferase delta	Agpat4	Q8K4X7
Agpat5	19.4833	19.4161	19.4374	19.3691	19.6146	19.4758	19.508	19.4043	19.6703	19.414	19.5372	19.5139	19.37	19.0792	18.9383	20.0447	19.9093	20.1149	acylglycerol biosynthetic process;acylglycerol metabolic process;biosynthetic process;CDP-diacylglycerol biosynthetic process;CDP-diacylglycerol metabolic process;cell differentiation;cellular biosynthetic process;cellular developmental process;cellular lipid metabolic process;cellular metabolic process;cellular process;developmental process;diacylglycerol biosynthetic process;diacylglycerol meta…	1-acylglycerol-3-phosphate O-acyltransferase activity;acylglycerol O-acyltransferase activity;catalytic activity;O-acyltransferase activity;transferase activity;transferase activity, transferring acyl groups;transferase activity, transferring acyl groups other than amino-acyl groups	cell part;cytoplasmic part;endomembrane system;endoplasmic reticulum;endoplasmic reticulum membrane;endoplasmic reticulum part;envelope;intracellular membrane-bounded organelle;intracellular non-membrane-bounded organelle;intracellular organelle;intracellular organelle part;intracellular part;membrane;membrane part;membrane-bounded organelle;mitochondrion;non-membrane-bounded organelle;nuclear en…	biosynthetic process;cell differentiation;cellular lipid metabolic process;cellular metabolic process;cellular process;developmental process;glycerol ether metabolic process;lipid metabolic process;metabolic process;primary metabolic process;small molecule metabolic process	cell part;endomembrane system;endoplasmic reticulum;intracellular membrane-bounded organelle;intracellular non-membrane-bounded organelle;intracellular organelle;membrane;mitochondrion;nuclear envelope;nucleolus;organelle		Acyltransf_C;Acyltransferase	BAKKER_FOXO3_TARGETS_DN;BILBAN_B_CLL_LPL_UP;BILD_MYC_ONCOGENIC_SIGNATURE;BOYLAN_MULTIPLE_MYELOMA_C_D_UP;BRUINS_UVC_RESPONSE_LATE;CAIRO_HEPATOBLASTOMA_CLASSES_UP;DELASERNA_MYOD_TARGETS_UP;DESERT_STEM_CELL_HEPATOCELLULAR_CARCINOMA_SUBCLASS_UP;DOUGLAS_BMI1_TARGETS_UP;FISCHER_DREAM_TARGETS;GEORGES_TARGETS_OF_MIR192_AND_MIR215;GRAESSMANN_APOPTOSIS_BY_DOXORUBICIN_UP;GRAESSMANN_RESPONSE_TO_MC_AND_DOXORU…	Acyltransferase;Endoplasmicreticulum;Lipidbiosynthesis;Lipidmetabolism;Membrane;Mitochondrion;Nucleus;Phospholipidbiosynthesis;Phospholipidmetabolism;Referenceproteome;Transferase;Transmembrane;Transmembranehelix		1-acyl-sn-glycerol-3-phosphate acyltransferase epsilon	Agpat5	Q9D1E8
Agps	21.1576	21.0458	21.0876	21.2031	21.2256	21.1911	21.1225	21.0743	21.1585	21.466	21.3675	21.4669	21.5657	21.4914	21.4182	21.4878	21.5448	21.3748	biosynthetic process;cellular biosynthetic process;cellular lipid metabolic process;cellular metabolic process;cellular process;ether lipid biosynthetic process;ether lipid metabolic process;glycerol ether biosynthetic process;glycerol ether metabolic process;glycerolipid biosynthetic process;glycerolipid metabolic process;lipid biosynthetic process;lipid metabolic process;metabolic process;organ…	alkylglycerone-phosphate synthase activity;binding;catalytic activity;coenzyme binding;cofactor binding;FAD binding;flavin adenine dinucleotide binding;transferase activity;transferase activity, transferring alkyl or aryl (other than methyl) groups	cell part;cytoplasmic part;intracellular membrane-bounded organelle;intracellular organelle;intracellular organelle lumen;intracellular organelle part;intracellular part;membrane;membrane-bounded organelle;membrane-enclosed lumen;microbody;microbody lumen;microbody membrane;microbody part;mitochondrion;organelle;organelle lumen;organelle membrane;organelle part;peroxisomal matrix;peroxisomal memb…	biosynthetic process;cellular lipid metabolic process;cellular metabolic process;cellular process;glycerol ether metabolic process;lipid metabolic process;metabolic process;primary metabolic process;small molecule metabolic process	cell part;intracellular membrane-bounded organelle;intracellular organelle;membrane;microbody;mitochondrion;organelle;peroxisome	Ether lipid metabolism;Peroxisome	FAD_binding_4;FAD-oxidase_C	BECKER_TAMOXIFEN_RESISTANCE_DN;BENPORATH_MYC_MAX_TARGETS;CAIRO_HEPATOBLASTOMA_CLASSES_UP;CHARAFE_BREAST_CANCER_LUMINAL_VS_BASAL_DN;CHARAFE_BREAST_CANCER_LUMINAL_VS_MESENCHYMAL_DN;CHIARETTI_ACUTE_LYMPHOBLASTIC_LEUKEMIA_ZAP70;DANG_BOUND_BY_MYC;DIAZ_CHRONIC_MYELOGENOUS_LEUKEMIA_UP;DURCHDEWALD_SKIN_CARCINOGENESIS_DN;ENK_UV_RESPONSE_KERATINOCYTE_DN;FARMER_BREAST_CANCER_APOCRINE_VS_BASAL;FARMER_BREAST_…	Acetylation;FAD;Flavoprotein;Lipidbiosynthesis;Lipidmetabolism;Membrane;Peroxisome;Phosphoprotein;Referenceproteome;Transferase;Transitpeptide		Alkyldihydroxyacetonephosphate synthase, peroxisomal	Agps	Q8C0I1
Agrn	20.4466	20.2967	20.4547	20.2147	20.3496	20.3574	20.6198	20.5471	20.6154	20.3714	20.472	20.4615	20.6194	20.6838	20.6955	20.4147	20.6086	20.1066	apoptosis;biological regulation;cell communication;cell death;cell differentiation;cell-cell signaling;cellular component assembly;cellular component assembly at cellular level;cellular component organization;cellular component organization at cellular level;cellular component organization or biogenesis;cellular component organization or biogenesis at cellular level;cellular developmental process…	acetylcholine receptor regulator activity;ATPase inhibitor activity;ATPase regulator activity;binding;calcium ion binding;carbohydrate binding;cation binding;chondroitin sulfate binding;cytokine binding;dystroglycan binding;enzyme inhibitor activity;enzyme regulator activity;glycoprotein binding;glycosaminoglycan binding;growth factor binding;heparan sulfate proteoglycan binding;ion binding;ion c…	axon part;axonal growth cone;basement membrane;cell part;cell projection part;cell surface;cytoplasmic part;extracellular matrix part;extracellular region;extracellular region part;extracellular space;Golgi apparatus part;Golgi lumen;growth cone;intracellular organelle lumen;intracellular organelle part;intracellular part;membrane;membrane-enclosed lumen;organelle lumen;organelle part;plasma memb…	biological regulation;cell communication;cell death;cell differentiation;cell-cell signaling;cellular component assembly;cellular component organization;cellular localization;cellular membrane organization;cellular metabolic process;cellular process;death;developmental process;establishment of localization;localization;macromolecule metabolic process;membrane organization;metabolic process;plasma…	cell part;cell surface;extracellular region;extracellular space;membrane;plasma membrane;site of polarized growth;synapse		EGF;Kazal_1;Kazal_2;Laminin_EGF;Laminin_G_1;SEA	ALFANO_MYC_TARGETS;AMIT_EGF_RESPONSE_480_HELA;BAELDE_DIABETIC_NEPHROPATHY_DN;BENNETT_SYSTEMIC_LUPUS_ERYTHEMATOSUS;BIOCARTA_AGR_PATHWAY;BLALOCK_ALZHEIMERS_DISEASE_UP;BRUINS_UVC_RESPONSE_LATE;BRUINS_UVC_RESPONSE_VIA_TP53_GROUP_A;BRUINS_UVC_RESPONSE_VIA_TP53_GROUP_B;BRUINS_UVC_RESPONSE_VIA_TP53_GROUP_C;CHIARADONNA_NEOPLASTIC_TRANSFORMATION_CDC25_DN;DASU_IL6_SIGNALING_SCAR_UP;DASU_IL6_SIGNALING_UP;DE…	3D-structure;Alternativesplicing;Calcium;Cellmembrane;Developmentalprotein;Differentiation;Disulfidebond;EGF-likedomain;Glycoprotein;Heparansulfate;LamininEGF-likedomain;Membrane;Metal-binding;Phosphoprotein;Proteoglycan;Referenceproteome;Repeat;Signal-anchor;Synapse;Transmembrane;Transmembranehelix		Agrin;Agrin C-terminal 110 kDa subunit;Agrin C-terminal 22 kDa fragment;Agrin C-terminal 90 kDa fragment;Agrin N-terminal 110 kDa subunit	Agrn	A2ASQ1
Ahctf1	20.8028	20.8633	20.8677	21.0959	21.0237	21.1063	21.193	21.2276	21.1586	21.542	21.4233	21.4194	21.1835	21.1952	21.1337	21.4206	21.3303	21.2505	anatomical structure development;biological regulation;cell cycle;cell division;cellular component assembly;cellular component assembly at cellular level;cellular component organization;cellular component organization at cellular level;cellular component organization or biogenesis;cellular component organization or biogenesis at cellular level;cellular macromolecular complex assembly;cellular mac…	binding;DNA binding;nucleic acid binding	cell part;chromatin;chromosomal part;cytoplasm;envelope;intracellular membrane-bounded organelle;intracellular non-membrane-bounded organelle;intracellular organelle;intracellular organelle part;intracellular part;kinetochore;macromolecular complex;membrane;membrane part;membrane-bounded organelle;non-membrane-bounded organelle;nuclear body;nuclear envelope;nuclear matrix;nuclear membrane;nuclear…	anatomical structure development;biological regulation;cell cycle;cell division;cellular component assembly;cellular component organization;cellular macromolecular complex assembly;cellular process;developmental process;establishment of localization;macromolecular complex assembly;nuclear transport;nucleobase-containing compound transport;nucleocytoplasmic transport;nucleus organization;organelle…	cell part;cytoplasm;intracellular membrane-bounded organelle;intracellular non-membrane-bounded organelle;intracellular organelle;kinetochore;macromolecular complex;membrane;nuclear envelope;nuclear pore;nucleoplasm;nucleus;organelle;protein complex		ELYS;ELYS-bb	ACEVEDO_LIVER_CANCER_UP;ACEVEDO_NORMAL_TISSUE_ADJACENT_TO_LIVER_TUMOR_UP;BHAT_ESR1_TARGETS_NOT_VIA_AKT1_UP;BLALOCK_ALZHEIMERS_DISEASE_UP;BROWNE_HCMV_INFECTION_12HR_UP;BROWNE_HCMV_INFECTION_20HR_UP;DACOSTA_UV_RESPONSE_VIA_ERCC3_DN;DELACROIX_RARG_BOUND_MEF;DODD_NASOPHARYNGEAL_CARCINOMA_DN;FISCHER_DREAM_TARGETS;GAZDA_DIAMOND_BLACKFAN_ANEMIA_ERYTHROID_DN;GRAESSMANN_APOPTOSIS_BY_DOXORUBICIN_DN;HAMAI_A…	3D-structure;Acetylation;Cellcycle;Celldivision;Centromere;Chromosome;Cytoplasm;Developmentalprotein;DNA-binding;Kinetochore;Mitosis;mRNAtransport;Nuclearporecomplex;Nucleus;Phosphoprotein;Proteintransport;Referenceproteome;Transcription;Translocation;Transport		Protein ELYS	Ahctf1	Q8CJF7
Ahcy	23.892	23.9571	23.8892	23.9096	23.8684	23.9153	23.9358	23.9565	23.9121	23.5678	23.5522	23.5678	23.9624	23.8772	23.9008	23.6456	23.6682	23.6628	amine catabolic process;amine metabolic process;behavior;carboxylic acid catabolic process;carboxylic acid metabolic process;catabolic process;cellular amine metabolic process;cellular amino acid catabolic process;cellular amino acid metabolic process;cellular catabolic process;cellular ketone metabolic process;cellular metabolic process;cellular modified amino acid catabolic process;cellular mod…	adenosylhomocysteinase activity;adenyl nucleotide binding;binding;catalytic activity;cation binding;coenzyme binding;cofactor binding;copper ion binding;hydrolase activity;hydrolase activity, acting on ether bonds;identical protein binding;ion binding;metal ion binding;NAD binding;nucleotide binding;protein binding;protein self-association;purine nucleotide binding;transition metal ion binding;tr…	cell part;cytoplasmic membrane-bounded vesicle;cytoplasmic part;cytoplasmic vesicle;cytosol;endoplasmic reticulum;intracellular membrane-bounded organelle;intracellular organelle;intracellular part;melanosome;membrane-bounded organelle;membrane-bounded vesicle;nucleus;organelle;pigment granule;vesicle	amine metabolic process;behavior;catabolic process;cellular amino acid metabolic process;cellular ketone metabolic process;cellular metabolic process;cellular nitrogen compound metabolic process;cellular process;cofactor metabolic process;heterocycle metabolic process;immune system process;metabolic process;nitrogen compound metabolic process;nucleobase-containing compound metabolic process;nucle…	cell part;cytoplasmic membrane-bounded vesicle;cytosol;endoplasmic reticulum;intracellular membrane-bounded organelle;intracellular organelle;nucleus;organelle;vesicle	Cysteine and methionine metabolism	AdoHcyase;AdoHcyase_NAD	ACEVEDO_LIVER_TUMOR_VS_NORMAL_ADJACENT_TISSUE_UP;ACEVEDO_NORMAL_TISSUE_ADJACENT_TO_LIVER_TUMOR_DN;BERENJENO_TRANSFORMED_BY_RHOA_UP;BILANGES_RAPAMYCIN_SENSITIVE_VIA_TSC1_AND_TSC2;BILANGES_SERUM_SENSITIVE_GENES;BLANCO_MELO_COVID19_SARS_COV_2_INFECTION_A594_ACE2_EXPRESSING_CELLS_DN;BLANCO_MELO_COVID19_SARS_COV_2_INFECTION_A594_ACE2_EXPRESSING_CELLS_RUXOLITINIB_DN;BOCHKIS_FOXA2_TARGETS;BORCZUK_MALIGN…	3D-structure;Acetylation;Copper;Cytoplasm;Endoplasmicreticulum;Hydrolase;Hydroxylation;NAD;Nucleus;One-carbonmetabolism;Phosphoprotein;Referenceproteome		Adenosylhomocysteinase	Ahcy	P50247
Ahcyl1	19.4939	19.7272	19.5804	19.8298	19.8756	19.9465	19.5344	19.4684	19.586	20.1787	20.0468	20.103	20.3336	20.4871	20.5352	20.2261	20.0823	20.1108	amine metabolic process;apoptosis;biological regulation;carboxylic acid metabolic process;cell death;cellular amine metabolic process;cellular amino acid metabolic process;cellular ketone metabolic process;cellular macromolecule metabolic process;cellular metabolic process;cellular modified amino acid metabolic process;cellular nitrogen compound metabolic process;cellular process;coenzyme metabol…	binding;catalytic activity;enzyme regulator activity;hydrolase activity;identical protein binding;nucleic acid binding;protein binding;RNA binding	apical plasma membrane;cell part;cell projection;cytoplasm;cytoplasmic part;cytosol;endoplasmic reticulum;endoplasmic reticulum part;ER-mitochondrion membrane contact site;intracellular membrane-bounded organelle;intracellular organelle;intracellular organelle part;intracellular part;membrane part;membrane-bounded organelle;mitochondrial membrane part;mitochondrial part;neuron projection;organell…	amine metabolic process;biological regulation;cell death;cellular amino acid metabolic process;cellular ketone metabolic process;cellular metabolic process;cellular nitrogen compound metabolic process;cellular process;cofactor metabolic process;death;establishment of localization;fluid transport;heterocycle metabolic process;macromolecule metabolic process;metabolic process;mRNA metabolic process…	cell part;cell projection;cytoplasm;cytosol;endoplasmic reticulum;intracellular membrane-bounded organelle;intracellular organelle;neuron projection;organelle	Cysteine and methionine metabolism	AdoHcyase;AdoHcyase_NAD	ACEVEDO_LIVER_CANCER_WITH_H3K9ME3_DN;ASTON_MAJOR_DEPRESSIVE_DISORDER_UP;BENPORATH_MYC_MAX_TARGETS;BREDEMEYER_RAG_SIGNALING_NOT_VIA_ATM_UP;BRUINS_UVC_RESPONSE_LATE;CHYLA_CBFA2T3_TARGETS_DN;DANG_BOUND_BY_MYC;DIAZ_CHRONIC_MYELOGENOUS_LEUKEMIA_UP;DORSAM_HOXA9_TARGETS_UP;DURCHDEWALD_SKIN_CARCINOGENESIS_DN;EPPERT_PROGENITOR;FEVR_CTNNB1_TARGETS_DN;FLECHNER_BIOPSY_KIDNEY_TRANSPLANT_OK_VS_DONOR_UP;FLECHNE…	Acetylation;Alternativesplicing;Cellmembrane;Cytoplasm;Directproteinsequencing;Endoplasmicreticulum;Hydrolase;Membrane;Microsome;NAD;One-carbonmetabolism;Phosphoprotein;Referenceproteome;RNA-binding	Ezrin-Nherf1-Irbit-NHE3 complex	Putative adenosylhomocysteinase 3;S-adenosylhomocysteine hydrolase-like protein 1	Ahcyl1	Q80SW1;Q68FL4;Q80SW1
Ahcyl2	19.045	18.7568	18.9691	19.0591	19.2915	19.2759	19.1126	19.3743	19.0669	19.4141	19.2393	19.1804	19.4058	19.4253	19.5173	19.4078	19.5939	19.3958	amine metabolic process;apoptosis;biological regulation;carboxylic acid metabolic process;cell death;cellular amine metabolic process;cellular amino acid metabolic process;cellular ketone metabolic process;cellular macromolecule metabolic process;cellular metabolic process;cellular modified amino acid metabolic process;cellular nitrogen compound metabolic process;cellular process;coenzyme metabol…	binding;catalytic activity;enzyme regulator activity;hydrolase activity;identical protein binding;nucleic acid binding;protein binding;RNA binding	apical plasma membrane;cell part;cell projection;cytoplasm;cytoplasmic part;cytosol;endoplasmic reticulum;endoplasmic reticulum part;ER-mitochondrion membrane contact site;intracellular membrane-bounded organelle;intracellular organelle;intracellular organelle part;intracellular part;membrane part;membrane-bounded organelle;mitochondrial membrane part;mitochondrial part;neuron projection;organell…	amine metabolic process;biological regulation;cell death;cellular amino acid metabolic process;cellular ketone metabolic process;cellular metabolic process;cellular nitrogen compound metabolic process;cellular process;cofactor metabolic process;death;establishment of localization;fluid transport;heterocycle metabolic process;macromolecule metabolic process;metabolic process;mRNA metabolic process…	cell part;cell projection;cytoplasm;cytosol;endoplasmic reticulum;intracellular membrane-bounded organelle;intracellular organelle;neuron projection;organelle	Cysteine and methionine metabolism	AdoHcyase;AdoHcyase_NAD	ACEVEDO_LIVER_CANCER_WITH_H3K9ME3_DN;ASTON_MAJOR_DEPRESSIVE_DISORDER_UP;BENPORATH_MYC_MAX_TARGETS;BREDEMEYER_RAG_SIGNALING_NOT_VIA_ATM_UP;BRUINS_UVC_RESPONSE_LATE;CHYLA_CBFA2T3_TARGETS_DN;DANG_BOUND_BY_MYC;DIAZ_CHRONIC_MYELOGENOUS_LEUKEMIA_UP;DORSAM_HOXA9_TARGETS_UP;DURCHDEWALD_SKIN_CARCINOGENESIS_DN;EPPERT_PROGENITOR;FEVR_CTNNB1_TARGETS_DN;FLECHNER_BIOPSY_KIDNEY_TRANSPLANT_OK_VS_DONOR_UP;FLECHNE…	Acetylation;Alternativesplicing;Cellmembrane;Cytoplasm;Directproteinsequencing;Endoplasmicreticulum;Hydrolase;Membrane;Microsome;NAD;One-carbonmetabolism;Phosphoprotein;Referenceproteome;RNA-binding	Ezrin-Nherf1-Irbit-NHE3 complex	Putative adenosylhomocysteinase 3;S-adenosylhomocysteine hydrolase-like protein 1	Ahcyl2	Q68FL4;Q80SW1;Q68FL4
Ahdc1	19.5884	19.5098	19.4551	19.8232	19.9321	19.8992	19.8145	19.7412	19.7887	19.7767	19.6787	19.7271	19.7451	19.7719	19.9357	19.9067	19.8302	19.6244	anatomical structure formation involved in morphogenesis;anatomical structure morphogenesis;cell differentiation;cellular developmental process;cellular process;developmental process;epidermis morphogenesis;formation of primary germ layer;mesoderm formation;skin morphogenesis;tissue morphogenesis	nucleic acid binding transcription factor activity;sequence-specific DNA binding transcription factor activity	cell part;chromosome;intracellular membrane-bounded organelle;intracellular non-membrane-bounded organelle;intracellular organelle;intracellular part;membrane-bounded organelle;non-membrane-bounded organelle;nucleus;organelle	anatomical structure formation involved in morphogenesis;anatomical structure morphogenesis;cell differentiation;cellular process;developmental process	cell part;chromosome;intracellular membrane-bounded organelle;intracellular non-membrane-bounded organelle;intracellular organelle;nucleus;organelle		DUF4683	BROWNE_HCMV_INFECTION_4HR_DN;BROWNE_HCMV_INFECTION_8HR_DN;DACOSTA_UV_RESPONSE_VIA_ERCC3_DN;DACOSTA_UV_RESPONSE_VIA_ERCC3_TTD_DN;DACOSTA_UV_RESPONSE_VIA_ERCC3_XPCS_DN;DAZARD_RESPONSE_TO_UV_NHEK_DN;DIRMEIER_LMP1_RESPONSE_LATE_UP;GAZDA_DIAMOND_BLACKFAN_ANEMIA_ERYTHROID_DN;GENTILE_UV_HIGH_DOSE_DN;GENTILE_UV_RESPONSE_CLUSTER_D6;GRAESSMANN_APOPTOSIS_BY_DOXORUBICIN_DN;LASTOWSKA_NEUROBLASTOMA_COPY_NUMBER…	Acetylation;Activator;Chromosome;Developmentalprotein;Differentiation;DNA-binding;Isopeptidebond;Methylation;Nucleus;Phosphoprotein;Referenceproteome;Repeat;Transcription;Transcriptionregulation;Ublconjugation		Transcription factor Gibbin	Ahdc1	Q6PAL7
Ahnak	21.7707	21.6946	21.8398	22.1325	22.1638	22.1347	22.1106	22.0988	22.1511	23.1304	23.1028	23.1313	22.1497	22.1203	22.0601	22.3112	22.4187	22.3277	biological regulation;regulation of biological process;regulation of cellular metabolic process;regulation of cellular process;regulation of gene expression;regulation of macromolecule metabolic process;regulation of metabolic process;regulation of nitrogen compound metabolic process;regulation of nucleobase-containing compound metabolic process;regulation of primary metabolic process;regulation …	binding;identical protein binding;protein binding	actin cytoskeleton;cell junction;cell part;cell-cell contact zone;cell-cell junction;contractile fiber part;costamere;cytoplasm;cytoplasmic part;cytoskeleton;cytosol;extracellular membrane-bounded organelle;extracellular organelle;extracellular region part;extracellular vesicular exosome;intracellular membrane-bounded organelle;intracellular non-membrane-bounded organelle;intracellular organelle;…	biological regulation	cell part;cytoplasm;cytoskeleton;cytosol;extracellular organelle;intracellular membrane-bounded organelle;intracellular non-membrane-bounded organelle;intracellular organelle;membrane;nucleus;organelle;plasma membrane;vesicle		PDZ	ABBUD_LIF_SIGNALING_1_DN;BASSO_B_LYMPHOCYTE_NETWORK;BERTUCCI_MEDULLARY_VS_DUCTAL_BREAST_CANCER_DN;BILD_MYC_ONCOGENIC_SIGNATURE;BOYAULT_LIVER_CANCER_SUBCLASS_G1_UP;BOYLAN_MULTIPLE_MYELOMA_D_DN;BRUINS_UVC_RESPONSE_EARLY_LATE;BRUINS_UVC_RESPONSE_LATE;BRUINS_UVC_RESPONSE_VIA_TP53_GROUP_B;CAMPS_COLON_CANCER_COPY_NUMBER_DN;CHIARETTI_T_ALL_RELAPSE_PROGNOSIS;CHICAS_RB1_TARGETS_CONFLUENT;CROONQUIST_IL6_DE…	Proteomicsidentification;Referenceproteome	Periaxin complex		Ahnak	E9Q616
Ahnak2	NaN	NaN	18.689	19.1033	19.1703	18.8127	19.7803	19.8622	19.6463	19.4484	18.8841	NaN	NaN	18.7849	NaN	NaN	NaN	NaN	biological regulation;regulation of biological process;regulation of cellular metabolic process;regulation of cellular process;regulation of gene expression;regulation of macromolecule metabolic process;regulation of metabolic process;regulation of nitrogen compound metabolic process;regulation of nucleobase-containing compound metabolic process;regulation of primary metabolic process;regulation …		cell part;contractile fiber part;costamere;cytoplasm;cytoplasmic part;cytoplasmic vesicle membrane;cytoplasmic vesicle part;cytosol;intracellular membrane-bounded organelle;intracellular organelle;intracellular organelle part;intracellular part;membrane;membrane-bounded organelle;nucleus;organelle;organelle membrane;organelle part;plasma membrane;vesicle membrane;Z disc	biological regulation	cell part;cytoplasm;cytosol;intracellular membrane-bounded organelle;intracellular organelle;membrane;nucleus;organelle;plasma membrane			BILD_HRAS_ONCOGENIC_SIGNATURE;BROWNE_HCMV_INFECTION_14HR_DN;BUYTAERT_PHOTODYNAMIC_THERAPY_STRESS_UP;CHANDRAN_METASTASIS_DN;CHARAFE_BREAST_CANCER_LUMINAL_VS_MESENCHYMAL_DN;COATES_MACROPHAGE_M1_VS_M2_DN;CREIGHTON_ENDOCRINE_THERAPY_RESISTANCE_1;DELYS_THYROID_CANCER_UP;DODD_NASOPHARYNGEAL_CARCINOMA_UP;DUTERTRE_ESTRADIOL_RESPONSE_24HR_DN;DUTERTRE_ESTRADIOL_RESPONSE_6HR_DN;EBAUER_TARGETS_OF_PAX3_FOXO1_…	Proteomicsidentification;Referenceproteome			Ahnak2	A0A7N9VR94
Ahsa1	23.1218	23.1425	23.1217	23.3329	23.2637	23.2112	23.2841	23.3729	23.2779	23.1266	23.1663	23.1006	23.0605	23.0389	22.9931	23.4058	23.3347	23.3708	cellular macromolecule metabolic process;cellular metabolic process;cellular process;cellular protein metabolic process;macromolecule metabolic process;metabolic process;primary metabolic process;protein folding;protein metabolic process	ATPase activator activity;ATPase regulator activity;binding;chaperone binding;enzyme activator activity;enzyme regulator activity;heat shock protein binding;Hsp90 protein binding;nucleoside-triphosphatase regulator activity;protein binding	cell part;cytoplasm;cytoplasmic part;cytosol;endoplasmic reticulum;intracellular membrane-bounded organelle;intracellular organelle;intracellular part;membrane-bounded organelle;organelle	cellular metabolic process;cellular process;macromolecule metabolic process;metabolic process;primary metabolic process;protein folding;protein metabolic process	cell part;cytoplasm;cytosol;endoplasmic reticulum;intracellular membrane-bounded organelle;intracellular organelle;organelle		Aha1_N;AHSA1	AMUNDSON_RESPONSE_TO_ARSENITE;APPIERTO_RESPONSE_TO_FENRETINIDE_UP;BASAKI_YBX1_TARGETS_UP;BASSO_B_LYMPHOCYTE_NETWORK;BENPORATH_NANOG_TARGETS;BLALOCK_ALZHEIMERS_DISEASE_DN;BLALOCK_ALZHEIMERS_DISEASE_INCIPIENT_DN;BUYTAERT_PHOTODYNAMIC_THERAPY_STRESS_UP;CHAUHAN_RESPONSE_TO_METHOXYESTRADIOL_UP;GARGALOVIC_RESPONSE_TO_OXIDIZED_PHOSPHOLIPIDS_BLUE_UP;HEIDENBLAD_AMPLICON_8Q24_UP;HOUNKPE_HOUSEKEEPING_GENES;…	Acetylation;Chaperone;Cytoplasm;Endoplasmicreticulum;Isopeptidebond;Phosphoprotein;Referenceproteome;Stressresponse;Ublconjugation		Activator of 90 kDa heat shock protein ATPase homolog 1	Ahsa1	Q8BK64
Ahsa2	20.1292	20.0142	20.2929	20.2047	20.3757	20.1192	20.3937	20.0918	20.5263	20.3934	20.2541	20.2436	20.1916	20.2168	20.5771	20.7226	20.5981	20.7639	cellular macromolecule metabolic process;cellular metabolic process;cellular process;cellular protein metabolic process;macromolecule metabolic process;metabolic process;primary metabolic process;protein folding;protein metabolic process	ATPase activator activity;ATPase regulator activity;binding;chaperone binding;enzyme activator activity;enzyme regulator activity;nucleoside-triphosphatase regulator activity;protein binding	cell part;cytoplasmic part;cytosol;intracellular part	cellular metabolic process;cellular process;macromolecule metabolic process;metabolic process;primary metabolic process;protein folding;protein metabolic process	cell part;cytosol		Aha1_N;AHSA1		Alternativesplicing;Chaperone;Referenceproteome;Stressresponse		Activator of 90 kDa heat shock protein ATPase homolog 2	Ahsa2	Q8N9S3
Ahsg	22.6383	22.549	22.4406	23.0826	23.0528	22.9961	23.1051	23.0359	22.9132	24.1095	24.2	24.1369	23.6577	23.4977	23.366	20.8092	20.7862	20.4363	acute inflammatory response;acute-phase response;anatomical structure development;biological regulation;cellular component assembly;cellular component organization;cellular component organization or biogenesis;defense response;developmental process;developmental process involved in reproduction;gonad development;inflammatory response;macromolecular complex assembly;macromolecular complex subunit …	cysteine-type endopeptidase inhibitor activity;endopeptidase inhibitor activity;endopeptidase regulator activity;enzyme inhibitor activity;enzyme regulator activity;kinase inhibitor activity;kinase regulator activity;peptidase inhibitor activity;peptidase regulator activity;protein kinase inhibitor activity;protein kinase regulator activity;protein tyrosine kinase inhibitor activity;receptor sign…	cell part;cytoplasmic part;extracellular matrix;extracellular region;extracellular region part;extracellular space;Golgi apparatus;intracellular membrane-bounded organelle;intracellular organelle;intracellular part;macromolecular complex;membrane-bounded organelle;organelle	anatomical structure development;biological regulation;cellular component assembly;cellular component organization;developmental process;macromolecular complex assembly;multicellular organismal process;regulation of transport;response to stimulus;response to stress	cell part;extracellular matrix;extracellular region;extracellular space;Golgi apparatus;intracellular membrane-bounded organelle;intracellular organelle;macromolecular complex;organelle		Cystatin	BOCHKIS_FOXA2_TARGETS;BRUINS_UVC_RESPONSE_VIA_TP53_GROUP_A;CAIRO_LIVER_DEVELOPMENT_DN;DANG_BOUND_BY_MYC;FERNANDEZ_BOUND_BY_MYC;HSIAO_LIVER_SPECIFIC_GENES;KANG_AR_TARGETS_UP;KASLER_HDAC7_TARGETS_1_UP;KINSEY_TARGETS_OF_EWSR1_FLII_FUSION_UP;MIKKELSEN_MEF_ICP_WITH_H3K27ME3;PEREZ_TP53_TARGETS;PID_BMP_PATHWAY;PILON_KLF1_TARGETS_UP;REACTOME_HEMOSTASIS;REACTOME_INNATE_IMMUNE_SYSTEM;REACTOME_NEUTROPHIL_DE…	Directproteinsequencing;Disulfidebond;Glycoprotein;Phosphoprotein;Referenceproteome;Repeat;Secreted;Signal		Alpha-2-HS-glycoprotein	Ahsg	P29699
Aif1l	NaN	NaN	NaN	NaN	NaN	NaN	NaN	NaN	NaN	18.9601	19.0581	19.0258	19.1222	19.0022	19.2232	18.8185	18.7082	18.8956	actin cytoskeleton organization;actin filament bundle assembly;actin filament organization;actin filament-based process;cellular component assembly;cellular component assembly at cellular level;cellular component organization;cellular component organization at cellular level;cellular component organization or biogenesis;cellular component organization or biogenesis at cellular level;cellular proc…	actin binding;actin filament binding;binding;calcium ion binding;cation binding;cytoskeletal protein binding;ion binding;metal ion binding;protein binding	actin cytoskeleton;actin filament;adherens junction;anchoring junction;cell junction;cell part;cell projection membrane;cell projection part;cell-substrate adherens junction;cell-substrate junction;cytoplasm;cytoskeletal part;cytoskeleton;focal adhesion;intracellular non-membrane-bounded organelle;intracellular organelle;intracellular organelle part;intracellular part;leading edge membrane;macrom…	cellular component assembly;cellular component organization;cellular process;cytoskeleton organization;organelle organization	cell part;cytoplasm;cytoskeleton;intracellular non-membrane-bounded organelle;intracellular organelle;macromolecular complex;organelle;protein complex			ACEVEDO_LIVER_TUMOR_VS_NORMAL_ADJACENT_TISSUE_UP;BLANCO_MELO_BETA_INTERFERON_TREATED_BRONCHIAL_EPITHELIAL_CELLS_DN;BLANCO_MELO_BRONCHIAL_EPITHELIAL_CELLS_INFLUENZA_A_INFECTION_DN;CARRILLOREIXACH_HEPATOBLASTOMA_VS_NORMAL_UP;CHEMNITZ_RESPONSE_TO_PROSTAGLANDIN_E2_DN;CUI_TCF21_TARGETS_2_DN;HOWLIN_CITED1_TARGETS_1_UP;JOHNSTONE_PARVB_TARGETS_2_UP;KATSANOU_ELAVL1_TARGETS_UP;KOYAMA_SEMA3B_TARGETS_DN;LIN_…	Acetylation;Actin-binding;Calcium;Cellmembrane;Cellprojection;Cytoplasm;Cytoskeleton;Membrane;Metal-binding;Phosphoprotein;Referenceproteome;Repeat		Allograft inflammatory factor 1-like	Aif1l	Q9EQX4
Aifm1	23.2471	23.1597	23.2698	23.5293	23.4472	23.3586	23.7688	23.7889	23.7628	23.4034	23.3756	23.2523	23.198	23.2734	23.221	23.394	23.3601	23.3135	activation of caspase activity;apoptosis;apoptosis in response to endoplasmic reticulum stress;apoptotic mitochondrial changes;biological regulation;cell death;cell differentiation;cellular component assembly;cellular component assembly at cellular level;cellular component biogenesis;cellular component organization;cellular component organization at cellular level;cellular component organization …	ADP-D-ribose binding;binding;carbohydrate binding;catalytic activity;coenzyme binding;cofactor binding;DNA binding;electron-transferring-flavoprotein dehydrogenase activity;FAD binding;flavin adenine dinucleotide binding;NAD(P)H oxidase activity;NADH dehydrogenase activity;nucleic acid binding;oxidoreductase activity;oxidoreductase activity, acting on NADH or NADPH;oxidoreductase activity, acting…	cell part;cytoplasm;cytoplasmic part;cytosol;intracellular membrane-bounded organelle;intracellular organelle;intracellular organelle part;intracellular part;membrane;membrane-bounded organelle;membrane-enclosed lumen;mitochondrial inner membrane;mitochondrial intermembrane space;mitochondrial membrane;mitochondrial outer membrane;mitochondrial part;mitochondrion;nucleus;organelle;organelle envel…	biological regulation;cell death;cell differentiation;cellular component assembly;cellular component organization;cellular macromolecular complex assembly;cellular process;death;developmental process;establishment of localization;macromolecular complex assembly;mitochondrion organization;organelle organization;protein complex assembly;protein complex biogenesis;protein targeting;protein transport…	cell part;cytoplasm;cytosol;intracellular membrane-bounded organelle;intracellular organelle;membrane;mitochondrion;nucleus;organelle	Apoptosis	AIF_C;Pyr_redox_2	BENPORATH_MYC_MAX_TARGETS;BIOCARTA_CERAMIDE_PATHWAY;BIOCARTA_MITOCHONDRIA_PATHWAY;BRUINS_UVC_RESPONSE_LATE;BURTON_ADIPOGENESIS_5;CARRILLOREIXACH_HEPATOBLASTOMA_VS_NORMAL_DN;CASORELLI_ACUTE_PROMYELOCYTIC_LEUKEMIA_DN;DANG_BOUND_BY_MYC;DIAZ_CHRONIC_MYELOGENOUS_LEUKEMIA_UP;ENK_UV_RESPONSE_EPIDERMIS_UP;FLECHNER_BIOPSY_KIDNEY_TRANSPLANT_REJECTED_VS_OK_DN;KAAB_HEART_ATRIUM_VS_VENTRICLE_DN;KEGG_APOPTOSIS…	3D-structure;Acetylation;Alternativesplicing;Apoptosis;Cytoplasm;Directproteinsequencing;DNA-binding;FAD;Flavoprotein;Isopeptidebond;Membrane;Mitochondrion;Mitochondrioninnermembrane;NAD;Nucleus;Oxidoreductase;Phosphoprotein;Referenceproteome;Transitpeptide;Ublconjugation		Apoptosis-inducing factor 1, mitochondrial	Aifm1	Q9Z0X1
Aifm2	19.6527	19.2737	20.0126	NaN	18.7261	18.7309	19.4453	19.6146	19.6758	NaN	NaN	NaN	NaN	NaN	NaN	NaN	NaN	NaN	apoptotic mitochondrial changes;biological regulation;cellular component organization;cellular component organization at cellular level;cellular component organization or biogenesis;cellular component organization or biogenesis at cellular level;cellular ketone metabolic process;cellular metabolic process;cellular process;coenzyme metabolic process;cofactor metabolic process;fat-soluble vitamin m…	binding;catalytic activity;coenzyme binding;cofactor binding;DNA binding;electron-transferring-flavoprotein dehydrogenase activity;flavin adenine dinucleotide binding;nucleic acid binding;oxidoreductase activity;oxidoreductase activity, acting on NADH or NADPH;oxidoreductase activity, acting on NADH or NADPH, quinone or similar compound as acceptor;oxidoreductase activity, acting on the CH-NH gro…	cell part;cytoplasm;cytoplasmic part;cytosol;intracellular membrane-bounded organelle;intracellular organelle;intracellular organelle part;intracellular part;lipid particle;membrane;membrane-bounded organelle;mitochondrial membrane;mitochondrial outer membrane;mitochondrial part;mitochondrion;nucleus;organelle;organelle membrane;organelle outer membrane;organelle part;outer membrane;plasma membra…	biological regulation;cellular component organization;cellular ketone metabolic process;cellular metabolic process;cellular process;cofactor metabolic process;metabolic process;mitochondrion organization;organelle organization;small molecule metabolic process;vitamin metabolic process	cell part;cytoplasm;cytosol;intracellular membrane-bounded organelle;intracellular organelle;lipid particle;membrane;mitochondrion;nucleus;organelle;plasma membrane		Pyr_redox_2	ACEVEDO_METHYLATED_IN_LIVER_CANCER_DN;BERTUCCI_MEDULLARY_VS_DUCTAL_BREAST_CANCER_UP;BRUINS_UVC_RESPONSE_LATE;CHYLA_CBFA2T3_TARGETS_DN;CREIGHTON_ENDOCRINE_THERAPY_RESISTANCE_2;CREIGHTON_ENDOCRINE_THERAPY_RESISTANCE_3;GARGALOVIC_RESPONSE_TO_OXIDIZED_PHOSPHOLIPIDS_BLUE_UP;HAN_SATB1_TARGETS_UP;IBRAHIM_NRF2_UP;IZADPANAH_STEM_CELL_ADIPOSE_VS_BONE_UP;KRIEG_HYPOXIA_NOT_VIA_KDM3A;MEISSNER_NPC_HCP_WITH_H3K…	Alternativesplicing;Cellmembrane;Cytoplasm;FAD;Flavoprotein;Lipiddroplet;Lipoprotein;Membrane;Mitochondrion;Myristate;Nucleus;Oxidoreductase;Referenceproteome;Transmembrane;Transmembranehelix		Ferroptosis suppressor protein 1	Aifm2	Q8BUE4
Aim2	17.9977	18.139	17.991	18.4841	18.171	18.2041	18.5192	17.8349	18.3322	19.2166	19.0726	18.8816	19.4303	19.3728	19.1324	19.9345	19.4827	19.0808	activation of immune response;activation of innate immune response;anatomical structure development;anatomical structure homeostasis;biological regulation;brain development;cell death;cell surface receptor linked signaling pathway;cellular homeostasis;cellular process;cellular response to chemical stimulus;cellular response to cytokine stimulus;cellular response to interferon-beta;cellular respon…	binding;binding, bridging;DNA binding;double-stranded DNA binding;identical protein binding;nucleic acid binding;protein binding;signaling adaptor activity;structure-specific DNA binding	cell part;chromosomal part;cytoplasm;cytoplasmic part;cytosol;intracellular membrane-bounded organelle;intracellular organelle;intracellular organelle part;intracellular part;membrane-bounded organelle;mitochondrion;nuclear part;nucleoplasm;nucleus;organelle;organelle part;site of double-strand break	anatomical structure development;biological regulation;cell death;cellular homeostasis;cellular process;death;developmental process;homeostatic process;immune system process;multi-organism process;response to biotic stimulus;response to chemical stimulus;response to DNA damage stimulus;response to stimulus;response to stress;signal transduction	cell part;cytoplasm;cytosol;intracellular membrane-bounded organelle;intracellular organelle;mitochondrion;nucleoplasm;nucleus;organelle	Cytosolic DNA-sensing pathway	HIN;PYRIN	ACEVEDO_LIVER_CANCER_WITH_H3K27ME3_UP;BERTUCCI_MEDULLARY_VS_DUCTAL_BREAST_CANCER_UP;BLANCO_MELO_BETA_INTERFERON_TREATED_BRONCHIAL_EPITHELIAL_CELLS_UP;BLANCO_MELO_BRONCHIAL_EPITHELIAL_CELLS_INFLUENZA_A_DEL_NS1_INFECTION_UP;CHIANG_LIVER_CANCER_SUBCLASS_CTNNB1_DN;DURAND_STROMA_NS_UP;FIGUEROA_AML_METHYLATION_CLUSTER_2_DN;FIGUEROA_AML_METHYLATION_CLUSTER_5_DN;FIGUEROA_AML_METHYLATION_CLUSTER_6_DN;FOST…	3D-structure;Cytoplasm;DNA-binding;DNAdamage;Immunity;Inflammasome;Inflammatoryresponse;Innateimmunity;Nucleus;Referenceproteome;Tumorsuppressor		Interferon-inducible protein AIM2	Aim2	Q91VJ1
[truncated: 6,231 more rows]

## Sheet: t-Test Difference<-0.5
N: -Log Student's T-test p-value PML_KD_WT	N: Student's T-test q-value PML_KD_WT	N: Student's T-test Difference PML_KD_WT	N: Student's T-test Test statistic PML_KD_WT	T: Genes Name	T: Protein.Ids
8.06565	0	-5.19775	-10.8615	Tuba3b	Q9JJZ2;P05214;P05213;P68368;P05214;P68369;P68373;P05213;Q9JJZ2;P68368;P05214;P68369;P68373;Q9JJZ2;P05214;P68369
9.43156	0	-4.47749	-13.4918	Scml2	B1AVB3
8.50036	0	-4.39583	-11.6489	Gm21761	O70517;J3KMS6;O70518;O70616;J3QK00;Q3V185;J3QK00;O70517;O70616;J3QK00
9.95048	0	-4.24435	-14.6211	Eif2s3y	Q9Z0N1;Q9Z0N2;Q9Z0N2
6.09761	6.55738e-06	-3.84882	-7.77699	Htra1	Q9R118
5.59741	5.08906e-06	-3.78713	-7.09746	Snrpb	P27048
11.0925	0	-3.51191	-17.402	Aurkc	O88445
[truncated: 1,461 more rows]

## Sheet: t-Test Difference >0.5
N: -Log Student's T-test p-value PML_KD_WT	N: Student's T-test q-value PML_KD_WT	N: Student's T-test Difference PML_KD_WT	N: Student's T-test Test statistic PML_KD_WT	T: Genes	T: Protein.Ids
[truncated: 929 more rows]
