# Supplementary material for: Promyelocytic Leukemia Protein (PML) Regulates Stem Cell Pluripotency Through Novel Sumoylation Targets
Source: Int J Mol Sci. 2025 Jan 28;26(3):1145. doi: 10.3390/ijms26031145 (PMC11818296; doi:10.3390/ijms26031145)
Supplement: Supplementary file 1 [file ijms-26-01145-s001.zip › Table S2_PML Transcriptome vs Proteome.xlsx]

## Sheet: Sheet1
Concordant		Discordant
Over-expressed and Over-abundant	Under-expressed and Under-abundant	Over-expressed and Under-abundant	Under-expressed and Over-abundant
Atp6v0a4	Acot1	Itga3	Acss1
Etnk1	Ak2	Sugp2	Ap1s1
Itgb6	Ak4		Bcs1l
Lefty2	Alas1		Eif3f
Mdk	Anxa1		Exosc2
Pcolce2	Anxa2		Hspb1
Phlda2	Anxa3		Lamtor5
Ranbp17	Bin2		Mpv17
Slfn9	C1d		Nr0b1
Tecr	Calcoco2		Pepd
	Cald1		Pop4
	Cdca7		Ppp6c
	Cetn2		Rbpms2
	Chmp5		Rraga
	Cttnbp2nl		Slc25a12
	Cubn		Snx17
	Cyct		Usf1
	Dab2
	Dazl
	Ddah1
	Dr1
	Eif2s3y
	Fbxo2
	Fkbp6
	Golph3l
	Gpx1
	Gsn
	Gstm5
	Gstp2
	Hip1
	Hmgn5
	Hscb
	Hsdl2
	Htra1
	Inpp5d
	Khdc3
	Lactb
	Lrp2
	Lrrc57
	Magoh
	Mapk9
	Med15
	Mrpl50
	Mtmr1
	Mycbp
	Ndufaf5
	Peg10
	Pgk1
	Phyh
	Plekhf1
	Polr2d
	Ppp1r13b
	Pttg1
	Rab3b
	Scnm1
	Sephs2
	Snap23
	Snrpc
	Taf11
	Taf12
	Ttc1
	Txn2
	Usp26
	Vhl
	Xaf1
	Zfp36l1
	Zscan21
