# Supplementary material for: Promyelocytic Leukemia Protein (PML) Regulates Stem Cell Pluripotency Through Novel Sumoylation Targets
Source: Int J Mol Sci. 2025 Jan 28;26(3):1145. doi: 10.3390/ijms26031145 (PMC11818296; doi:10.3390/ijms26031145)
Supplement: Supplementary file 1 [file ijms-26-01145-s001.zip › Table S3_ SUMO_IPs PML KD vs WT.xlsx]

## Sheet: Sheet1
C: Gene Symbol	WT IP anti-SUMO1						WT IP anti-SUMO2/3						PML_KD IP anti-SUMO1						PML_KD IP anti-SUMO2/3						PML_KD IP IGG (negative control)						C: Biological Process	C: Cellular Component	C: Molecular Function	C: Pfam IDs	C: Entrez Gene ID	C: Gene Symbol	C: Gene ID	C: Ensembl Gene ID	C: WikiPathways	C: Reactome Pathways	N: Exp. q-value: Combined	N: Sum PEP Score	N: Coverage [%]	N: # Peptides	N: # PSMs	N: # Unique Peptides	N: # AAs	N: MW [kDa]	N: calc. pI
Zmynd8	20.6903	21.5659	20.8317	21.6238	21.49	20.699	NaN	NaN	NaN	NaN	NaN	NaN	17.5542	18.3457	18.3706	17.7106	18.6043	18.3876	NaN	NaN	NaN	NaN	NaN	NaN	NaN	NaN	NaN	NaN	NaN	NaN	other biological processes	ER/Golgi;nucleus;other cell component	other molecular function	Pf00439, Pf00855, Pf12064	228880	Zmynd8	A2A484	ENSMUSG00000039671			0	12.954	3	3	9	3	1235	136.9	7.52
Cdsn	20.9859	20.3594	20.9177	20.4088	20.1653	20.8604	21.9944	22.0912	23.0905	22.0297	22.1415	21.9276	22.3175	23.1839	21.6808	21.2414	22.4797	21.554	20.7543	22.9236	22.2976	21.7632	22.8671	22.7817	22.9995	22.8923	23.0504	22.7273	22.9324	22.7545	cell adhesion;developmental processes	non-structural extracellular;other cell component	other molecular function		386463	Cdsn	E9QLN3;mmu:386463;Q7TPC1	ENSMUSG00000039518		Formation of the cornified envelope	0.01	2.861	2	1	38	1	561	54.3	9.28
Trim28	29.9627	29.441	30.0559	29.3139	29.4375	30.0607	30.2791	31.3113	30.3212	31.3108	30.3072	31.0964	28.7156	28.6628	28.6906	28.5483	28.6384	28.5735	29.2779	28.8397	29.3554	29.295	28.9156	28.894	24.8268	25.3665	24.6568	25.21	24.228	25.4535	cell organization and biogenesis;developmental processes;DNA metabolism;other biological processes;other metabolic processes;protein metabolism;signal transduction;stress response	nucleus;other cell component	kinase activity;nucleic acid binding activity;other molecular function	Pf00628, Pf00643, Pf14634	21849	Trim28	mmu:21849;P70391;Q62318;Q8C283;Q99PN4	ENSMUSG00000005566	PluriNetWork: mechanisms associated with pluripotency	Generic Transcription Pathway	0	434.767	56	42	1307	42	834	88.8	5.77
Relch	18.9103	19.8647	19.6533	19.7173	19.5684	19.7819	NaN	NaN	NaN	NaN	NaN	NaN	20.808	20.987	20.9239	20.708	21.1113	20.9905	NaN	NaN	NaN	NaN	NaN	NaN	NaN	NaN	NaN	NaN	NaN	NaN	transport	ER/Golgi;other cytoplasmic organelle			227446	Relch	E9QM90;mmu:227446	ENSMUSG00000026319			0	10.529	3	3	14	3	1216	134.5	5.34
Morc3	27.2153	26.941	27.321	26.8825	26.8752	27.2848	27.7988	27.896	27.9398	27.8062	27.8656	27.8342	25.8435	25.6287	25.8132	25.7334	25.7249	25.6416	25.9244	26.19	25.8698	25.826	26.2392	26.1986	24.9881	25.612	24.7589	25.1246	25.1838	25.5536	developmental processes;other biological processes;other metabolic processes;protein metabolism	nucleus	nucleic acid binding activity;other molecular function	Pf07496, Pf13589, Pf17942	338467	Morc3	A6H605;F7BJB9;mmu:338467;Q4QQR6;Q6A0C2;Q8R0R0	ENSMUSG00000039456			0	278.509	54	40	523	40	942	106.5	5.68
Akr1a1	18.7777	20.0429	19.6167	20.6213	20.0462	19.4794	20.3267	20.7982	20.8288	20.9886	20.8038	20.8613	21.0953	20.846	20.9839	21.0626	20.3676	20.6237	21.0002	21.2825	20.7035	20.9129	21.1801	21.3944	19.9885	19.6693	19.6064	21.1647	19.0126	20.3748	other biological processes;other metabolic processes	cytosol;other membranes;plasma membrane	other molecular function	Pf00248	58810	Akr1a1	mmu:58810;Q9CQI5;Q9CQT8;Q9CT53;Q9D012;Q9D016;Q9D0I7;Q9D0P3;Q9JII6	ENSMUSG00000028692	Metapathway biotransformation	Formation of xylulose-5-phosphate;Glutathione conjugation	0	5.269	7	2	6	2	325	36.6	7.39
Usp10	20.1957	21.0009	20.5681	21.1628	21.0804	20.2892	21.4296	20.1892	19.6255	20.4728	20.3799	18.9013	21.9861	21.9369	21.9899	22.0711	21.8147	21.859	19.0014	20.2902	18.9456	18.6769	20.3943	20.3602	19.3384	20.3279	19.306	20.3323	19.7018	20.6549	DNA metabolism;other biological processes;other metabolic processes;protein metabolism;signal transduction;stress response	cytosol;nucleus;other cell component;other cytoplasmic organelle	other molecular function	Pf00443, Pf07145	22224	Usp10	mmu:22224;P52479;Q3T9L4;Q3TNN5;Q3TZB8;Q3U5E0;Q6ZQG9;Q91VY7	ENSMUSG00000031826		Termination of translesion DNA synthesis;Ub-specific processing proteases	0	18.962	10	6	15	6	792	87	5.17
Iqgap1	18.6389	18.8051	18.8448	18.6132	19.2373	18.7784	NaN	NaN	NaN	NaN	NaN	NaN	17.0943	17.4192	17.1652	17.224	17.8459	17.7818	NaN	NaN	NaN	NaN	NaN	NaN	NaN	NaN	NaN	NaN	NaN	NaN	cell organization and biogenesis;developmental processes;other biological processes;signal transduction	cytoskeleton;nucleus;other cell component;other membranes;plasma membrane	cytoskeletal activity;enzyme regulator activity;other molecular function	Pf00307, Pf00612, Pf00616, Pf03836	29875	Iqgap1	G3UW45;mmu:29875;Q9JKF1	ENSMUSG00000030536	G13 Signaling Pathway;Regulation of Actin Cytoskeleton	MAP2K and MAPK activation;Nephrin family interactions;Neutrophil degranulation;RHO GTPases activate IQGAPs	0	7.375	2	2	5	2	1657	188.6	6.48
Nktr	23.823	24.4723	24.0002	24.416	24.3544	24.0148	NaN	NaN	NaN	NaN	NaN	NaN	19.3741	19.0992	19.7716	20.0726	19.8102	19.4045	17.999	17.8842	18.1718	18.7112	18.4956	18.6274	19.9331	20.3373	20.3541	20.5687	20.5146	21.4698	other biological processes;other metabolic processes;protein metabolism	nucleus;other cell component;other membranes;plasma membrane	other molecular function	Pf00160	18087	Nktr	F8VPR8;mmu:18087;P30415;Q3UNH0	ENSMUSG00000032525			0	40.4	8	11	61	11	1453	163.4	10.05
Tp53	22.2855	21.0113	22.6951	21.6268	20.9328	22.4475	21.5577	21.4211	22.3223	21.2606	22.0049	21.1457	19.3397	19.4008	18.7784	18.6148	19.0254	19.7103	NaN	NaN	NaN	NaN	NaN	NaN	18.8096	17.4736	17.948	18.8022	18.228	19.2539	cell cycle OR cell proliferation;cell organization and biogenesis;developmental processes;DNA metabolism;other biological processes;other metabolic processes;RNA metabolism OR transcription;signal transduction;stress response;transport	cytoskeleton;cytosol;ER/Golgi;mitochondrion;nucleus;other cell component;other membranes	enzyme regulator activity;nucleic acid binding activity;other molecular function;signal transduction activity or receptor binding	Pf00870, Pf07710, Pf08563	22059	Tp53	mmu:22059;P02340;Q9QUP3	ENSMUSG00000059552	Alzheimers Disease;Apoptosis;Delta-Notch Signaling Pathway;G1 to S cell cycle control;MAPK signaling pathway;Novel Jun-Dmp1 Pathway;PluriNetWork: mechanisms associated with pluripotency;Spinal Cord Injury;Wnt Signaling Pathway and Pluripotency	Autodegradation of the E3 ubiquitin ligase COP1;Formation of Senescence-Associated Heterochromatin Foci (SAHF);G2/M DNA damage checkpoint;Oncogene Induced Senescence;Ovarian tumor domain proteases;Oxidative Stress Induced Senescence;PI5P Regulates TP53 Acetylation;Recruitment and ATM-mediated phosphorylation of repair and signaling proteins at DNA double strand breaks;Regulation of TP53 Activity …	0	24.813	25	6	22	6	390	43.4	7.23
Mlh3	21.7455	21.6328	21.3834	21.332	21.5631	21.8869	17.7929	18.1434	17.7628	17.4724	18.7564	17.0287	22.6538	22.936	22.3929	22.4177	23.2392	22.821	NaN	NaN	NaN	NaN	NaN	NaN	18.0482	17.6535	18.0762	18.8457	18.0659	19.057	cell cycle OR cell proliferation;cell organization and biogenesis;DNA metabolism;other biological processes;other metabolic processes;stress response	nucleus;other cell component	nucleic acid binding activity;other molecular function	Pf01119, Pf08676, Pf13589	217716	Mlh3	mmu:217716;Q68FG1	ENSMUSG00000021245			0	27.954	9	6	30	6	1411	158.6	6.89
Smchd1	24.3223	23.95	24.5537	24.0032	23.9408	24.3571	23.1214	23.9753	23.2285	23.7742	22.9443	23.737	21.3973	21.6298	21.3707	21.2235	21.7901	21.7689	20.9138	20.8069	20.898	20.349	20.7749	21.1242	21.2458	20.8194	21.7102	22.0183	21.5522	20.7458	cell organization and biogenesis;developmental processes;DNA metabolism;other biological processes;other metabolic processes;stress response	nucleus;other cell component	nucleic acid binding activity;other molecular function	Pf06470, Pf13589	74355	Smchd1	mmu:74355;Q6P5D8;Q6PDM8;Q6PE93;Q6ZQ78;Q811H3;Q8BP09;Q9D4M7	ENSMUSG00000024054			0	69.958	14	20	76	20	2007	225.5	7.24
Rhoa	17.5168	17.8196	17.85	17.7876	17.9146	17.9452	NaN	NaN	NaN	NaN	NaN	NaN	19.574	18.3177	19.2378	18.9452	18.9795	19.1693	17.46	18.6989	19.3123	17.7827	18.5431	17.9656	18.6033	18.212	18.7167	18.0957	18.5177	18.4124	cell adhesion;cell cycle OR cell proliferation;cell organization and biogenesis;developmental processes;other biological processes;other metabolic processes;signal transduction;stress response	cytoskeleton;cytosol;nucleus;other cell component;other cytoplasmic organelle;other membranes;plasma membrane	cytoskeletal activity;other molecular function	Pf00071	11848	Rhoa	mmu:11848;O88336;Q9QUI0	ENSMUSG00000007815	Alpha6-Beta4 Integrin Signaling Pathway;Chemokine signaling pathway;Focal Adhesion;G Protein Signaling Pathways;G13 Signaling Pathway;MicroRNAs in Cardiomyocyte Hypertrophy;Regulation of Actin Cytoskeleton;Spinal Cord Injury;Wnt Signaling in Kidney Disease;Wnt Signaling Pathway;Wnt Signaling Pathway and Pluripotency;Wnt Signaling Pathway NetPath	Axonal growth inhibition (RHOA activation);Axonal growth stimulation;EPHA-mediated growth cone collapse;EPHB-mediated forward signaling;ERBB2 Regulates Cell Motility;G alpha (12/13) signalling events;G beta:gamma signalling through PI3Kgamma;GPVI-mediated activation cascade;Neutrophil degranulation;Ovarian tumor domain proteases;PCP/CE pathway;PI3K/AKT activation;PTK6 Regulates RHO GTPases, RAS G…	0.008	3.615	9	1	1	1	193	21.8	6.1
Sod2	22.9667	21.6072	22.5868	22.1653	22.3218	22.8799	21.3889	20.8774	21.6002	20.6592	21.2406	20.7089	24.005	23.1918	23.9552	24.0763	23.3806	23.2772	21.0896	21.4917	20.9631	21.1235	21.3998	20.9946	21.4478	21.8931	21.7397	21.6634	21.3472	21.6492	cell organization and biogenesis;developmental processes;other biological processes;other metabolic processes;signal transduction;stress response	mitochondrion;other cell component	nucleic acid binding activity;other molecular function	Pf00081, Pf02777	20656	Sod2	mmu:20656;P09671;Q64670;Q8VEM5	ENSMUSG00000006818	One carbon metabolism and related pathways;Oxidative Stress;Oxidative Stress and Redox Pathway	Detoxification of Reactive Oxygen Species;Transcriptional activation of mitochondrial biogenesis	0	23.526	17	4	49	4	222	24.6	8.62
Kdm3a	18.1117	17.5229	17.8792	18.0073	17.6781	17.7946	NaN	NaN	NaN	NaN	NaN	NaN	19.1695	19.3098	19.653	18.8323	19.3316	19.1776	17.1483	18.371	17.6206	17.7886	17.4356	18.0281	NaN	NaN	NaN	NaN	NaN	NaN	cell organization and biogenesis;other biological processes;other metabolic processes;protein metabolism;signal transduction	nucleus;other cell component	nucleic acid binding activity;other molecular function;signal transduction activity or receptor binding	Pf02373	104263	Kdm3a	mmu:104263;Q2MJQ6;Q3TKW8;Q3UML3;Q6PCM1;Q6ZQ57;Q8K2J6;Q8K2K4;Q8R350	ENSMUSG00000053470	PluriNetWork: mechanisms associated with pluripotency	HDMs demethylate histones	0.003	4.336	1	1	3	1	1323	147.8	7.74
Uap1l1	19.738	19.91	19.3736	19.9435	19.6971	19.6562	NaN	NaN	NaN	NaN	NaN	NaN	20.67	20.9509	20.6875	20.8033	20.8781	21.0227	NaN	NaN	NaN	NaN	NaN	NaN	17.3092	19.203	18.134	18.6202	18.3205	19.3011	other metabolic processes		other molecular function	Pf01704	227620	Uap1l1	A1L3D3;mmu:227620;Q3TW96;Q6KAP8;Q6NVB6;Q80XP4	ENSMUSG00000026956			0	7.632	5	2	7	2	507	56.6	5.43
Cdca8	21.3983	21.0154	21.1939	21.2975	21.5298	21.3437	23.0176	23.3267	22.8056	23.3171	22.9027	23.1319	17.7441	16.7875	16.738	17.3844	16.3848	16.1011	17.4673	18.6444	18.4708	17.1845	18.3274	18.5616	17.6635	18.6154	18.2629	18.2725	18.4299	19.1478	cell cycle OR cell proliferation;cell organization and biogenesis;other biological processes	cytoskeleton;non-structural extracellular;nucleus;other cell component		Pf10444, Pf10512	52276	Cdca8	B1ARX0;B1ARX1;mmu:52276;Q6NVD3;Q8BHB1;Q8BHQ5;Q8BHQ9;Q8BHX3;Q9CRN4;Q9CS02;Q9CTF4	ENSMUSG00000028873		Amplification of signal from unattached kinetochores via a MAD2 inhibitory signal;EML4 and NUDC in mitotic spindle formation;Resolution of Sister Chromatid Cohesion;RHO GTPases Activate Formins;Separation of Sister Chromatids;SUMOylation of DNA replication proteins	0	11.492	22	4	13	4	289	32.2	10.13
Kif2a	19.287	19.1957	19.1778	18.7114	17.3343	19.04	18.1935	18.4475	18.68	19.008	17.8108	17.9678	18.4652	17.3797	17.8593	17.5167	17.9048	17.629	NaN	NaN	NaN	NaN	NaN	NaN	NaN	NaN	NaN	NaN	NaN	NaN						Kif2a	P28740-1				0.011	2.531	2	1	2	1	716	80.8	6.16
Asph	18.1317	18.1381	18.4744	18.153	17.5523	18.0464	18.0967	17.655	17.7847	17.826	18.2787	17.4105	19.2062	20.0645	19.1472	18.9354	19.7566	19.7389	NaN	NaN	NaN	NaN	NaN	NaN	NaN	NaN	NaN	NaN	NaN	NaN	other metabolic processes;protein metabolism	other membranes	other molecular function	Pf05118, Pf05279, Pf13432	65973	Asph	Q8CBM2	ENSMUSG00000028207			0.008	3.578	2	1	5	1	658	75.1	4.91
Rpl39	21.8549	23.5047	21.8132	23.1785	23.3926	21.9577	23.6622	24.3441	23.668	24.2089	23.7496	24.3077	23.8298	23.5086	23.9537	24.062	23.524	23.4616	24.3815	24.0053	24.3992	24.3042	24.2548	23.9492	24.6946	26.2678	25.011	26.1136	24.9633	25.9352	other biological processes;other metabolic processes;protein metabolism;stress response	cytosol;non-structural extracellular;translational apparatus	other molecular function	Pf00832	67248	Rpl39	mmu:67248;P02404;P39025;P62892;Q9BYF2	ENSMUSG00000079641	Cytoplasmic Ribosomal Proteins;mRNA processing	Formation of a pool of free 40S subunits;GTP hydrolysis and joining of the 60S ribosomal subunit;L13a-mediated translational silencing of Ceruloplasmin expression;Major pathway of rRNA processing in the nucleolus and cytosol;Nonsense Mediated Decay (NMD) enhanced by the Exon Junction Complex (EJC);Nonsense Mediated Decay (NMD) independent of the Exon Junction Complex (EJC);SRP-dependent cotransla…	0.003	3.742	20	1	21	1	51	6.4	12.56
Tecr	19.8282	19.6216	19.4812	19.5644	19.4849	19.6921	NaN	NaN	NaN	NaN	NaN	NaN	20.9976	20.8817	21.1457	20.7102	21.1178	21.0338	NaN	NaN	NaN	NaN	NaN	NaN	17.2167	16.6979	16.929	17.151	16.2835	16.5931		other membranes				Tecr	A0A1D5RLH3	ENSMUSG00000031708			0.008	3.508	20	2	11	2	92	10.9	8.91
Syncrip	20.8352	21.879	21.2625	21.6962	21.6615	20.9235	21.0172	21.4618	21.3	21.4481	20.7081	21.2164	23.2704	22.9681	23.004	23.0784	22.9826	22.9556	22.2382	21.5852	22.0822	21.9728	22.2692	21.5191	21.3379	22.0706	21.5409	21.8945	21.2805	22.0888			nucleic acid binding activity	Pf00076, Pf18360		Syncrip	G3UZI2	ENSMUSG00000032423			0	19.338	14	6	45	4	527	58.7	7.56
Gsr	21.2842	22.2426	21.5466	22.2144	22.0663	21.4122	19.1698	19.653	19.7955	20.0131	20.294	19.9967	23.1229	22.674	23.3153	23.2915	22.7357	22.7442	20.2621	20.3111	20.1414	20.0423	20.2567	19.5516	18.3778	19.2437	18.9007	19.4254	18.7524	20.0872						Gsr	P47791-2				0	18.498	18	5	39	5	474	51	7.39
Dpysl2	16.3953	16.6552	16.3601	16.7823	17.3031	16.8504	NaN	NaN	NaN	NaN	NaN	NaN	18.5807	18.5799	18.817	18.182	18.6029	18.2804	NaN	NaN	NaN	NaN	NaN	NaN	NaN	NaN	NaN	NaN	NaN	NaN	cell organization and biogenesis;developmental processes;other biological processes;transport	cytoskeleton;cytosol;other cell component;other membranes;plasma membrane	cytoskeletal activity;other molecular function	Pf01979	12934	Dpysl2	mmu:12934;O08553;Q6P5D0	ENSMUSG00000022048	PluriNetWork: mechanisms associated with pluripotency	CRMPs in Sema3A signaling;Recycling pathway of L1	0	5.6	5	2	8	1	572	62.2	6.38
Zmym4	27.2814	26.4379	27.3777	26.4419	26.4175	27.3511	23.9663	25.2427	24.0523	25.3178	24.1103	25.4134	26.0677	25.5537	26.0595	25.9254	25.4951	25.5826	24.2142	24.018	24.0609	24.2139	24.083	24.0666	21.9665	22.9684	22.4247	23.0082	22.4525	22.6867	cell organization and biogenesis;other biological processes		other molecular function	Pf06467, Pf12012	67785	Zmym4	A2A791;mmu:67785;Q3UFQ2;Q6ZQB9;Q80X47;Q8K1H5	ENSMUSG00000042446			0	204.727	29	36	317	36	1549	172.3	6.8
Prkcsh	19.2333	18.7589	19.232	19.1933	18.414	19.0322	19.0658	19.4108	19.2114	18.6936	19.0092	19.1355	20.2539	20.1109	20.397	20.497	20.2974	20.0535	19.962	19.4757	20.2494	20.0155	19.3472	19.6026	19.0041	20.367	20.3415	20.2076	18.8582	19.8763	developmental processes;other biological processes;other metabolic processes;protein metabolism	ER/Golgi;other cell component	nucleic acid binding activity;other molecular function	Pf07915, Pf12999, Pf13202	19089	Prkcsh	mmu:19089;O08795;Q921X2	ENSMUSG00000003402		Post-translational protein phosphorylation;Regulation of Insulin-like Growth Factor (IGF) transport and uptake by Insulin-like Growth Factor Binding Proteins (IGFBPs)	0.018	2.165	2	1	2	1	521	58.8	4.46
Apex1	21.5836	22.1221	21.3626	21.9279	21.9499	21.6029	20.2458	20.7814	20.9559	20.6004	20.5535	20.541	23.2113	22.2387	23.2816	23.1542	22.6306	22.4201	21.1033	22.0261	21.3465	21.2109	21.1041	22.13	21.4882	22.2101	21.5613	21.4728	21.3874	20.5576	DNA metabolism;other metabolic processes;stress response	mitochondrion;nucleus	nucleic acid binding activity;other molecular function	Pf03372		Apex1	F6QA74	ENSMUSG00000035960			0	30.561	35	5	45	5	289	32.3	8.57
Magohb	20.9121	21.2739	21.0672	21.2326	21.1651	21.0959	20.6952	20.8797	20.9192	20.9256	20.793	20.815	22.8704	23.2892	22.2371	22.0705	23.4866	23.5109	18.4089	18.2288	18.5854	18.3043	18.5441	17.0736	19.3365	21.3039	20.303	20.2174	19.7147	20.3703	other metabolic processes;RNA metabolism OR transcription;transport	nucleus;other cell component	nucleic acid binding activity	Pf02792	66441	Magohb	mmu:66441;Q78Y23;Q9CQL1			mRNA 3'-end processing;mRNA Splicing - Major Pathway;Nonsense Mediated Decay (NMD) enhanced by the Exon Junction Complex (EJC);RNA Polymerase II Transcription Termination;Transport of Mature mRNA derived from an Intron-Containing Transcript	0	10.594	32	3	13	3	146	17.1	6.39
Zfp444	18.7951	19.0888	19.0519	19.4953	19.084	18.968	19.4344	21.8816	19.9447	21.8355	22.3312	21.8358	18.0092	18.1518	18.5746	18.0224	17.1894	16.8225	NaN	NaN	NaN	NaN	NaN	NaN	NaN	NaN	NaN	NaN	NaN	NaN	other biological processes	nucleus	nucleic acid binding activity;other molecular function	Pf00096, Pf02023	72667	Zfp444	mmu:72667;Q3TDV8	ENSMUSG00000044876			0.047	1.412	2	1	1	1	331	35.8	8.56
Mtco2	22.0568	20.9522	21.6226	21.4261	21.63	21.8805	19.6832	20.4956	20.1879	20.2676	21.5427	20.1776	20.4699	19.6612	20.1769	20.3783	19.2424	19.2552	20.0655	21.2539	20.4045	20.4763	20.1551	20.0525	20.0915	20.7287	20.7978	20.9877	20.9246	20.7742	developmental processes;other biological processes;other metabolic processes;stress response;transport	mitochondrion;other membranes	other molecular function;transporter activity	Pf00116, Pf02790	17709	Mtco2	mmu:17709;P00405;Q85K21	ENSMUSG00000064354	Electron Transport Chain;Selenium Micronutrient Network	Respiratory electron transport;TP53 Regulates Metabolic Genes	0	14.281	23	4	19	4	227	26	4.73
Rreb1	25.4712	24.5213	25.5732	24.6124	24.5818	25.5511	22.8096	23.3471	22.3903	23.2864	22.3915	23.3649	23.8289	23.6735	23.6872	23.679	23.6348	23.3826	21.0996	21.4106	21.3161	21.4757	21.4972	20.6749	NaN	NaN	NaN	NaN	NaN	NaN						Rreb1	Q3UH06-3				0	96.596	21	20	131	20	1754	190	6.86
Calr	21.077	21.238	21.1015	21.0748	21.0604	20.8375	21.5565	21.5822	20.9299	21.1049	21.387	20.9592	22.8332	22.8637	22.7224	22.8452	22.8258	22.8563	21.7676	21.6911	21.7319	21.1359	21.6841	21.481	21.9732	22.5749	22.1415	22.2353	21.8498	22.4365	cell organization and biogenesis;developmental processes;other biological processes;signal transduction;stress response;transport	cytosol;ER/Golgi;extracellular matrix;non-structural extracellular;nucleus;other cell component;other membranes;plasma membrane	nucleic acid binding activity;other molecular function;signal transduction activity or receptor binding	Pf00262	12317	Calr	mmu:12317;P14211;Q3TVD2	ENSMUSG00000003814	Calcium Regulation in the Cardiac Cell	Antigen Presentation: Folding, assembly and peptide loading of class I MHC;Calnexin/calreticulin cycle;ER-Phagosome pathway;Scavenging by Class A Receptors	0	19.019	21	6	28	6	416	48	4.49
Septin9	20.0395	20.4465	19.8925	20.4823	20.6724	20.2783	18.8409	19.5017	19.3285	19.3714	19.1518	19.3396	21.6194	21.6712	21.6547	21.3721	21.5927	21.3129	20.3052	21.2445	20.8179	20.7491	21.0132	20.7075	17.4592	19.0755	18.4115	18.8246	18.3155	18.8874		cytoskeleton	other molecular function	Pf00735		Septin9	A2A6U5	ENSMUSG00000059248			0	7.623	12	3	18	3	242	27.6	8.6
Mllt3	19.8448	20.8572	19.7661	20.441	20.3519	19.5571	NaN	NaN	NaN	NaN	NaN	NaN	21.7164	21.2502	21.6793	21.8412	21.1483	21.3873	NaN	NaN	NaN	NaN	NaN	NaN	NaN	NaN	NaN	NaN	NaN	NaN	developmental processes;other biological processes	cytosol;nucleus;other cell component	nucleic acid binding activity;other molecular function	Pf03366, Pf17793	70122	Mllt3	A2AM29;mmu:70122;Q8VDR6;Q99MK4	ENSMUSG00000028496		Formation of RNA Pol II elongation complex;RNA Polymerase II Pre-transcription Events	0	10.47	8	3	16	3	569	63.3	8.63
Gm20431	16.6886	18.5433	17.1532	18.6435	18.4633	17.7224	17.2817	18.8058	17.5631	17.4837	16.5375	17.6188	20.3581	19.699	20.8142	20.1608	20.0179	19.9778	NaN	NaN	NaN	NaN	NaN	NaN	18.5246	21.4796	21.3069	22.2514	21.3533	22.6433	DNA metabolism;other metabolic processes;protein metabolism;stress response	nucleus;other membranes	other molecular function	Pf00179, Pf10520		Gm20431	E9PY39	ENSMUSG00000089739		activated TAK1 mediates p38 MAPK activation;Aggrephagy;Antigen processing: Ubiquitination & Proteasome degradation;CLEC7A (Dectin-1) signaling;Downstream TCR signaling;FCERI mediated NF-kB activation;IKK complex recruitment mediated by RIP1;IRAK1 recruits IKK complex;IRAK1 recruits IKK complex upon TLR7/8 or 9 stimulation;JNK (c-Jun kinases) phosphorylation and activation mediated by activated hu…	0	6.074	7	2	7	2	371	42.1	6.76
Rbmx	20.5765	22.1466	20.6508	22.0808	21.9332	20.5498	20.8833	21.0548	20.9682	20.6577	21.3548	20.8087	22.6221	22.7808	22.5439	22.654	22.7822	22.6862	21.9562	21.8949	22.3348	22.2024	22.0998	21.6954	22.039	22.1912	22.1083	21.9935	22.0001	22.1711			nucleic acid binding activity	Pf00076, Pf08081		Rbmx	A2AFI3	ENSMUSG00000031134			0	11.624	12	3	42	3	301	32.7	9.88
Rtn4	20.2083	19.4478	19.3766	19.4172	19.0968	19.1977	21.419	20.3032	19.8377	18.8078	19.9073	20.219	21.637	21.4676	21.4828	21.4393	20.8207	20.6836	21.3024	21.6594	20.6073	20.354	21.169	20.2422	20.749	21.4419	19.5431	18.7632	18.8734	20.6497	cell adhesion;cell organization and biogenesis;developmental processes;other biological processes;stress response	ER/Golgi;nucleus;other cell component;other membranes;plasma membrane	other molecular function	Pf02453	68585	Rtn4	mmu:68585;Q5DTK9;Q78NS1;Q7TNB7;Q80W95;Q8BGK7;Q8BGM9;Q8BH78;Q8BHF5;Q8K290;Q8K3G8;Q99P72;Q9CTE3	ENSMUSG00000020458	Spinal Cord Injury	Axonal growth inhibition (RHOA activation)	0	12.293	5	3	21	3	1162	126.5	4.54
Hmgb1	16.7391	18.0051	16.778	18.2718	17.7004	16.6587	21.2562	21.7374	20.5445	21.4938	21.2078	21.4644	19.709	19.2941	19.1196	19.4863	19.2567	19.9395	19.7399	18.3969	20.3281	19.3788	18.702	17.9266	17.7543	19.3976	18.7582	18.9662	17.64	18.9099	cell cycle OR cell proliferation;cell organization and biogenesis;developmental processes;DNA metabolism;other biological processes;other metabolic processes;signal transduction;stress response;transport	ER/Golgi;non-structural extracellular;nucleus;other cell component;other cytoplasmic organelle;other membranes;plasma membrane	enzyme regulator activity;nucleic acid binding activity;other molecular function;signal transduction activity or receptor binding	Pf00505, Pf09011	15289	Hmgb1	mmu:15289;P07155;P27109;P27428;P63158	ENSMUSG00000066551		Advanced glycosylation endproduct receptor signaling;Apoptosis induced DNA fragmentation;Neutrophil degranulation;Regulation of TLR by endogenous ligand;TAK1 activates NFkB by phosphorylation and activation of IKKs complex;TRAF6 mediated NF-kB activation	0.003	3.703	13	2	5	2	215	24.9	5.74
Prdm2	21.5647	21.8754	21.592	21.7464	21.55	21.8456	19.842	20.5063	18.556	20.0113	18.3658	21.2944	20.6911	20.2729	20.638	20.7683	20.3518	20.1816	18.1212	18.7903	18.5159	18.063	18.7238	19.3777	NaN	NaN	NaN	NaN	NaN	NaN	developmental processes;other biological processes	ER/Golgi;nucleus	nucleic acid binding activity;other molecular function	Pf00096, Pf00856, Pf13912	110593	Prdm2	A2A7B5;mmu:110593	ENSMUSG00000057637			0	10.396	3	3	23	3	1709	187.1	8
Trim33	24.5988	24.4552	24.7538	24.6334	24.4757	24.7285	22.9916	24.1766	22.8471	23.9422	22.8307	24.1863	22.359	22.9145	22.4816	22.2887	22.8725	22.8963	19.3336	19.4819	19.643	19.3429	19.5838	19.4844	18.5982	19.3642	18.498	19.6042	19.3969	20.4442	other biological processes;other metabolic processes;protein metabolism	nucleus	nucleic acid binding activity;other molecular function	Pf00439, Pf00628, Pf00643, Pf13445	94093	Trim33	E9QP19;mmu:94093	ENSMUSG00000033014	PluriNetWork: mechanisms associated with pluripotency		0	61.842	17	16	101	14	1140	123.6	6.74
Prkci	15.9258	17.5227	17.7588	18.0654	18.1795	17.8401	NaN	NaN	NaN	NaN	NaN	NaN	16.5963	17.0286	16.4536	16.3086	16.4291	16.9019	NaN	NaN	NaN	NaN	NaN	NaN	NaN	NaN	NaN	NaN	NaN	NaN	cell organization and biogenesis;developmental processes;other biological processes;other metabolic processes;protein metabolism;signal transduction;transport	cytoskeleton;cytosol;ER/Golgi;non-structural extracellular;nucleus;other cell component;other cytoplasmic organelle;other membranes;plasma membrane	kinase activity;other molecular function	Pf00069, Pf00130, Pf00433, Pf00564	18759	Prkci	mmu:18759;Q62074	ENSMUSG00000037643	EGFR1 Signaling Pathway;G Protein Signaling Pathways;Insulin Signaling;Wnt Signaling Pathway;Wnt Signaling Pathway and Pluripotency	p75NTR recruits signalling complexes;Pre-NOTCH Transcription and Translation;Tight junction interactions	0.01	2.841	2	1	1	1	595	68.2	5.85
Pmel	17.6597	17.6236	17.8641	16.9628	17.5774	17.8684	NaN	NaN	NaN	NaN	NaN	NaN	20.565	19.8872	20.2182	20.1715	19.6351	19.9362	NaN	NaN	NaN	NaN	NaN	NaN	19.0965	19.5664	18.1273	19.9264	18.0878	19.9567						Pmel	A0A1W2P7B8	ENSMUSG00000025359			0.007	3.392	6	1	4	1	189	20.7	9.17
Kdm2a	21.8221	21.1302	21.8338	21.134	20.9891	21.8782	18.9326	19.1204	19.0095	19.3043	18.5689	19.6442	19.9767	20.3202	20.1352	20.0388	21.0993	19.9615	NaN	NaN	NaN	NaN	NaN	NaN	NaN	NaN	NaN	NaN	NaN	NaN	cell organization and biogenesis;developmental processes;DNA metabolism;other biological processes;other metabolic processes;protein metabolism;stress response	nucleus;other cell component	nucleic acid binding activity;other molecular function	Pf00646, Pf02008, Pf16866, Pf17811	225876	Kdm2a	mmu:225876;P59997;Q3U1M5;Q3UR56;Q3V3Q1;Q69ZT4			HDMs demethylate histones	0	14	6	5	16	5	1161	132.6	7.44
Rpl36	25.9514	23.9023	25.6496	23.6973	24.2615	25.426	25.1404	25.0474	25.6999	25.0088	25.3397	24.6836	24.3683	23.3734	23.7625	23.8217	22.0852	21.8633	25.0855	23.132	24.8958	24.9741	23.0153	23.3242	22.3443	22.453	22.536	22.5565	22.5701	22.5674	other metabolic processes;protein metabolism	cytosol;nucleus;translational apparatus	other molecular function	Pf01158	54217	Rpl36	mmu:54217;Q6ZWZ4	ENSMUSG00000057863	Cytoplasmic Ribosomal Proteins		0	5.865	22	2	37	2	105	12.2	11.59
Plbd1	21.3116	21.1128	21.1933	20.662	20.7916	21.1539	20.6604	20.28	20.2747	20.0081	20.4753	19.5613	20.3072	20.0482	20.2827	19.9485	20.0199	18.5566	20.2942	20.901	20.1682	19.6523	21.2618	20.7717	20.8525	20.9317	20.9566	20.901	20.4575	20.7602	other metabolic processes	non-structural extracellular	other molecular function	Pf04916	66857	Plbd1	A0A0R4J0B2;mmu:66857	ENSMUSG00000030214			0.048	1.396	2	1	2	1	550	63	8.87
	22.4609	21.9447	22.6702	22.0638	22.3974	22.664	20.0778	21.6949	20.2373	22.1706	20.0728	21.5294	21.6102	21.2454	21.5407	20.486	20.8991	20.7801	21.0443	19.2949	21.0699	21.052	20.1016	19.9494	25.1324	24.5053	25.1856	24.0203	24.9896	24.0905			signal transduction activity or receptor binding	Pf07654							0	67.449	36	10	103	2	344	36.9	5.06
Minpp1	20.4173	20.4581	20.0664	20.2214	20.2165	20.3728	NaN	NaN	NaN	NaN	NaN	NaN	21.5805	21.6775	21.3096	21.2061	22.0208	21.5984	NaN	NaN	NaN	NaN	NaN	NaN	NaN	NaN	NaN	NaN	NaN	NaN	other metabolic processes	ER/Golgi;other membranes;plasma membrane	other molecular function	Pf00328	17330	Minpp1	mmu:17330;Q3UA76;Q8VDR0;Q9JJD5;Q9Z2L6	ENSMUSG00000024896		Synthesis of IPs in the ER lumen	0	7.813	10	3	17	3	481	54.5	7.49
Krt36	17.1728	17.3832	17.5342	17.6129	17.0559	16.8193	NaN	NaN	NaN	NaN	NaN	NaN	19.1744	19.7154	18.764	18.1105	19.7928	18.8757	NaN	NaN	NaN	NaN	NaN	NaN	NaN	NaN	NaN	NaN	NaN	NaN	other biological processes	cytoskeleton	bone, tooth or skin structural activity	Pf00038	16673	Krt36	B1AQ75;mmu:16673;Q61861	ENSMUSG00000020916		Formation of the cornified envelope	0	8.192	6	3	26	1	473	52.8	5.05
Ctsa	18.3308	18.1913	18.6434	17.7667	17.6255	18.716	NaN	NaN	NaN	NaN	NaN	NaN	19.8571	19.3422	19.9627	19.3886	19.3083	18.8594	NaN	NaN	NaN	NaN	NaN	NaN	NaN	NaN	NaN	NaN	NaN	NaN	other metabolic processes;protein metabolism	other cytoplasmic organelle;other membranes	other molecular function	Pf00450	19025	Ctsa	G3X8T3	ENSMUSG00000017760			0	7.147	4	1	2	1	492	55.7	5.87
Psmc5	23.6766	23.2432	24.2492	24.3102	23.6584	24.0751	17.3994	19.9618	18.1965	19.6717	18.58	19.4884	22.6366	22.422	22.5091	22.5246	22.9464	22.4835	20.7927	20.2884	20.0388	20.1896	19.7759	19.622	19.6761	20.4545	19.7988	20.5998	20.1901	20.0444	other metabolic processes;protein metabolism	nucleus;other cell component	other molecular function	Pf00004, Pf16450		Psmc5	Q8K1K2	ENSMUSG00000020708	Proteasome Degradation		0	28.732	21	5	44	4	348	38.7	5.96
Ighv1-76	16.1417	16.5088	16.9426	16.456	17.1573	16.4571	NaN	NaN	NaN	NaN	NaN	NaN	17.9412	17.8576	17.6285	17.758	18.2776	17.9148	NaN	NaN	NaN	NaN	NaN	NaN	22.4929	23.0269	22.5143	22.9281	22.5861	22.799	cell organization and biogenesis;other biological processes;signal transduction;stress response;transport	non-structural extracellular;other membranes;plasma membrane	other molecular function;signal transduction activity or receptor binding	Pf07686		Ighv1-76	A0A0G2JFE9	ENSMUSG00000093896			0	5.917	23	2	10	1	117	13	9.07
Mbtd1	20.015	19.6089	20.3918	19.2691	19.3371	20.0278	19.1778	19.2977	19.5891	18.851	19.7148	18.9187	18.1064	18.2822	18.4954	18.4358	18.4514	18.1708	NaN	NaN	NaN	NaN	NaN	NaN	NaN	NaN	NaN	NaN	NaN	NaN	cell organization and biogenesis;other biological processes	nucleus;other membranes	other molecular function	Pf02820		Mbtd1	A2ABG6	ENSMUSG00000059474			0.008	3.577	2	1	8	1	504	56.1	8.02
Acsf2	18.4853	18.0097	18.7272	17.5369	17.6629	18.3254	NaN	NaN	NaN	NaN	NaN	NaN	20.5549	20.3908	20.3339	20.2213	19.5257	19.94	NaN	NaN	NaN	NaN	NaN	NaN	NaN	NaN	NaN	NaN	NaN	NaN	other metabolic processes		other molecular function	Pf00501, Pf13193	264895	Acsf2	mmu:264895;Q3TDU9;Q3U5G9;Q8VCW8	ENSMUSG00000076435		Mitochondrial Fatty Acid Beta-Oxidation	0	6.142	4	2	10	2	615	67.9	8.18
Hnrnph3	22.3274	21.074	22.4272	22.5363	22.4215	22.2833	19.808	19.5997	19.593	18.8837	19.7213	19.3701	21.971	20.2202	22.1673	21.744	20.7338	20.3798	NaN	NaN	NaN	NaN	NaN	NaN	17.5269	18.3043	17.4974	18.2279	18.61	17.7968	other biological processes	nucleus;other cell component	nucleic acid binding activity	Pf00076	432467	Hnrnph3	D3Z3N4;mmu:432467	ENSMUSG00000020069			0	5.278	8	2	5	2	346	36.8	6.87
Rps18	20.776	21.7732	20.8216	21.6037	21.8073	20.9779	20.4305	21.1022	20.6367	21.0522	20.729	20.7275	22.4734	22.2149	22.5336	22.3897	22.1722	22.0101	20.7177	20.3141	20.6262	20.551	20.3192	20.5389	20.8172	21.0603	20.8213	21.4801	20.6669	21.1407	other metabolic processes;protein metabolism	cytosol;nucleus;other cell component;translational apparatus	nucleic acid binding activity;other molecular function	Pf00416	20084	Rps18	mmu:20084;P25232;P62270	ENSMUSG00000008668	Cytoplasmic Ribosomal Proteins	Formation of a pool of free 40S subunits;Formation of the ternary complex, and subsequently, the 43S complex;GTP hydrolysis and joining of the 60S ribosomal subunit;L13a-mediated translational silencing of Ceruloplasmin expression;Major pathway of rRNA processing in the nucleolus and cytosol;Nonsense Mediated Decay (NMD) enhanced by the Exon Junction Complex (EJC);Nonsense Mediated Decay (NMD) in…	0	12.74	21	4	36	4	152	17.7	10.99
Actn3	18.9712	19.7757	19.1034	19.3134	19.8015	18.8694	17.7004	18.0819	18.2857	18.413	17.7805	18.2164	20.6278	20.2337	20.4512	20.3189	20.2323	20.332	18.8434	18.1822	18.8371	18.8763	18.1568	18.5093	18.1579	17.7006	17.0151	17.7897	17.0913	18.5996	developmental processes;other biological processes	cytoskeleton;other cell component	cytoskeletal activity;other molecular function	Pf00307, Pf00435, Pf08726	11474	Actn3	mmu:11474;O88990;Q14DS8	ENSMUSG00000006457		Striated Muscle Contraction	0	26.633	9	7	49	1	900	103	5.45
Jarid2	23.8592	23.1361	23.8702	23.0648	23.0501	23.9184	22.1639	22.1277	22.2185	22.1002	22.3488	22.2449	22.1244	21.9595	22.3067	22.0275	22.0956	22.0065	19.2706	19.3891	18.8691	18.6529	19.2391	19.1651	19.0103	19.0703	19.53	18.8134	19.4837	19.0036	cell organization and biogenesis;developmental processes;other biological processes;other metabolic processes;protein metabolism	mitochondrion;nucleus	nucleic acid binding activity;other molecular function	Pf01388, Pf02373, Pf02375, Pf02928	16468	Jarid2	mmu:16468;Q3TPU4;Q3UHS7;Q62315;Q99LD1	ENSMUSG00000038518	PluriNetWork: mechanisms associated with pluripotency	PRC2 methylates histones and DNA	0	51.801	12	11	78	11	1234	137.4	9.42
Numa1	20.0979	19.564	20.0829	19.6506	19.4581	20.1125	NaN	NaN	NaN	NaN	NaN	NaN	18.4445	18.3695	18.9064	18.7647	18.3907	18.1167	NaN	NaN	NaN	NaN	NaN	NaN	NaN	NaN	NaN	NaN	NaN	NaN	cell cycle OR cell proliferation;cell organization and biogenesis;other biological processes;transport	cytoskeleton;cytosol;ER/Golgi;nucleus;other cell component;other membranes;plasma membrane	cytoskeletal activity;other molecular function		101706	Numa1	E9Q7G0;mmu:101706;Q80Y35	ENSMUSG00000066306		Mitotic Prophase;Recruitment of NuMA to mitotic centrosomes	0	9.871	2	3	3	3	2094	235.5	5.87
Krt31	19.5786	20.0631	19.5487	19.6989	20.1581	19.4507	19.7554	19.7829	20.1599	19.3862	19.8918	19.2729	22.4826	21.269	22.4901	22.4535	21.2541	21.2231	17.7945	18.5538	18.607	17.9773	18.4365	18.011	20.7788	18.6519	20.7738	18.9331	20.6774	20.6511		cytoskeleton	other molecular function	Pf00038	16660	Krt31	A2A5Y0;mmu:16660;Q61765	ENSMUSG00000048981		Formation of the cornified envelope	0	19.755	17	5	34	3	416	47.1	4.89
Atrx	24.9874	24.3992	25.1279	24.6802	24.3661	25.1428	24.1039	23.8582	24.2008	23.7316	24.1871	24.0105	23.3274	23.6502	23.4163	23.3699	23.5888	23.4957	17.9382	17.5744	17.4181	17.7438	17.8543	18.2381	21.6909	21.6379	21.6651	21.6946	21.8584	21.7926	cell cycle OR cell proliferation;cell organization and biogenesis;developmental processes;DNA metabolism;other biological processes;other metabolic processes;signal transduction;stress response	nucleus;other cell component	nucleic acid binding activity;other molecular function	Pf00176, Pf00271, Pf17981	22589	Atrx	A2ADH4;mmu:22589;Q61687	ENSMUSG00000031229	PluriNetWork: mechanisms associated with pluripotency	Inhibition of DNA recombination at telomere	0	58.931	8	14	69	14	2476	278.4	6.68
Ptpn2	19.4545	19.1867	19.5221	19.7157	19.2148	19.338	17.6164	19.0668	18.0951	18.0992	17.7919	18.7178	19.5081	17.7014	17.7554	17.0058	17.439	17.5883	NaN	NaN	NaN	NaN	NaN	NaN	18.6169	19.8825	19.2188	19.9764	19.2398	19.375	developmental processes;other biological processes;other metabolic processes;protein metabolism;signal transduction	cytosol;ER/Golgi;nucleus;other membranes;plasma membrane	other molecular function;signal transduction activity or receptor binding	Pf00102	19255	Ptpn2	mmu:19255;Q06180;Q3V259;Q922E7	ENSMUSG00000024539		Negative regulation of MET activity;Regulation of IFNG signaling	0	6.331	10	2	4	2	406	47.3	8.37
Exosc2	19.0578	20.2903	19.3565	19.7975	19.9845	19.1384	NaN	NaN	NaN	NaN	NaN	NaN	21.0717	20.3647	21.0423	20.8607	20.4415	20.2846	NaN	NaN	NaN	NaN	NaN	NaN	NaN	NaN	NaN	NaN	NaN	NaN	other metabolic processes;RNA metabolism OR transcription	other cell component	nucleic acid binding activity	Pf14382, Pf15985		Exosc2	A2AV19	ENSMUSG00000039356			0.003	4.107	11	2	10	2	247	27.3	8.16
Atp5md	16.5323	18.3229	17.2912	18.7648	18.4245	18.2832	NaN	NaN	NaN	NaN	NaN	NaN	20.0086	19.631	20.0029	20.1801	19.6603	19.6268	16.7106	19.4342	17.0993	19.2804	19.7425	19.239	NaN	NaN	NaN	NaN	NaN	NaN		mitochondrion;other membranes		Pf14960	66477	Atp5md	mmu:66477;Q78IK2;Q9ER48	ENSMUSG00000071528			0.009	2.923	29	1	2	1	58	6.4	9.83
Bend3	22.6911	22.6937	22.6999	22.7425	22.6627	22.7067	23.2176	24.4287	23.5211	24.5773	23.5748	24.3267	20.3277	20.5939	21.022	20.3172	20.6192	20.3696	17.5845	20.3357	19.4368	17.8729	20.0825	20.1755	20.6241	21.3571	20.2142	21.046	20.8042	20.6417	cell organization and biogenesis;DNA metabolism;other biological processes;other metabolic processes;protein metabolism	nucleus;other cell component	nucleic acid binding activity	Pf10523	331623	Bend3	mmu:331623;Q6PAL0;Q80TC0	ENSMUSG00000038214			0	30.61	16	12	45	12	825	94.1	5.55
Ass1	23.0384	22.9779	22.753	23.1542	23.2805	22.9485	20.2606	20.5766	21.1046	21.3697	21.0106	21.67	24.522	24.0109	24.4984	24.7906	23.6414	24.1693	22.7279	22.3962	23.043	22.9781	22.3636	22.5178	21.6509	22.2832	21.7896	22.1283	21.99	22.5752	developmental processes;other biological processes;other metabolic processes;stress response	cytosol;ER/Golgi;mitochondrion;nucleus;other cell component;other cytoplasmic organelle;other membranes	other molecular function	Pf00764	11898	Ass1	mmu:11898;P16460	ENSMUSG00000076441	Alanine and aspartate metabolism	Urea cycle	0	50.023	25	10	78	10	412	46.6	8.22
Aars1	23.2548	23.5545	23.3656	23.4545	23.3525	23.173	21.0893	21.1797	21.4369	21.2476	20.7697	21.4989	24.6433	24.2757	24.6798	24.6575	24.433	24.2929	22.4006	21.9795	22.087	22.2392	21.7941	21.9891	21.4726	22.1953	21.8446	22.0493	22.0603	22.3326	developmental processes;other biological processes;other metabolic processes;protein metabolism;RNA metabolism OR transcription	cytosol;mitochondrion;other cell component	nucleic acid binding activity;other molecular function	Pf01411, Pf02272, Pf07973	234734	Aars1	mmu:234734;Q8BGQ7;Q8BXR0	ENSMUSG00000031960			0	59.429	18	12	81	12	968	106.8	5.67
Krt35	18.0009	19.718	18.8993	19.3538	19.5244	18.6448	19.6604	19.8133	18.8844	19.3318	19.091	19.3219	21.842	19.5757	22.0365	22.3141	19.0515	19.4979	20.1531	19.377	18.9905	19.9799	19.8939	19.4327	21.1619	19.607	19.6132	19.6185	21.2451	19.7888		cytoskeleton	other molecular function	Pf00038	53617	Krt35	B2RU48;mmu:53617;Q497I4;Q9Z2T8	ENSMUSG00000048013		Formation of the cornified envelope	0	7.774	4	2	28	1	455	50.5	4.97
Rrm2	18.7386	18.5803	18.8786	18.6481	18.5341	18.9115	NaN	NaN	NaN	NaN	NaN	NaN	20.1369	20.2932	19.8938	19.7871	19.7727	18.4698	NaN	NaN	NaN	NaN	NaN	NaN	NaN	NaN	NaN	NaN	NaN	NaN	cell organization and biogenesis;other metabolic processes	cytosol;nucleus	other molecular function	Pf00268	20135	Rrm2	mmu:20135;P11157;Q3UI23;Q542E2	ENSMUSG00000020649	Nucleotide Metabolism;Purine metabolism	Interconversion of nucleotide di- and triphosphates	0.003	3.756	3	1	3	1	390	45.1	5.45
Tyms	18.6591	19.5964	18.4535	19.5206	19.1489	18.646	17.5876	18.5963	18.2727	18.0768	17.5743	18.0111	20.8592	20.1982	20.6858	20.3854	20.2144	20.2136	NaN	NaN	NaN	NaN	NaN	NaN	18.4342	17.8383	17.2857	17.706	17.7059	18.4279	developmental processes;other biological processes;other metabolic processes	cytosol;mitochondrion;nucleus;other cell component;other membranes	nucleic acid binding activity;other molecular function	Pf00303	22171	Tyms	mmu:22171;P07607	ENSMUSG00000025747	One Carbon Metabolism;One carbon metabolism and related pathways	Interconversion of nucleotide di- and triphosphates	0	7.306	11	2	3	2	307	34.9	6.46
Wnk1	26.8811	28.0856	26.8697	28.0975	28.1128	26.8892	28.1941	28.6056	27.8443	28.36	27.9155	28.3869	29.1324	28.587	29.1715	29.1913	28.5371	28.6614	23.4196	23.6635	23.0204	23.2608	23.7395	23.8226	22.6936	22.7803	22.705	22.8901	22.4543	22.9098	other biological processes;other metabolic processes;protein metabolism;signal transduction;transport	cytosol;other cell component;other membranes	enzyme regulator activity;kinase activity;other molecular function	Pf00069, Pf12202	232341	Wnk1	A6H6V1;B2RRJ7;B7ZNJ4;mmu:232341;P83741;Q3UZP3;Q6A083;Q6IFS6;Q6VYA0	ENSMUSG00000045962	EGFR1 Signaling Pathway	Stimuli-sensing channels	0	354.789	21	43	695	40	2377	250.8	6.43
Krt84	19.2198	18.3353	19.3542	17.9057	18.5562	19.1963	19.5548	19.8692	19.8249	19.8818	19.466	20.1283	20.878	21.8042	20.8084	20.6687	21.8483	21.9959	20.035	19.7971	19.7468	19.5443	19.7859	19.7731	20.0164	20.556	20.5052	20.5255	20.3794	20.5823	other biological processes	cytoskeleton	bone, tooth or skin structural activity	Pf00038, Pf16208	16680	Krt84	E9QMQ6;mmu:16680;Q1RME6;Q61862;Q99M73	ENSMUSG00000044294		Formation of the cornified envelope	0	41.059	12	9	143	3	603	64.9	7.84
Sall1	25.5318	24.2737	25.2146	24.5054	24.3409	25.3353	23.6234	23.6693	23.2273	23.7902	23.1294	23.8703	23.4517	23.4975	23.3941	23.4297	23.4427	23.5438	21.8777	22.3069	22.3495	21.985	22.4746	22.46	20.0003	21.1622	19.8668	21.8889	20.1358	21.7189	developmental processes;other biological processes	nucleus;other cell component	nucleic acid binding activity;other molecular function	Pf00096, Pf12874		Sall1	Q920R5;Q9ER74				0	84.261	16	17	141	13	1322	140.1	7.08
Ftl1	21.222	20.4448	21.555	20.7102	20.8762	20.7083	NaN	NaN	NaN	NaN	NaN	NaN	21.1755	24.2875	21.2915	21.679	23.974	24.0717	16.8912	18.0623	16.9625	16.6733	18.4055	18.1805	21.614	23.0174	21.7618	22.3929	21.7097	22.5735	other biological processes;transport	non-structural extracellular;other cell component;other cytoplasmic organelle	other molecular function	Pf00210		Ftl1	P29391;Q8WUQ8				0	28.339	36	5	19	5	183	20.8	6
Clic1	17.8196	18.2662	18.1432	17.1972	17.5314	18.4588	NaN	NaN	NaN	NaN	NaN	NaN	19.3013	19.3351	18.6977	18.7207	19.4428	19.535	17.3898	18.0643	17.5847	17.1327	17.1656	17.4763	NaN	NaN	NaN	NaN	NaN	NaN	other biological processes;transport	mitochondrion;non-structural extracellular;nucleus;other cell component;other membranes;plasma membrane	transporter activity	Pf13409, Pf13410	114584	Clic1	mmu:114584;Q9Z1Q5	ENSMUSG00000007041			0.011	2.671	7	1	1	1	241	27	5.17
Topors	21.3668	23.2453	22.3039	23.4218	23.3853	22.3521	NaN	NaN	NaN	NaN	NaN	NaN	19.7277	19.9282	19.8342	19.6591	19.8493	19.9481	NaN	NaN	NaN	NaN	NaN	NaN	NaN	NaN	NaN	NaN	NaN	NaN	other biological processes;other metabolic processes;protein metabolism;signal transduction;stress response	cytoskeleton;nucleus;other cell component	nucleic acid binding activity;other molecular function	Pf13920	106021	Topors	mmu:106021;Q3U5B5;Q3UPZ1;Q3USN3;Q3UZ55;Q80Z37;Q8BXP2;Q8CFF5;Q8CGC8;Q920L3	ENSMUSG00000036822		SUMOylation of immune response proteins;SUMOylation of SUMOylation proteins;SUMOylation of transcription cofactors	0	14.663	7	5	15	5	1033	117	9.52
Znf106	28.3965	28.1662	28.4875	28.159	28.1754	28.4422	25.5279	26.5589	25.6537	26.5285	25.5953	26.471	27.4184	27.0438	27.3507	27.3493	27.0143	27.1036	25.899	26.2445	26.0987	25.7287	26.295	26.3939	23.8184	24.5618	23.3833	24.7932	23.6379	24.6129	signal transduction	cytosol;nucleus;other membranes	nucleic acid binding activity;other molecular function;signal transduction activity or receptor binding	Pf00400		Znf106	A2AKH3;O55185;O88465;O88466;O88467;Q792M1;Q792P4;Q8CDZ8;Q8R3I4;Q9ESU3				0	385.307	41	62	642	62	1888	208.8	7.59
Krt4	21.9099	18.7097	22.0233	18.0464	18.3212	21.9461	NaN	NaN	NaN	NaN	NaN	NaN	17.2217	17.0288	17.5447	17.7422	17.0113	17.1092	19.7697	20.5579	20.1558	20.1809	20.6327	20.2887	20.3592	20.4093	20.4656	20.0776	20.6364	19.1848	cell organization and biogenesis;other biological processes	cytoskeleton;other cell component		Pf00038, Pf16208	16682	Krt4	A6H6D6;mmu:16682;P07744;Q6P3F5	ENSMUSG00000059668		Formation of the cornified envelope	0	69.351	15	11	320	3	525	56.2	8.15
Rpl31	22.3592	23.8906	22.9532	23.8975	23.0119	22.3766	22.684	22.601	22.2343	22.6369	22.1046	22.776	23.9756	24.6691	24.0365	23.9635	24.5569	24.5536	21.8713	22.2845	21.3727	21.8608	22.0828	22.4113	22.2351	22.3805	22.3495	22.4677	21.7526	22.2895	other metabolic processes;protein metabolism	cytosol;nucleus;translational apparatus	other molecular function	Pf01198	114641	Rpl31	mmu:114641;P12947;P62900	ENSMUSG00000073702	Cytoplasmic Ribosomal Proteins	Formation of a pool of free 40S subunits;GTP hydrolysis and joining of the 60S ribosomal subunit;L13a-mediated translational silencing of Ceruloplasmin expression;Major pathway of rRNA processing in the nucleolus and cytosol;Nonsense Mediated Decay (NMD) enhanced by the Exon Junction Complex (EJC);Nonsense Mediated Decay (NMD) independent of the Exon Junction Complex (EJC);SRP-dependent cotransla…	0	13.661	33	3	63	3	125	14.5	10.54
Pml	26.5297	26.6352	26.6196	26.6325	26.5882	26.5894	25.7701	26.9293	25.8618	26.9447	25.7498	26.913	21.4397	21.2679	21.288	21.3373	21.6589	21.0682	21.8312	22.3335	22.3697	21.774	22.5345	22.5001	22.3115	23.198	22.9807	22.9345	22.7086	23.3537	cell cycle OR cell proliferation;cell organization and biogenesis;developmental processes;other biological processes;other metabolic processes;protein metabolism;signal transduction;stress response;transport	cytosol;ER/Golgi;nucleus;other cell component;other cytoplasmic organelle;other membranes	nucleic acid binding activity;other molecular function	Pf00643, Pf12126	18854	Pml	mmu:18854;Q60953;Q8CEJ1;Q8VCC4	ENSMUSG00000036986	PluriNetWork: mechanisms associated with pluripotency;TNF-alpha NF-kB Signaling Pathway	Regulation of PTEN localization;Regulation of RUNX1 Expression and Activity;Regulation of TP53 Activity through Acetylation;SUMOylation of DNA damage response and repair proteins;SUMOylation of ubiquitinylation proteins	0	173.701	35	30	290	30	885	98.2	5.63
Mug1	19.4394	18.1006	18.4883	18.2778	18.2323	18.0042	NaN	NaN	NaN	NaN	NaN	NaN	19.7502	19.9876	18.3161	19.2646	20.1601	19.1892	18.1051	18.4763	17.7555	17.6584	17.6672	18.4716	21.2984	22.1056	21.6776	22.1976	21.4409	22.1146	developmental processes;other biological processes	non-structural extracellular	enzyme regulator activity;other molecular function	Pf00207, Pf01835, Pf07677, Pf07678, Pf07703, Pf17789, Pf17791	17836	Mug1	mmu:17836;P28665;Q3UNE7;Q80XE6	ENSMUSG00000059908			0.003	4.227	2	2	6	2	1476	165.2	6.42
Itgb1	17.66	18.4618	18.0483	17.4454	18.3217	18.4727	NaN	NaN	NaN	NaN	NaN	NaN	19.4781	19.5635	18.8165	19.291	19.635	20.0902	19.0201	19.0329	18.7242	19.0981	18.5918	18.6559	17.0682	18.4271	17.0201	16.9503	17.722	18.6309	cell adhesion;cell cycle OR cell proliferation;cell organization and biogenesis;developmental processes;other biological processes;other metabolic processes;signal transduction;stress response;transport	extracellular matrix;other cell component;other cytoplasmic organelle;other membranes;plasma membrane	cytoskeletal activity;other molecular function;signal transduction activity or receptor binding	Pf00362, Pf07965, Pf07974, Pf08725, Pf17205, Pf18372	16412	Itgb1	F6R105;mmu:16412;P09055;Q3TIW5;Q3TWH6;Q60993;Q61126;Q8BTU0;Q8BVU1	ENSMUSG00000025809	Factors and pathways affecting insulin-like growth factor (IGF1)-Akt signaling;Focal Adhesion;Focal Adhesion-PI3K-Akt-mTOR-signaling pathway;Integrin-mediated Cell Adhesion;Neural Crest Differentiation;PluriNetWork: mechanisms associated with pluripotency;Primary Focal Segmental Glomerulosclerosis FSGS;Signaling of Hepatocyte Growth Factor Receptor	Basigin interactions;ECM proteoglycans;Fibronectin matrix formation;Immunoregulatory interactions between a Lymphoid and a non-Lymphoid cell;Integrin cell surface interactions;Laminin interactions;Localization of the PINCH-ILK-PARVIN complex to focal adhesions;MET activates PTK2 signaling;MET interacts with TNS proteins;Molecules associated with elastic fibres;Signal transduction by L1;Syndecan i…	0.002	4.814	3	1	2	1	798	88.2	5.94
Mmut	19.0259	18.507	19.0253	18.2373	18.5263	19.1236	NaN	NaN	NaN	NaN	NaN	NaN	22.4351	22.2704	22.3334	22.2685	22.4843	22.3693	20.96	21.1596	21.2709	21.0268	21.4107	21.4888	NaN	NaN	NaN	NaN	NaN	NaN	developmental processes;other biological processes;other metabolic processes	mitochondrion	other molecular function	Pf01642, Pf02310	17850	Mmut	mmu:17850;P16332;Q3UJU1	ENSMUSG00000023921		Cobalamin (Cbl, vitamin B12) transport and metabolism;Propionyl-CoA catabolism	0.002	4.444	3	2	2	2	748	82.8	6.89
L3mbtl2	23.3338	21.9227	23.3615	22.0899	22.2679	23.5409	22.4307	21.8877	22.4082	21.9732	22.217	22.0732	21.6411	20.4935	21.9355	21.7409	20.7378	21.0496	20.2696	21.8411	20.4974	19.8576	22.1041	22.0042	18.1315	18.1816	18.3879	18.4476	18.3075	18.5877	cell organization and biogenesis;other biological processes	nucleus	other molecular function	Pf02820	214669	L3mbtl2	G3UY70	ENSMUSG00000022394			0	31.574	10	7	32	7	739	82.5	6.95
Eef1a2	24.3103	25.5983	24.3497	25.2911	25.527	24.2616	23.1006	23.3662	23.0986	23.819	23.0909	23.7622	25.9651	26.2433	25.9604	26.0376	26.3579	26.0654	24.5285	24.3593	24.6539	24.8021	23.8325	24.4428	23.6049	24.8671	23.6996	25.0394	23.8196	24.9958	other biological processes;other metabolic processes;protein metabolism	nucleus;other cell component	nucleic acid binding activity;other molecular function	Pf00009, Pf03143, Pf03144	13628	Eef1a2	mmu:13628;P27706;P62631	ENSMUSG00000016349	Translation Factors		0	73.759	24	9	366	2	463	50.4	9.03
Rasef	16.9558	16.4273	16.6477	16.7643	16.9799	17.6139	NaN	NaN	NaN	NaN	NaN	NaN	18.6433	20.1333	18.6819	18.4733	19.9663	20.1715	17.1486	21.5247	17.6678	17.9215	21.4261	21.0924	NaN	NaN	NaN	NaN	NaN	NaN		cytosol;other cell component	other molecular function	Pf00071	242505	Rasef	B2RQ59;mmu:242505;Q5RI75;Q5RI76	ENSMUSG00000043003			0.012	2.371	2	1	4	1	627	70.7	5.38
Ahnak	19.3224	19.9765	19.2802	19.8976	19.6581	18.2606	20.7632	20.1466	20.8734	19.9677	20.1985	20.3127	20.4218	20.5118	20.4276	20.6355	20.8948	20.6271	20.3415	21.0203	20.4124	19.9233	20.5495	20.6317	20.5688	21.7216	20.8977	20.945	20.7996	20.4668	other biological processes	cytoskeleton;cytosol;non-structural extracellular;nucleus;other cell component;other membranes;plasma membrane	other molecular function	Pf00595	66395	Ahnak	E9Q616	ENSMUSG00000069833			0.008	2.931	3	1	1	1	5656	603.9	6.3
Try5	21.9215	21.745	21.5918	21.5485	21.5545	21.9192	22.7512	22.9173	22.8636	22.9208	22.45	22.5854	20.2867	20.7834	20.1251	21.0425	20.5757	20.6805	22.875	22.7143	22.6171	22.6012	22.8212	22.4459	22.517	22.6384	22.7201	22.5916	22.677	23.0271	other metabolic processes;protein metabolism	non-structural extracellular	other molecular function	Pf00089	103964	Try5	mmu:103964;Q9QUK9	ENSMUSG00000036938		Activation of Matrix Metalloproteinases;Alpha-defensins;Antimicrobial peptides;Cobalamin (Cbl, vitamin B12) transport and metabolism;Collagen degradation;Neutrophil degranulation	0	10.603	18	4	25	3	246	26.3	5.3
Srsf6	21.0579	22.4805	21.1269	22.4976	22.4598	21.1317	21.0237	21.3058	20.9475	21.7007	20.331	21.9859	22.9988	22.7832	22.9955	23.228	22.7627	22.8139	22.3413	22.4299	22.6457	22.6484	22.2815	22.478	20.8489	21.7242	21.1106	21.7467	20.8525	21.9366	cell organization and biogenesis;other biological processes;other metabolic processes;RNA metabolism OR transcription	nucleus	nucleic acid binding activity	Pf00076	67996	Srsf6	mmu:67996;Q3TWW8;Q3UJV5;Q921K3;Q9DBP1	ENSMUSG00000016921	mRNA processing	mRNA 3'-end processing;mRNA Splicing - Major Pathway;mRNA Splicing - Minor Pathway;RNA Polymerase II Transcription Termination;Transport of Mature mRNA derived from an Intron-Containing Transcript	0	13.1	14	4	31	4	339	39	11.46
Kdm5b	24.5357	23.7992	24.327	23.7428	23.8325	24.6241	22.8482	23.3009	22.8667	23.4586	22.8724	23.3492	22.3319	22.1491	22.4311	22.4994	22.3189	22.178	21.6237	21.2493	21.6718	21.5899	21.0792	21.7393	NaN	NaN	NaN	NaN	NaN	NaN	cell organization and biogenesis;developmental processes;other biological processes;other metabolic processes;protein metabolism	cytosol;nucleus	nucleic acid binding activity;other molecular function	Pf00628, Pf01388, Pf02373, Pf02375, Pf02928, Pf08429	75605	Kdm5b	mmu:75605;Q5DTR9;Q80Y84;Q8BLU1;Q8JZL8	ENSMUSG00000042207		HDMs demethylate histones;TFAP2 (AP-2) family regulates transcription of cell cycle factors	0	47.765	10	12	86	12	1544	175.4	6.43
Rps27a	28.9342	28.9037	29.0224	28.7033	28.8301	29.0738	29.9355	29.0107	30.2519	29.368	30.1927	29.1727	27.4149	28.0565	27.8389	27.6084	27.799	27.9853	28.6289	28.549	28.4451	28.5124	28.4924	28.8907	25.8883	26.628	25.8407	26.8018	25.9124	26.59	other metabolic processes;protein metabolism	cytosol;nucleus;other cell component;translational apparatus	other molecular function	Pf00240, Pf01599	78294	Rps27a	mmu:78294;P02248;P02249;P02250;P49664;P62983;P62991;Q29120;Q62317;Q64223;Q8VCH1;Q91887;Q91888;Q9CXY4;Q9CZM0;Q9D1R5;Q9D2W3;Q9D8D9;Q9ET23;Q9ET24;Q9Z0H9	ENSMUSG00000020460	Cytoplasmic Ribosomal Proteins	ABC-family proteins mediated transport;Activated NOTCH1 Transmits Signal to the Nucleus;activated TAK1 mediates p38 MAPK activation;Activation of IRF3/IRF7 mediated by TBK1/IKK epsilon;Activation of NF-kappaB in B cells;Aggrephagy;Alpha-protein kinase 1 signaling pathway;Antigen processing: Ubiquitination & Proteasome degradation;APC/C:Cdc20 mediated degradation of Cyclin B;APC/C:Cdc20 mediated d…	0	103.014	46	11	342	11	156	17.9	9.64
Niban2	17.4465	16.3175	16.2422	17.0479	16.9836	18.0787	NaN	NaN	NaN	NaN	NaN	NaN	17.8215	17.5718	18.4113	17.8487	18.1977	18.2917	NaN	NaN	NaN	NaN	NaN	NaN	NaN	NaN	NaN	NaN	NaN	NaN	cell-cell signaling;other biological processes;transport	cytosol;nucleus;other cell component;other membranes;plasma membrane	other molecular function		227737	Niban2	mmu:227737;Q3TCV6;Q3U8I3;Q3UC84;Q3UDW4;Q3UIE4;Q543S7;Q8BQ71;Q8CC78;Q8R1F1	ENSMUSG00000026796			0.028	1.737	1	1	1	1	749	84.8	5.94
Krt86	18.8317	20.4764	18.8976	20.5802	20.5672	20.728	23.1497	23.326	22.8242	23.2658	22.8071	23.6272	24.5329	21.848	24.5037	24.6675	22.8678	22.2701	20.1524	19.8545	20.3164	20.2008	20.2367	19.952	21.829	21.2549	21.6616	21.394	21.7323	21.4298		cytoskeleton		Pf00038, Pf16208	16679	Krt86	mmu:16679;P97861;Q3TTV9	ENSMUSG00000067614			0	33.81	11	6	38	6	486	53.2	5.76
Oxsr1	18.7072	19.2963	19.0309	19.645	19.6901	18.3482	NaN	NaN	NaN	NaN	NaN	NaN	21.348	19.6207	21.1571	21.241	19.4128	20.3836	NaN	NaN	NaN	NaN	NaN	NaN	NaN	NaN	NaN	NaN	NaN	NaN	other biological processes;other metabolic processes;protein metabolism;signal transduction;stress response	cytosol	kinase activity;other molecular function	Pf00069, Pf12202	108737	Oxsr1	mmu:108737;Q6P9R2;Q8BVZ9;Q8C0B9	ENSMUSG00000036737			0	7.028	7	3	5	3	527	58.2	6.43
Rps7	22.868	24.4539	23.2141	24.5277	24.532	23.2336	22.255	23.9317	22.6708	23.6817	22.141	23.8168	25.0129	24.7815	24.9663	24.7451	25.0227	24.9793	23.7209	23.0462	23.5725	23.5808	23.2379	23.024	23.3441	23.4667	22.9232	23.2687	22.7872	23.4675	developmental processes;other biological processes;other metabolic processes;protein metabolism;RNA metabolism OR transcription	cytoskeleton;cytosol;nucleus;other cell component;translational apparatus	enzyme regulator activity;nucleic acid binding activity;other molecular function	Pf01251	20115	Rps7	mmu:20115;P23821;P24818;P62082	ENSMUSG00000061477	Cytoplasmic Ribosomal Proteins;mRNA processing	Formation of a pool of free 40S subunits;Formation of the ternary complex, and subsequently, the 43S complex;GTP hydrolysis and joining of the 60S ribosomal subunit;L13a-mediated translational silencing of Ceruloplasmin expression;Major pathway of rRNA processing in the nucleolus and cytosol;Nonsense Mediated Decay (NMD) enhanced by the Exon Junction Complex (EJC);Nonsense Mediated Decay (NMD) in…	0	40.737	52	8	84	8	194	22.1	10.1
Lamp1	19.4891	19.1201	19.4452	19.3454	19.1773	19.2422	17.6593	17.7827	18.3306	17.6336	18.0292	17.6487	21.2923	19.7322	21.3438	21.4842	19.8487	19.8236	19.7599	17.9841	19.7275	19.6217	19.7592	18.0277	19.968	19.9898	20.1599	20.0356	19.9994	19.3787	other biological processes;signal transduction;transport	cytosol;ER/Golgi;other cell component;other cytoplasmic organelle;other membranes;plasma membrane	other molecular function	Pf01299	16783	Lamp1	mmu:16783;P11438;Q62020	ENSMUSG00000031447		Neutrophil degranulation	0.003	3.985	3	1	3	1	406	43.8	8.4
Rapgef5	18.1282	19.249	18.1091	18.8068	18.9129	18.4866	NaN	NaN	NaN	NaN	NaN	NaN	20.1644	19.7178	20.5397	20.1666	20.7934	20.0622	18.345	19.1859	19.048	19.2007	18.6136	19.1968	NaN	NaN	NaN	NaN	NaN	NaN	signal transduction	nucleus	enzyme regulator activity;other molecular function	Pf00610, Pf00617, Pf00618	217944	Rapgef5	mmu:217944;Q8BJJ9;Q8C0Q9;Q8C0R5	ENSMUSG00000041992			0.025	1.842	2	1	3	1	814	93.7	6.16
Ighv1-18	19.9585	19.6791	18.9851	18.998	19.9558	19.8669	28.1921	28.5983	28.1891	28.5314	28.3631	28.6402	19.5875	18.5523	18.551	18.6174	17.5317	18.5832	27.8606	27.3456	27.9374	27.7699	27.5944	27.2849	23.6219	24.219	23.7823	24.2508	23.5312	24.1029	cell organization and biogenesis;other biological processes;signal transduction;stress response;transport	non-structural extracellular;other membranes;plasma membrane	other molecular function;signal transduction activity or receptor binding	Pf07686		Ighv1-18	A0A0A6YXN4	ENSMUSG00000076695			0	30.972	44	4	57	4	117	12.9	7.94
	22.1582	22.4525	22.2635	22.0063	22.2204	22.2003	18.0922	18.2245	17.6712	17.9141	18.1021	17.8277	23.9358	23.3769	23.6409	23.3847	23.245	23.1688	22.6026	22.6318	22.7994	23.0606	22.5053	22.5251	25.1878	25.6924	25.5023	25.8233	25.3785	25.726	cell organization and biogenesis;other biological processes;signal transduction;stress response;transport	non-structural extracellular;other membranes;plasma membrane	other molecular function;signal transduction activity or receptor binding	Pf07686							0	6.041	21	2	7	1	140	15.5	8.4
Rtn3	19.0501	20.0762	18.8939	19.4298	19.6859	19.2087	19.3373	19.3847	19.3678	18.6744	18.9963	19.0186	21.5107	20.7172	21.3643	21.2175	20.4998	20.7746	19.6651	18.6807	20.1391	19.3265	19.4569	19.0502	19.4022	19.774	19.9452	20.7589	19.1286	20.0483	cell organization and biogenesis;other biological processes;transport	ER/Golgi;other cell component;other membranes		Pf02453	20168	Rtn3	mmu:20168;Q3UF62;Q544J1;Q68FE4;Q6IM69;Q6R8K6;Q6R8K7;Q6T929;Q8C6D5;Q8CCU2;Q9ES97	ENSMUSG00000024758		Synaptic adhesion-like molecules	0	5.088	1	1	12	1	964	103.8	4.92
Lamc1	19.8317	19.2528	19.8802	18.9829	19.4758	19.8134	NaN	NaN	NaN	NaN	NaN	NaN	20.7188	20.3544	20.9359	20.6981	20.9079	20.6708	NaN	NaN	NaN	NaN	NaN	NaN	NaN	NaN	NaN	NaN	NaN	NaN	cell adhesion;cell organization and biogenesis;other biological processes	extracellular matrix;other membranes	extracellular structural activity	Pf00052, Pf00053, Pf00055	226519	Lamc1	F8VQJ3;mmu:226519	ENSMUSG00000026478	Alpha6-Beta4 Integrin Signaling Pathway;Focal Adhesion;Focal Adhesion-PI3K-Akt-mTOR-signaling pathway;Inflammatory Response Pathway		0	9.054	3	3	8	3	1607	177.1	5.19
Vapa	20.203	20.6074	20.3827	20.9875	20.4577	20.2255	NaN	NaN	NaN	NaN	NaN	NaN	21.3361	22.3079	21.401	20.979	22.1811	22.0832	NaN	NaN	NaN	NaN	NaN	NaN	14.9377	15.9916	15.7948	15.2524	15.833	15.8942	cell organization and biogenesis;developmental processes;other biological processes;transport	cytoskeleton;ER/Golgi;nucleus;other cell component;other membranes;plasma membrane	cytoskeletal activity;other molecular function	Pf00635	30960	Vapa	mmu:30960;Q3TJM1;Q9QY77;Q9WV55	ENSMUSG00000024091	Exercise-induced Circadian Regulation	Insertion of tail-anchored proteins into the endoplasmic reticulum membrane;Neutrophil degranulation;Sphingolipid de novo biosynthesis	0	7.118	14	3	10	3	249	27.8	8.4
Tubb3	21.2079	20.9752	21.1541	20.7475	20.6587	21.3325	19.7217	19.8505	19.8422	19.8139	19.1466	19.4604	22.3421	22.0514	22.1932	22.1369	21.8655	21.9328	21.1731	20.3661	21.1865	20.7769	20.1245	20.3172	20.3868	21.062	20.1456	21.2245	19.6531	20.8968	cell cycle OR cell proliferation;cell organization and biogenesis;developmental processes;other biological processes;signal transduction	cytoskeleton;other cell component	cytoskeletal activity;other molecular function;signal transduction activity or receptor binding	Pf00091, Pf03953	22152	Tubb3	mmu:22152;Q3UF42;Q5I036;Q9ERD7	ENSMUSG00000062380		Aggrephagy;Carboxyterminal post-translational modifications of tubulin;COPI-dependent Golgi-to-ER retrograde traffic;COPI-independent Golgi-to-ER retrograde traffic;COPI-mediated anterograde transport;EML4 and NUDC in mitotic spindle formation;Hedgehog 'off' state;HSP90 chaperone cycle for steroid hormone receptors (SHR);Intraflagellar transport;Kinesins;MHC class II antigen presentation;Microtub…	0	108.487	33	13	371	1	450	50.4	4.93
Dad1	19.7451	19.3472	19.7856	19.2459	19.5061	19.6512	19.2432	19.4058	18.3835	19.1509	18.7213	18.0355	21.0872	20.6181	21.4741	21.069	20.5919	20.7068	NaN	NaN	NaN	NaN	NaN	NaN	18.9208	19.9079	19.4831	19.3926	19.7058	20.1937	developmental processes;other biological processes;other metabolic processes;protein metabolism	ER/Golgi;other membranes	enzyme regulator activity	Pf02109	13135	Dad1	mmu:13135;O08552;O70364;P46966;P46968;P61804;Q3V3W6;Q96GB7	ENSMUSG00000022174			0.001	4.891	11	1	16	1	113	12.5	7.08
Mapk1	20.6234	21.7708	20.9795	21.9766	21.8606	20.7706	22.5212	21.8617	22.4832	21.9782	22.5992	21.7054	23.4676	22.607	21.6142	21.3989	22.7167	22.4207	22.4627	23.1947	22.8275	22.6721	22.8081	23.0275	23.4537	22.4967	23.5874	22.368	23.5904	22.21	cell cycle OR cell proliferation;developmental processes;other biological processes;other metabolic processes;protein metabolism;RNA metabolism OR transcription;signal transduction;stress response;transport	cytoskeleton;cytosol;ER/Golgi;mitochondrion;nucleus;other cell component;other cytoplasmic organelle;other membranes;plasma membrane	kinase activity;nucleic acid binding activity;other molecular function	Pf00069	26413	Mapk1	mmu:26413;P27703;P63085;Q3V1U6	ENSMUSG00000063358	Alzheimers Disease;Chemokine signaling pathway;Delta-Notch Signaling Pathway;EBV LMP1 signaling;EGFR1 Signaling Pathway;EPO Receptor Signaling;ErbB signaling pathway;ESC Pluripotency Pathways;Estrogen signaling;Focal Adhesion;Focal Adhesion-PI3K-Akt-mTOR-signaling pathway;Heart Development;Hypothetical Network for Drug Addiction;IL-1 Signaling Pathway;IL-2 Signaling Pathway;IL-3 Signaling Pathway…	Activation of the AP-1 family of transcription factors;ERKs are inactivated;ESR-mediated signaling;Estrogen-dependent nuclear events downstream of ESR-membrane signaling;Estrogen-stimulated signaling through PRKCZ;FCERI mediated MAPK activation;Frs2-mediated activation;Gastrin-CREB signalling pathway via PKC and MAPK;Golgi Cisternae Pericentriolar Stack Reorganization;Growth hormone receptor sign…	0	6.832	9	3	16	3	358	41.2	6.98
Rsf1	23.9921	21.9463	23.8345	22.1341	22.5103	23.8593	23.6419	22.4324	23.4597	22.6622	23.8181	22.8292	21.8744	22.0366	21.7275	21.5409	22.0613	21.8608	19.6183	20.8436	19.303	19.256	21.1297	21.3398	NaN	NaN	NaN	NaN	NaN	NaN	cell organization and biogenesis;other biological processes;other metabolic processes;RNA metabolism OR transcription	nucleus;other cell component	other molecular function	Pf00628, Pf15612	233532	Rsf1	E9PWW9;mmu:233532	ENSMUSG00000035623		Deposition of new CENPA-containing nucleosomes at the centromere	0	28.088	7	7	34	7	1441	161.7	5.02
Gtf2ird1	22.1748	21.2399	22.2322	21.6371	21.4892	22.2108	18.2041	19.7782	18.009	17.939	17.5575	20.1388	19.5214	21.2228	19.8727	19.6401	20.9811	21.3844	NaN	NaN	NaN	NaN	NaN	NaN	NaN	NaN	NaN	NaN	NaN	NaN	developmental processes;other biological processes;other metabolic processes;RNA metabolism OR transcription	cytosol;nucleus	nucleic acid binding activity;other molecular function	Pf02946	57080	Gtf2ird1	mmu:57080;Q547E0;Q80WJ8;Q80WJ9;Q80WK0;Q80WK1;Q8R4X5;Q8R4X6;Q8R4X7;Q8R4X8;Q8VHD5;Q8VI58;Q9EQE7;Q9ESZ6;Q9ESZ7;Q9JI57	ENSMUSG00000023079			0	9.077	6	3	17	3	1104	123.4	7.09
	20.4795	21.7906	21.0972	21.247	21.2683	21.0322	26.7516	27.4175	26.7124	26.7454	26.0337	26.6859	19.283	18.7996	19.3454	18.7225	20.0582	19.4394	28.2133	28.0537	27.7765	27.0388	27.861	27.8304	22.0459	22.8435	21.2673	22.2702	21.3167	22.3356	cell organization and biogenesis;other biological processes;signal transduction;stress response;transport	non-structural extracellular;other membranes;plasma membrane	other molecular function;signal transduction activity or receptor binding	Pf07686							0	13.805	16	2	40	2	121	13.1	5.83
Zcchc18	22.3118	22.3597	22.1539	22.1076	22.5382	22.3252	23.1091	21.4165	23.1531	21.0122	23.2557	21.2035	20.6037	20.2194	20.44	20.6569	20.4715	20.6603	21.1071	21.2826	21.6116	21.3289	21.4118	21.0974	NaN	NaN	NaN	NaN	NaN	NaN	other biological processes	nucleus	other molecular function	Pf14893	66995	Zcchc18	mmu:66995;Q8VD24;Q9DB17	ENSMUSG00000031428			0.017	2.256	4	1	5	1	393	43.9	5.38
Kdm2b	20.7542	19.6586	20.5453	19.9119	19.9604	20.6758	18.1965	18.8603	18.3149	17.3841	18.6318	17.793	19.1907	19.1711	19.4782	19.17	18.593	18.9065	NaN	NaN	NaN	NaN	NaN	NaN	NaN	NaN	NaN	NaN	NaN	NaN	cell organization and biogenesis;other metabolic processes;protein metabolism	nucleus	nucleic acid binding activity;other molecular function	Pf00646, Pf02008, Pf13621, Pf16866, Pf17811		Kdm2b	E9QL25	ENSMUSG00000029475			0	7.243	2	2	11	2	1303	149	8.37
Dnal4	16.9255	17.1523	16.6947	17.0493	17.4271	16.4454	17.2242	17.2426	17.4405	16.9067	17.1726	17.5032	18.7425	18.1788	18.7208	18.5982	18.4366	18.1418	17.7709	18.3575	18.1167	18.0884	17.8486	18.332	19.6425	19.8879	19.8952	20.1612	19.8083	20.0476	other biological processes	cytoskeleton;other cell component	cytoskeletal activity	Pf01221		Dnal4	Q8CDT8	ENSMUSG00000022420			0.05	1.202	5	1	2	1	139	15.9	6.54
Ca3	19.4195	20.1181	17.4721	19.308	19.9787	19.091	20.3762	20.0406	19.6671	20.5029	20.1687	20.6742	17.0664	15.9879	16.6559	16.9809	16.9224	16.678	19.0425	20.8191	19.4885	20.286	20.8181	20.8474	20.34	21.2097	18.2534	21.4497	20.0647	21.2335	other biological processes;other metabolic processes;stress response	cytosol	other molecular function	Pf00194	12350	Ca3	mmu:12350;P16015;Q9ERN8	ENSMUSG00000027559		Reversible hydration of carbon dioxide	0.041	1.513	3	1	3	1	260	29.3	7.37
Pspc1	20.2593	21.0196	20.8543	20.9757	20.7997	20.74	NaN	NaN	NaN	NaN	NaN	NaN	22.2707	21.4267	22.4093	22.2	21.8381	21.4827	19.527	19.5476	19.5851	19.3922	19.0814	19.5993	NaN	NaN	NaN	NaN	NaN	NaN	other biological processes;other metabolic processes;RNA metabolism OR transcription;stress response	nucleus;other cell component	nucleic acid binding activity	Pf00076, Pf08075	66645	Pspc1	mmu:66645;Q3TUK2;Q8R326;Q9CYH1;Q9D0M8	ENSMUSG00000021938	mRNA processing		0	17.298	14	5	19	5	523	58.7	6.67
Eif3m	20.4264	20.9149	20.1622	19.8794	19.997	19.8913	18.9346	18.2594	19.5352	19.9198	18.3594	19.1258	21.5214	21.7816	21.5592	20.4481	21.2336	21.3097	NaN	NaN	NaN	NaN	NaN	NaN	19.076	20.6305	20.2215	20.0317	19.5971	19.0738	cell organization and biogenesis;other metabolic processes;protein metabolism	other cell component;translational apparatus	nucleic acid binding activity;other molecular function	Pf01399, Pf18005	98221	Eif3m	mmu:98221;Q3TI04;Q5EBI5;Q99JX4	ENSMUSG00000027170		Formation of a pool of free 40S subunits;Formation of the ternary complex, and subsequently, the 43S complex;GTP hydrolysis and joining of the 60S ribosomal subunit;L13a-mediated translational silencing of Ceruloplasmin expression;Ribosomal scanning and start codon recognition;Translation initiation complex formation	0	20.772	10	3	17	3	374	42.5	5.74
Trim24	26.9208	25.1878	27.0106	24.9447	25.0958	26.9023	24.9035	24.9583	24.9443	24.8886	25.0406	24.8836	24.3859	24.1108	24.534	24.2703	23.9185	23.93	23.1314	22.9562	23.2517	23.689	22.4911	22.9438	22.9532	21.6953	23.0235	21.7528	22.8146	21.6079	other biological processes;other metabolic processes;protein metabolism	nucleus;other cell component	kinase activity;nucleic acid binding activity;other molecular function;signal transduction activity or receptor binding	Pf00439, Pf00628, Pf00643	21848	Trim24	mmu:21848;Q64126;Q64127	ENSMUSG00000029833	PluriNetWork: mechanisms associated with pluripotency		0	129.602	28	20	195	18	1051	116.6	7.06
Igf2bp3	17.4744	17.9062	17.8372	17.3805	16.8243	17.6846	NaN	NaN	NaN	NaN	NaN	NaN	18.7609	18.844	19.1446	18.8928	19.0668	18.8784	NaN	NaN	NaN	NaN	NaN	NaN	NaN	NaN	NaN	NaN	NaN	NaN	developmental processes;other biological processes;transport	cytosol;nucleus;other cell component	nucleic acid binding activity	Pf00013, Pf00076	140488	Igf2bp3	mmu:140488;Q3UHZ6;Q8C2J9;Q9CPN8	ENSMUSG00000029814	mRNA processing		0.002	4.495	3	1	1	1	579	63.5	8.87
Rab8a	20.6965	20.5034	20.539	20.632	20.7695	20.4283	NaN	NaN	NaN	NaN	NaN	NaN	21.7542	21.8882	22.0135	21.8986	21.8656	21.6935	19.1649	18.0243	19.3065	18.64	18.7311	19.0739	NaN	NaN	NaN	NaN	NaN	NaN	cell organization and biogenesis;developmental processes;other biological processes;other metabolic processes;transport	cytoskeleton;ER/Golgi;other cell component;other cytoplasmic organelle;other membranes;plasma membrane	cytoskeletal activity;other molecular function	Pf00071	17274	Rab8a	mmu:17274;P55258;Q8VCF6	ENSMUSG00000003037	Focal Adhesion-PI3K-Akt-mTOR-signaling pathway	Anchoring of the basal body to the plasma membrane;RAB GEFs exchange GTP for GDP on RABs;RAB geranylgeranylation;Regulation of PLK1 Activity at G2/M Transition;TBC/RABGAPs;VxPx cargo-targeting to cilium	0	20.394	21	4	73	2	207	23.7	9.07
Cotl1	17.0768	16.8439	17.145	15.9709	16.8782	16.9831	NaN	NaN	NaN	NaN	NaN	NaN	19.3649	20.2752	19.1176	16.9586	20.7054	20.3247	NaN	NaN	NaN	NaN	NaN	NaN	NaN	NaN	NaN	NaN	NaN	NaN	cell organization and biogenesis;stress response	cytoskeleton;cytosol;nucleus;other membranes;plasma membrane	cytoskeletal activity;other molecular function	Pf00241	72042	Cotl1	mmu:72042;Q9CQI6	ENSMUSG00000031827		Neutrophil degranulation	0	5.561	11	1	6	1	142	15.9	5.4
Tcof1	22.0529	21.7623	22.0419	21.5045	21.6341	22.1004	17.5123	18.5777	18.2038	18.4054	17.8587	18.499	19.5794	19.508	19.6002	19.2212	19.617	19.6488	18.365	19.1785	18.4761	18.5981	19.0182	19.1229	17.8275	18.7362	18.4523	17.7419	17.9222	19.4737	developmental processes;other biological processes;other metabolic processes;RNA metabolism OR transcription	cytosol;nucleus	other molecular function	Pf03546	21453	Tcof1	mmu:21453;O08784;O08857	ENSMUSG00000024613			0	17.316	7	5	16	5	1320	134.9	9.35
Ndufa4	19.3549	20.1809	19.7438	20.1688	20.049	19.4131	NaN	NaN	NaN	NaN	NaN	NaN	21.2582	21.2609	21.475	21.4457	21.4965	21.3488	NaN	NaN	NaN	NaN	NaN	NaN	17.5244	16.8965	17.0226	16.8226	16.7419	16.4166	other metabolic processes;transport	mitochondrion;other membranes	other molecular function;transporter activity	Pf06522	17992	Ndufa4	mmu:17992;Q62425;Q9CQP6	ENSMUSG00000029632	Electron Transport Chain;Oxidative phosphorylation	Respiratory electron transport;TP53 Regulates Metabolic Genes	0	5.027	27	2	11	2	82	9.3	9.52
Sugt1	21.727	22.404	21.7497	22.4692	22.4766	22.041	19.4802	20.963	20.8575	21.0442	20.3125	20.8286	23.5071	23.4495	23.3891	23.2866	23.4982	23.409	20.7057	21.0078	20.7405	20.6757	20.6057	20.7251	20.3275	21.1435	20.3158	20.7285	20.6825	21.1385	other biological processes	nucleus;other cell component		Pf04969, Pf05002, Pf13432	67955	Sugt1	mmu:67955;Q3UF88;Q9CRE7;Q9CX34;Q9D8M6	ENSMUSG00000022024		The NLRP3 inflammasome	0	46.971	28	8	58	8	336	38.1	5.45
Pitrm1	18.8876	18.5338	19.2459	18.726	19.206	19.1115	NaN	NaN	NaN	NaN	NaN	NaN	17.931	18.1342	17.2204	17.5042	18.9599	17.8329	NaN	NaN	NaN	NaN	NaN	NaN	NaN	NaN	NaN	NaN	NaN	NaN	other metabolic processes;protein metabolism	mitochondrion	other molecular function	Pf00675, Pf05193, Pf08367	69617	Pitrm1	mmu:69617;Q3THC4;Q3TJI1;Q3TPP0;Q3URQ8;Q4KUG2;Q4KUG3;Q6ZPX6;Q8K411;Q922N1;Q9CV63	ENSMUSG00000021193		Mitochondrial protein import	0.017	2.249	2	1	1	1	1036	117.3	7.2
Nudt21	19.448	20.216	19.6926	20.0297	20.1301	19.7565	NaN	NaN	NaN	NaN	NaN	NaN	21.4207	20.2689	21.2096	21.1999	20.8071	21.4857	17.4894	18.6872	18.0697	18.4318	18.5375	18.7615	19.0398	19.3669	18.6227	19.874	18.1761	19.111	cell organization and biogenesis;other biological processes;other metabolic processes;RNA metabolism OR transcription	cytoskeleton;nucleus;other cell component	nucleic acid binding activity;other molecular function	Pf13869	68219	Nudt21	mmu:68219;Q3UJK1;Q9CQF3	ENSMUSG00000031754	mRNA processing	mRNA 3'-end processing;mRNA Splicing - Major Pathway;Processing of Intronless Pre-mRNAs;RNA Polymerase II Transcription Termination	0	8.728	9	2	24	2	227	26.2	8.82
Acta1	23.2966	22.9337	23.5199	22.8224	22.9866	23.4933	20.2775	20.0439	19.864	19.8143	20.2463	19.9456	20.2419	19.0907	20.3876	20.148	19.7973	20.8396	19.2646	19.0221	19.4784	19.1303	19.3702	18.4752	21.9102	21.4816	21.8488	21.6787	21.6349	20.9858	cell organization and biogenesis;developmental processes;other biological processes	cytoskeleton;other cell component	other molecular function	Pf00022	11459	Acta1	mmu:11459;P02568;P68134;P99020	ENSMUSG00000031972	Hypothetical Network for Drug Addiction;Myometrial Relaxation and Contraction Pathways	Striated Muscle Contraction	0	74.461	30	10	304	3	377	42	5.39
Myo1c	20.0519	19.5024	19.9979	18.4919	19.5384	19.7754	NaN	NaN	NaN	NaN	NaN	NaN	18.6021	19.1287	18.5536	18.503	18.4039	18.887	NaN	NaN	NaN	NaN	NaN	NaN	NaN	NaN	NaN	NaN	NaN	NaN	cell organization and biogenesis;other biological processes;signal transduction;stress response;transport	cytoskeleton;cytosol;nucleus;other cell component;other membranes;plasma membrane	cytoskeletal activity;other molecular function;signal transduction activity or receptor binding	Pf00063, Pf00612, Pf06017	17913	Myo1c	mmu:17913;O08571;O08834;Q3TBQ4;Q3U231;Q5ND46;Q5ND48;Q5ND49;Q9ERB6;Q9QW54;Q9WTI7	ENSMUSG00000017774	Insulin Signaling	B-WICH complex positively regulates rRNA expression;Regulation of actin dynamics for phagocytic cup formation	0	5.198	3	2	4	2	1063	121.9	9.35
Lman2	18.5193	17.6319	15.8795	17.4573	17.7323	18.7095	NaN	NaN	NaN	NaN	NaN	NaN	18.8577	18.3001	18.8803	18.8557	18.609	18.4167	NaN	NaN	NaN	NaN	NaN	NaN	NaN	NaN	NaN	NaN	NaN	NaN	cell organization and biogenesis;other biological processes;transport	ER/Golgi;non-structural extracellular;other cell component;other membranes;plasma membrane	other molecular function	Pf03388	66890	Lman2	mmu:66890;Q8BJL4;Q9CXG7;Q9DBH5	ENSMUSG00000021484		Cargo concentration in the ER;COPII-mediated vesicle transport	0.011	2.683	6	1	2	1	358	40.4	6.95
Fsbp	20.5014	20.3331	20.636	20.3791	20.4373	19.509	19.4663	18.6271	19.8511	18.5587	19.4128	18.6648	18.8104	18.5604	19.6786	19.3455	18.0722	18.1928	18.8049	19.0119	19.0154	18.6328	18.7705	18.269	NaN	NaN	NaN	NaN	NaN	NaN		nucleus	other molecular function	Pf13873	100503583;623474	Fsbp	mmu:100503583;Q8BJX8;Q8BKE5	ENSMUSG00000094595			0	5.417	7	2	8	2	299	34.4	6.81
Dppa4	22.5859	22.7502	22.7475	22.638	22.6231	22.6686	19.4787	21.0455	19.3783	21.0091	19.5679	21.091	22.0287	20.515	21.7105	22.0064	20.6113	20.5363	20.3725	18.5606	20.5528	20.6077	20.3324	18.6339	NaN	NaN	NaN	NaN	NaN	NaN	developmental processes	nucleus	other molecular function	Pf14047	73693	Dppa4	mmu:73693;Q6P228;Q810Y6;Q8CCG4	ENSMUSG00000058550	PluriNetWork: mechanisms associated with pluripotency		0	5.759	5	2	9	2	296	32.7	8.79
Colgalt1	19.115	18.2931	18.6121	18.4053	18.4303	18.8097	16.9725	17.693	17.264	17.7225	17.0574	17.6868	20.4545	20.1687	19.5381	19.9566	20.4007	20.5314	18.3561	18.4327	17.9381	17.6972	18.0163	18.7212	17.8608	18.8114	17.3545	18.9959	17.848	18.7141	other biological processes;other metabolic processes;protein metabolism	ER/Golgi	other molecular function	Pf01755, Pf13704	234407	Colgalt1	mmu:234407;Q3V3R5;Q6PGL1;Q8K297	ENSMUSG00000034807		Collagen biosynthesis and modifying enzymes	0.002	4.761	4	2	8	2	617	71	7.28
Tomm22	19.5642	19.3243	20.2814	19.7987	19.7235	19.4506	NaN	NaN	NaN	NaN	NaN	NaN	21.089	20.8262	21.1911	20.8471	19.9263	19.8234	NaN	NaN	NaN	NaN	NaN	NaN	NaN	NaN	NaN	NaN	NaN	NaN	cell organization and biogenesis;other biological processes;transport	mitochondrion;other membranes	transporter activity	Pf04281	223696	Tomm22	mmu:223696;Q543M4;Q9CPQ3;Q9D8D3	ENSMUSG00000022427		PINK1-PRKN Mediated Mitophagy	0	9.205	33	2	6	2	142	15.5	4.34
Setdb1	18.4942	19.0936	19.2684	19.0797	18.8906	18.9628	NaN	NaN	NaN	NaN	NaN	NaN	17.9395	17.4491	17.5783	17.5022	17.9191	17.9612	NaN	NaN	NaN	NaN	NaN	NaN	NaN	NaN	NaN	NaN	NaN	NaN	cell organization and biogenesis;other biological processes;other metabolic processes;protein metabolism;signal transduction	nucleus;other cell component	nucleic acid binding activity;other molecular function	Pf00856, Pf01429, Pf05033, Pf18300, Pf18358, Pf18359	84505	Setdb1	D3YYC3;mmu:84505	ENSMUSG00000015697			0.01	2.801	1	1	1	1	1308	144.5	5.99
Try10	22.7675	21.9065	22.1094	21.2531	21.7659	22.6411	23.3889	23.6873	23.6889	23.747	23.559	23.5305	20.1799	20.5334	19.9189	20.4651	21.2003	20.5243	23.1566	22.2969	23.194	23.3437	22.2689	22.4471	24.2454	23.1912	24.3937	23.2459	24.017	23.5178	other metabolic processes;protein metabolism	non-structural extracellular	other molecular function	Pf00089	436522	Try10	mmu:436522;Q792Z1	ENSMUSG00000071521		Activation of Matrix Metalloproteinases;Alpha-defensins;Antimicrobial peptides;Cobalamin (Cbl, vitamin B12) transport and metabolism;Collagen degradation;Neutrophil degranulation	0	10.947	27	3	20	3	246	26.2	5.83
Ckb	21.4698	21.851	21.0257	21.8646	21.7657	21.321	19.1231	20.1196	19.8778	20.0734	19.2474	20.3126	22.9808	22.4663	22.8641	23.1103	22.0014	22.3831	21.774	21.9095	21.5237	21.1889	20.8581	20.9309	20.685	21.9802	21.5625	21.5252	21.5708	21.8533	developmental processes;other biological processes;other metabolic processes	cytosol;non-structural extracellular;nucleus;other cell component	kinase activity;other molecular function	Pf00217, Pf02807	12709	Ckb	mmu:12709;Q04447;Q3KQP4;Q3TKI3;Q3U5P5;Q3UF71;Q9CXK6	ENSMUSG00000001270		Creatine metabolism	0	19.908	14	4	27	4	381	42.7	5.67
Capza2	22.9946	23.3843	23.0525	23.2487	23.3071	22.896	18.3205	19.3333	17.3918	18.372	18.2057	18.3559	22.2407	21.5273	21.9404	22.0023	21.4285	21.563	21.6057	21.0299	21.9896	21.8453	21.3351	21.7149	22.137	21.0719	21.023	20.3407	20.6625	21.9203	cell organization and biogenesis	cytoskeleton;other cell component;other membranes	cytoskeletal activity	Pf01267	12343	Capza2	mmu:12343;P47754	ENSMUSG00000015733		Advanced glycosylation endproduct receptor signaling;COPI-independent Golgi-to-ER retrograde traffic;COPI-mediated anterograde transport;Factors involved in megakaryocyte development and platelet production;HSP90 chaperone cycle for steroid hormone receptors (SHR);MHC class II antigen presentation	0	24.836	32	6	32	5	286	32.9	5.85
Sumo2	28.9476	26.4322	25.9643	27.7506	28.4979	27.8304	31.7068	30.1263	28.94	31.8188	30.9869	31.9261	24.43	26.2378	23.7157	26.536	25.0282	27.2522	27.9652	30.1034	28.953	30.3769	29.3559	30.623	24.2224	24.7095	23.1053	25.7361	24.1648	24.8604	other biological processes;other metabolic processes;protein metabolism	nucleus	other molecular function;signal transduction activity or receptor binding	Pf11976	170930	Sumo2	A2A9X2;mmu:170930;P55855;P61957;Q542L8	ENSMUSG00000020738			0	63.537	42	7	181	3	95	10.9	5.5
Znf518a	26.0451	25.7215	26.2438	25.6706	25.5172	26.1786	24.4713	25.2884	24.6707	25.1843	24.4244	25.2309	24.4474	24.4239	24.4827	24.3249	24.443	24.449	21.4218	22.1428	21.4415	21.0408	22.0391	21.656	23.5999	23.4897	20.2879	23.83	23.6539	23.7169	other biological processes	nucleus	nucleic acid binding activity;other molecular function		72672	Znf518a	B2RRF6;mmu:72672;Q9CSF6	ENSMUSG00000049164			0	125.486	26	31	215	31	1478	165.5	8.98
Dis3	20.6274	20.6133	20.5675	20.173	20.292	20.5142	17.7435	18.5753	17.8387	18.4187	16.823	17.1569	19.1833	19.6143	18.3562	18.8589	19.614	19.6472	20.6277	19.9427	20.5042	18.6388	20.2273	20.9141	NaN	NaN	NaN	NaN	NaN	NaN	other metabolic processes;RNA metabolism OR transcription	cytosol;nucleus;other cell component;other cytoplasmic organelle	enzyme regulator activity;nucleic acid binding activity;other molecular function	Pf00773, Pf13638, Pf17215, Pf17216, Pf17849	72662	Dis3	mmu:72662;Q6ZQ07;Q8C074;Q9CSH3	ENSMUSG00000033166	mRNA processing	Butyrate Response Factor 1 (BRF1) binds and destabilizes mRNA;KSRP (KHSRP) binds and destabilizes mRNA;Major pathway of rRNA processing in the nucleolus and cytosol;mRNA decay by 3' to 5' exoribonuclease;Tristetraprolin (TTP, ZFP36) binds and destabilizes mRNA	0	11.281	5	4	13	4	958	108.8	7.53
Sall4	27.4717	27	27.6703	26.8405	26.9682	27.6077	26.6199	26.3145	26.885	26.3944	26.7959	26.3532	26.0609	26.0592	26.0722	25.916	26.0341	26.1089	24.446	24.8369	24.4087	24.3898	24.9645	24.8992	23.4878	22.6948	23.7996	24.1108	24.1219	22.8761	cell cycle OR cell proliferation;developmental processes;other biological processes	nucleus;other cell component	nucleic acid binding activity;other molecular function	Pf00096	99377	Sall4	A2AV00;mmu:99377;Q6S7E8;Q6S7E9;Q7TST6;Q8BX22	ENSMUSG00000027547	PluriNetWork: mechanisms associated with pluripotency	Regulation of PTEN gene transcription	0	119.721	31	21	206	20	1067	113	7.81
Dnmt3a	22.2331	24.292	22.2509	24.3297	24.3121	22.1694	18.8012	19.2425	19.8045	19.0745	19.2023	19.4638	21.8429	21.8152	21.8371	21.7184	21.8341	21.7396	16.4665	17.2507	16.1579	16.1054	16.8579	16.6852	NaN	NaN	NaN	NaN	NaN	NaN						Dnmt3a	O88508-2				0	29.511	16	8	43	7	689	77.8	6.49
Orc3	20.2491	19.7133	20.3603	19.7048	19.6267	20.3786	17.9998	17.3441	17.5992	17.1376	17.8936	17.317	18.1054	18.074	17.8529	18.3893	18.2194	18.2896	17.1134	17.668	17.7602	17.1792	16.4047	17.2958	NaN	NaN	NaN	NaN	NaN	NaN	cell cycle OR cell proliferation;cell organization and biogenesis;DNA metabolism;other biological processes;other metabolic processes	nucleus;other cell component	nucleic acid binding activity	Pf07034, Pf18137	50793	Orc3	A2AMF4;A2AMF5;mmu:50793;Q6P8H2;Q8BR83;Q8C395;Q9JK30	ENSMUSG00000040044	DNA Replication;G1 to S cell cycle control	Activation of ATR in response to replication stress;Activation of the pre-replicative complex;Assembly of the ORC complex at the origin of replication;CDC6 association with the ORC:origin complex;CDT1 association with the CDC6:ORC:origin complex;Orc1 removal from chromatin	0.003	4.257	3	2	5	2	715	82.3	7.4
Isyna1	20.244	21.3074	20.4464	20.7987	21.3176	20.4757	18.8628	20.2778	19.0463	20.6155	19.4898	20.128	21.8052	21.3539	22.0922	21.6085	21.7509	21.4331	21.6467	20.7495	21.4172	21.3567	19.9333	20.3961	19.6979	19.2726	19.6489	19.6012	19.6194	20.1467	other metabolic processes	other cell component	other molecular function	Pf01658, Pf07994	71780	Isyna1	mmu:71780;Q9JHU9	ENSMUSG00000019139		Synthesis of IP2, IP, and Ins in the cytosol	0	9.646	6	3	28	3	557	60.9	6.42
Srrm1	21.982	22.3945	22.2044	22.0221	21.791	21.7112	20.2759	19.8356	19.9655	19.6289	19.2056	20.2622	20.6504	19.7396	20.6731	20.5133	19.5454	20.765	22.3727	22.855	22.5232	21.6925	23.324	22.8032	22.3229	22.8739	21.8373	22.832	22.0395	22.8043	other metabolic processes;RNA metabolism OR transcription			Pf01480		Srrm1	F6T4M4	ENSMUSG00000028809			0.003	4.301	6	1	12	1	140	16.2	5.38
Uhrf1	20.1627	20.5905	20.2134	20.1716	20.5153	20.1723	19.6298	19.2857	20.0802	19.9122	19.835	18.2228	22.2798	21.1247	22.1672	22.127	21.0459	21.4041	18.1807	17.2403	17.6509	16.8297	16.7945	17.4366	19.8502	18.3611	20.3921	20.5737	20.251	20.5995	cell cycle OR cell proliferation;cell organization and biogenesis;DNA metabolism;other biological processes;other metabolic processes;protein metabolism;stress response	nucleus;other cell component;other membranes;plasma membrane	nucleic acid binding activity;other molecular function	Pf00240, Pf00628, Pf02182, Pf12148	18140	Uhrf1	mmu:18140;Q3U9D7;Q3U9P2;Q3UI74;Q3UIE6;Q3ULF2;Q3ULQ0;Q8C6F1;Q8VDF2;Q8VIA1;Q9Z1H6	ENSMUSG00000001228	PluriNetWork: mechanisms associated with pluripotency		0	13.404	5	4	16	4	782	88.2	8.31
Znf451	18.2696	19.393	18.864	19.2461	19.1752	18.3696	23.699	24.256	23.6344	24.0842	24.0049	24.1392	20.1416	19.7861	20.3361	20.8937	19.9157	19.6942	23.0296	22.2617	23.0161	22.8475	22.4601	22.1868	23.9068	24.1114	22.6591	24.2552	23.7472	24.0665	other biological processes;other metabolic processes;protein metabolism	nucleus	nucleic acid binding activity;other molecular function	Pf18479	98403	Znf451	mmu:98403;Q8C0P7	ENSMUSG00000042197			0	29.936	13	10	36	10	1056	120	6.79
Pepd	18.2124	18.7748	18.4036	18.1218	17.7558	17.07	NaN	NaN	NaN	NaN	NaN	NaN	19.3584	18.4608	19.7226	19.4942	18.2332	19.1205	NaN	NaN	NaN	NaN	NaN	NaN	NaN	NaN	NaN	NaN	NaN	NaN	other metabolic processes;protein metabolism		other molecular function	Pf00557, Pf05195	18624	Pepd	mmu:18624;P97735;Q11136;Q3TH86;Q9CWK4	ENSMUSG00000063931			0.002	4.467	4	1	4	1	493	55	5.78
Kpna3	19.1154	19.6348	18.7878	18.6512	19.6292	19.0493	NaN	NaN	NaN	NaN	NaN	NaN	21.2557	21.3294	21.5153	21.3079	21.5763	21.2477	18.8416	18.5828	18.9347	18.861	19.1603	19.7104	18.5089	19.8351	18.4318	19.9006	18.5094	19.7475	transport	nucleus;other cell component	other molecular function	Pf00514, Pf01749, Pf16186	16648	Kpna3	mmu:16648;O35344	ENSMUSG00000021929	TNF-alpha NF-kB Signaling Pathway		0	10.366	7	3	10	3	521	57.7	4.94
Nutf2	20.4935	21.9677	20.6548	22.0236	21.8162	20.7617	20.1224	20.685	20.4743	20.7659	20.3462	20.7903	22.5428	22.3417	22.6385	22.9313	22.398	22.4003	21.2021	21.0875	21.1485	21.2013	21.2613	21.0102	20.2983	20.6375	20.9084	21.0985	20.9668	20.6405	other biological processes;transport	cytosol;nucleus;other membranes	other molecular function	Pf02136	68051	Nutf2	mmu:68051;P13662;P61971;Q3TI35	ENSMUSG00000008450;ENSMUSG00000071497			0.011	2.619	6	1	14	1	127	14.5	5.38
Cfap20	19.1613	18.9712	18.9947	17.9277	19.0616	19.2766	NaN	NaN	NaN	NaN	NaN	NaN	17.6749	17.0177	18.075	17.9456	17.1278	16.6856	NaN	NaN	NaN	NaN	NaN	NaN	NaN	NaN	NaN	NaN	NaN	NaN	cell organization and biogenesis;other biological processes;other metabolic processes;protein metabolism	cytoskeleton;nucleus;other cell component		Pf05018	14894	Cfap20	mmu:14894;P70212;Q3T9D6;Q8BTU1	ENSMUSG00000031796			0	7.121	15	2	4	2	193	22.7	9.76
Ighv1-9	20.7253	20.0353	20.7966	20.0956	19.7731	20.6602	20.1557	21.1903	19.8832	21.2571	19.7734	21.0372	19.7871	19.7141	18.8506	19.2155	19.0854	19.1506	19.839	19.8322	19.9076	19.5249	19.1291	20.1681	21.124	20.9762	21.5507	20.6285	21.3228	20.6475	cell organization and biogenesis;other biological processes;signal transduction;stress response;transport	non-structural extracellular;other membranes;plasma membrane	other molecular function;signal transduction activity or receptor binding	Pf07686		Ighv1-9	A0A0A6YW37	ENSMUSG00000094694			0	5.984	34	2	5	2	117	13	7.28
Pura	19.4625	20.3258	19.6505	20.4583	20.2647	19.3812	18.8821	19.447	19.095	18.7615	19.0356	19.1204	21.8496	21.051	21.8633	21.5646	21.0234	20.8736	19.8278	19.9757	19.946	19.6339	19.3989	18.946	19.7167	20.1403	19.7928	19.736	19.6281	19.8544	cell cycle OR cell proliferation;cell organization and biogenesis;developmental processes;other biological processes;other metabolic processes;transport	nucleus;other cell component	nucleic acid binding activity;other molecular function	Pf04845	19290	Pura	mmu:19290;P42669	ENSMUSG00000043991	Exercise-induced Circadian Regulation		0	12.749	13	3	12	3	321	34.9	6.44
Dppa2	22.2984	21.8872	22.5795	22.155	22.1651	22.6218	NaN	NaN	NaN	NaN	NaN	NaN	21.803	20.5363	21.989	21.7363	20.7147	20.5363	NaN	NaN	NaN	NaN	NaN	NaN	NaN	NaN	NaN	NaN	NaN	NaN	developmental processes;other biological processes	nucleus	other molecular function	Pf14047, Pf14049	73703	Dppa2	mmu:73703;Q9CWH0	ENSMUSG00000072419			0	10.333	8	2	24	2	301	34.1	9.38
Cbx5	20.752	20.7664	20.9719	21.7307	21.654	21.1031	20.6447	20.8741	20.2769	21.021	19.8764	20.8566	22.1019	21.9298	22.1244	22.295	22.0911	21.8981	21.1971	20.6284	21.3393	21.1796	20.2958	19.8527	20.0081	20.8173	19.207	20.0033	19.0437	20.6164	other biological processes;stress response	nucleus;other cell component	other molecular function	Pf00385, Pf01393	12419	Cbx5	mmu:12419;Q61686;Q9CS35;Q9CXD1	ENSMUSG00000009575		Factors involved in megakaryocyte development and platelet production	0	14.293	17	3	38	2	191	22.2	5.86
Tdh	25.6114	24.4307	25.7134	24.3945	24.2631	25.6849	23.471	23.061	23.4787	23.296	23.2859	23.6686	26.6252	26.0978	26.5633	26.3727	25.9522	25.9926	24.3996	23.8176	24.5047	24.2999	23.5549	23.4207	23.6899	23.5954	23.7329	23.4125	23.5677	23.1993	other metabolic processes		other molecular function	Pf01370	58865	Tdh	mmu:58865;Q6PD91;Q8K3F7;Q9JLU3	ENSMUSG00000021953			0	130.528	60	17	213	17	373	41.4	8.24
Tubb6	21.1115	20.7657	20.6145	20.861	21.0421	21.1043	NaN	NaN	NaN	NaN	NaN	NaN	20.277	19.4822	19.6255	20.1435	19.0924	20.2365	NaN	NaN	NaN	NaN	NaN	NaN	19.4356	20.253	18.4704	19.2625	19.6014	19.5876	cell cycle OR cell proliferation;cell organization and biogenesis;other biological processes	cytoskeleton;other cell component	cytoskeletal activity;other molecular function	Pf00091, Pf03953	67951	Tubb6	mmu:67951;Q922F4	ENSMUSG00000001473		Aggrephagy;Carboxyterminal post-translational modifications of tubulin;COPI-dependent Golgi-to-ER retrograde traffic;COPI-independent Golgi-to-ER retrograde traffic;COPI-mediated anterograde transport;EML4 and NUDC in mitotic spindle formation;Hedgehog 'off' state;HSP90 chaperone cycle for steroid hormone receptors (SHR);Intraflagellar transport;Kinesins;MHC class II antigen presentation;Microtub…	0	85.02	36	11	263	2	447	50.1	4.89
Stat5a	22.1703	22.5529	22.3192	22.4279	22.3706	22.3106	25.043	25.3898	25.3488	25.5036	25.4915	25.1821	24.076	23.548	23.9061	23.9314	23.9753	23.7393	26.0003	25.1172	26.5022	25.4698	25.1301	25.377	24.3433	24.0125	24.6704	24.3551	24.4803	24.6754	developmental processes;other biological processes;other metabolic processes;protein metabolism;RNA metabolism OR transcription;signal transduction;stress response;transport	cytosol;nucleus;other cell component	nucleic acid binding activity;other molecular function	Pf00017, Pf01017, Pf02864, Pf02865	20850	Stat5a	mmu:20850;P42230	ENSMUSG00000004043	Adipogenesis genes;EGFR1 Signaling Pathway;EPO Receptor Signaling;ErbB signaling pathway;IL-2 Signaling Pathway;IL-3 Signaling Pathway;IL-5 Signaling Pathway;IL-6 signaling Pathway;IL-7 Signaling Pathway;IL-9 Signaling Pathway;Kit Receptor Signaling Pathway;TYROBP Causal Network;White fat cell differentiation	Downstream signal transduction;Growth hormone receptor signaling;Interleukin-15 signaling;Interleukin-2 signaling;Interleukin-20 family signaling;Interleukin-21 signaling;Interleukin-3, Interleukin-5 and GM-CSF signaling;Interleukin-7 signaling;Interleukin-9 signaling;Nuclear signaling by ERBB4;Signaling by SCF-KIT	0	22.362	7	5	39	5	793	90.8	6.39
Atp5mf	19.7344	19.9315	19.6664	20.0994	19.9546	19.706	19.4811	20.148	19.8039	19.6807	19.6702	20.0208	21.6549	21.7915	21.705	21.6963	21.8231	21.7363	19.7263	19.9249	19.9748	20.1283	19.8176	20.0877	18.7185	20.4698	18.6386	20.4645	18.545	20.2093	other metabolic processes;transport	mitochondrion;other membranes	transporter activity	Pf10206	57423	Atp5mf	mmu:57423;P56135;Q3THX9;Q9JMF4	ENSMUSG00000038690	Electron Transport Chain;Oxidative phosphorylation	Cristae formation;Formation of ATP by chemiosmotic coupling	0.007	3.44	25	2	9	2	88	10.3	9.95
Wnk3	19.9572	21.5091	20.1752	21.4554	21.3725	20.3275	NaN	NaN	NaN	NaN	NaN	NaN	20.6375	20.2747	20.9392	20.5615	20.4851	20.4126	NaN	NaN	NaN	NaN	NaN	NaN	NaN	NaN	NaN	NaN	NaN	NaN	other metabolic processes;protein metabolism		kinase activity;other molecular function	Pf00069, Pf12202		Wnk3	V9GWU7	ENSMUSG00000041245			0	23.102	5	6	68	3	1789	197.6	6.05
Aldh1a7	19.8284	19.8065	19.8723	18.9817	19.3852	19.7996	18.1467	17.4733	19.2931	17.7355	19.7639	18.1126	19.8912	19.9395	19.82	19.7029	20.0785	20.1829	NaN	NaN	NaN	NaN	NaN	NaN	NaN	NaN	NaN	NaN	NaN	NaN	other metabolic processes	other cell component	other molecular function	Pf00171	26358	Aldh1a7	mmu:26358;O35945;Q80ZX7	ENSMUSG00000024747			0.01	2.79	2	1	7	1	501	54.6	7.71
Ctnnd1	17.9177	17.2619	18.064	16.6707	17.2307	17.9327	17.2855	17.2922	17.5298	16.9211	17.3815	16.9024	18.338	17.7098	18.7191	17.8534	17.614	17.753	16.9646	16.4579	17.1873	17.0682	18.9691	16.6297	16.7747	17.99	16.4317	18.144	16.6147	17.1871	cell adhesion	other cell component	other molecular function	Pf00514		Ctnnd1	D3Z2H7	ENSMUSG00000034101			0.007	3.057	2	1	1	1	609	67.9	8.13
Rfc1	20.6692	20.9145	20.9217	20.7352	20.6834	20.9198	NaN	NaN	NaN	NaN	NaN	NaN	20.5797	20.4577	20.5923	20.2445	20.5957	20.5616	NaN	NaN	NaN	NaN	NaN	NaN	NaN	NaN	NaN	NaN	NaN	NaN	DNA metabolism;other metabolic processes;stress response	nucleus;other cell component	nucleic acid binding activity;other molecular function	Pf00004, Pf00533, Pf08519		Rfc1	G3UWX1	ENSMUSG00000029191	Mismatch repair		0	7.961	3	3	7	3	1145	127.5	9.31
Kdm1a	19.9468	20.1881	19.5881	19.8581	19.8824	19.8215	NaN	NaN	NaN	NaN	NaN	NaN	19.9491	20.4023	19.9308	19.4461	20.3348	20.1247	NaN	NaN	NaN	NaN	NaN	NaN	NaN	NaN	NaN	NaN	NaN	NaN	other metabolic processes		other molecular function	Pf01593, Pf04433		Kdm1a	F6Z4I3	ENSMUSG00000036940			0.007	3.422	5	1	4	1	322	36.5	8.62
Dsg1a	22.5166	22.4904	22.3066	21.6281	22.2874	22.5472	23.3523	23.2351	23.5203	23.3773	23.62	23.0981	22.7417	22.8425	22.9458	22.8683	23.1362	22.9118	23.5104	24.2967	23.5526	23.4773	23.9713	23.779	23.4021	24.1225	23.9733	24.2045	23.7341	23.7747	cell adhesion	other cell component;other membranes;plasma membrane	other molecular function	Pf00028, Pf01049	13510	Dsg1a	A8WFQ4;mmu:13510;Q61495;Q8CE03	ENSMUSG00000069441		Apoptotic cleavage of cell adhesion proteins;Formation of the cornified envelope;Neutrophil degranulation	0	19.559	3	4	62	4	1057	114.5	4.89
Acadm	24.5273	23.687	24.487	23.6906	23.748	24.5703	23.655	22.7418	23.9398	22.8115	23.6743	22.6699	24.4943	24.431	24.4311	24.2071	24.3585	24.128	23.0491	23.7551	23.2661	22.99	23.4834	24.0772	24.809	22.5871	24.8709	23.0583	24.7839	22.7853	developmental processes;other biological processes;other metabolic processes;stress response	mitochondrion;other cell component;other membranes	other molecular function	Pf00441, Pf02770, Pf02771	11364	Acadm	mmu:11364;P45952;Q64235	ENSMUSG00000062908	Fatty Acid Beta Oxidation;Mitochondrial LC-Fatty Acid Beta-Oxidation;PPAR signaling pathway	Beta oxidation of decanoyl-CoA to octanoyl-CoA-CoA;Beta oxidation of octanoyl-CoA to hexanoyl-CoA;mitochondrial fatty acid beta-oxidation of unsaturated fatty acids	0	41.273	28	10	89	10	421	46.5	8.37
Cbx3	22.0613	21.9316	21.9674	22.3904	22.2005	21.9589	20.7333	21.9521	20.8789	21.8184	21.4065	21.849	22.4335	22.2993	22.6604	22.5723	22.3076	22.1695	22.0689	21.5196	22.3789	22.3396	21.6721	21.5897	20.6273	20.9256	20.7571	20.8225	20.5482	20.6207	other biological processes;stress response	cytoskeleton;other cell component	other molecular function	Pf00385, Pf01393	12417	Cbx3	Q9DCC5	ENSMUSG00000029836	Exercise-induced Circadian Regulation		0	21.42	30	5	48	3	183	20.8	5.33
Etfa	23.4279	22.9204	23.3398	23.1743	23.012	23.5515	21.3079	21.4426	21.6435	21.3068	21.6515	21.3384	23.6568	23.7489	23.563	23.5324	23.6652	23.6008	21.5535	21.5945	21.5763	21.7237	22.0528	21.697	19.5034	20.294	18.8476	20.3322	19.5386	19.5652	other metabolic processes	mitochondrion	other molecular function	Pf00766, Pf01012	110842	Etfa	mmu:110842;Q3THD7;Q3V000;Q4V9X5;Q8BMD3;Q8BMU7;Q99LC5	ENSMUSG00000032314		Respiratory electron transport	0	46.546	45	9	74	9	333	35	8.38
Pola1	18.1174	17.983	18.2788	18.4706	17.7947	18.2478	NaN	NaN	NaN	NaN	NaN	NaN	19.0188	18.9132	19.0064	18.2228	18.8059	19.0179	NaN	NaN	NaN	NaN	NaN	NaN	NaN	NaN	NaN	NaN	NaN	NaN	cell cycle OR cell proliferation;DNA metabolism;other biological processes;other metabolic processes;RNA metabolism OR transcription;stress response	cytosol;nucleus	nucleic acid binding activity;other molecular function	Pf00136, Pf03104, Pf08996, Pf12254	18968	Pola1	mmu:18968;P33609	ENSMUSG00000006678	DNA Replication;Nucleotide Metabolism;Purine metabolism	Activation of the pre-replicative complex;DNA replication initiation;Inhibition of replication initiation of damaged DNA by RB1/E2F1;Polymerase switching;Polymerase switching on the C-strand of the telomere;Removal of the Flap Intermediate;Telomere C-strand synthesis initiation	0.011	2.694	2	1	2	1	1465	167.2	5.74
Fxr1	22.1878	22.7872	22.3113	22.7477	22.6956	22.2645	21.7172	21.7499	20.5321	21.7636	21.6839	22.0772	22.9121	22.6678	22.892	22.8707	22.5852	22.7891	21.7239	21.5327	21.8458	22.0123	22.0327	21.4576	20.2346	21.5444	20.6208	21.4716	20.3138	21.8705	developmental processes;other biological processes	cytoskeleton;cytosol;nucleus;other cell component	nucleic acid binding activity;other molecular function	Pf00013, Pf05641, Pf12235, Pf16096, Pf16097, Pf17904, Pf18336	14359	Fxr1	mmu:14359;Q61584;Q8VCU4;Q9R1E2;Q9R1E3;Q9R1E4;Q9R1E5;Q9WUA7;Q9WUA8;Q9WUA9	ENSMUSG00000027680	mRNA processing		0	14.046	8	4	21	2	677	76.2	6.98
Rpl7a	25.5682	26.6075	25.8866	26.5414	26.4509	25.7191	24.2142	25.4578	24.3774	25.5348	24.1943	25.5522	26.295	26.134	26.376	26.4279	26.1424	26.0461	24.7826	24.2136	24.6996	24.7375	24.6298	24.1645	23.5131	24.6229	23.5702	24.7486	23.5742	24.809	other metabolic processes;RNA metabolism OR transcription	cytosol;nucleus;other cell component;other membranes;translational apparatus	nucleic acid binding activity	Pf01248	27176	Rpl7a	mmu:27176;P12970;Q91YM3	ENSMUSG00000062647	Cytoplasmic Ribosomal Proteins	Formation of a pool of free 40S subunits;GTP hydrolysis and joining of the 60S ribosomal subunit;L13a-mediated translational silencing of Ceruloplasmin expression;Major pathway of rRNA processing in the nucleolus and cytosol;Nonsense Mediated Decay (NMD) enhanced by the Exon Junction Complex (EJC);Nonsense Mediated Decay (NMD) independent of the Exon Junction Complex (EJC);SRP-dependent cotransla…	0	58.199	36	10	209	10	266	30	10.56
Rrp7a	19.3509	19.7378	19.7924	19.7737	19.2172	18.8012	NaN	NaN	NaN	NaN	NaN	NaN	19.3525	19.5181	20.0178	19.6132	20.1634	19.7881	NaN	NaN	NaN	NaN	NaN	NaN	NaN	NaN	NaN	NaN	NaN	NaN	cell organization and biogenesis;developmental processes;other metabolic processes;RNA metabolism OR transcription	nucleus;other cell component	nucleic acid binding activity	Pf12923, Pf17799	74778	Rrp7a	mmu:74778;Q3TWT8;Q8CCK8;Q9D1C9	ENSMUSG00000018040		Major pathway of rRNA processing in the nucleolus and cytosol	0.002	4.406	12	2	3	2	280	32.4	9.48
Prss47	NaN	NaN	NaN	NaN	NaN	NaN	NaN	NaN	NaN	NaN	NaN	NaN	NaN	NaN	NaN	NaN	NaN	NaN	17.0496	18.2181	16.4631	17.4823	17.4243	17.2644	NaN	NaN	NaN	NaN	NaN	NaN	other biological processes;other metabolic processes;protein metabolism		other molecular function	Pf00089		Prss47	A0A0N4SVQ0	ENSMUSG00000090658			0.025	1.852	4	1	1	1	395	43.8	7.27
Igkv1-133	17.1454	17.3562	16.352	16.4931	17.0489	17.4364	NaN	NaN	NaN	NaN	NaN	NaN	NaN	NaN	NaN	NaN	NaN	NaN	NaN	NaN	NaN	NaN	NaN	NaN	24.5526	24.7576	24.6698	24.6848	24.5004	24.5484	other biological processes;other metabolic processes	non-structural extracellular		Pf07686		Igkv1-133	A0A0B4J1H8	ENSMUSG00000094491		Antigen activates B Cell Receptor (BCR) leading to generation of second messengers;CD22 mediated BCR regulation;Cell surface interactions at the vascular wall;Classical antibody-mediated complement activation;FCERI mediated Ca+2 mobilization;FCERI mediated MAPK activation;FCERI mediated NF-kB activation;FCGR activation;Immunoregulatory interactions between a Lymphoid and a non-Lymphoid cell;Initi…	0	6.323	17	2	11	2	120	13.2	7.97
Ugdh	20.6264	20.9032	20.7385	20.8469	20.7607	20.5837	19.0925	19.8393	19.5304	19.4594	18.556	19.8359	20.9709	20.8696	21.1397	20.781	21.0359	20.9058	19.0869	19.6755	19.1037	19.3565	19.1177	19.1786	19.1137	19.3904	19.0053	19.6663	18.7647	19.4475	cell organization and biogenesis;developmental processes;other metabolic processes;protein metabolism	cytosol;nucleus	other molecular function	Pf00984, Pf03720, Pf03721	22235	Ugdh	mmu:22235;O70475	ENSMUSG00000029201	Glucuronidation	Formation of the active cofactor, UDP-glucuronate	0.001	4.959	5	2	6	2	493	54.8	7.56
Thy1	18.8078	19.5897	19.1303	19.2022	19.2804	18.9787	20.536	20.4314	20.5199	20.4652	20.4689	20.8092	19.2227	19.131	18.6551	19.0192	19.142	18.6882	20.0394	20.6423	20.0466	19.9958	21.5415	20.627	19.3669	20.7561	19.626	20.5633	19.4261	21.2877	cell adhesion;other biological processes	other membranes;plasma membrane	signal transduction activity or receptor binding	Pf00047		Thy1	A0A1L1SUX8	ENSMUSG00000032011			0.041	1.525	8	1	2	1	125	14	9.22
Srp68	19.8574	19.9663	19.3987	20.135	20.2461	19.9041	18.3035	18.5112	19.5202	18.1989	17.8637	18.2952	20.2794	19.8773	20.1716	20.5822	20.2544	20.2058	NaN	NaN	NaN	NaN	NaN	NaN	NaN	NaN	NaN	NaN	NaN	NaN	other biological processes;transport	cytosol;nucleus;other cell component;translational apparatus	nucleic acid binding activity;other molecular function;translation activity	Pf16969	217337	Srp68	A2AAN1;mmu:217337;Q6NS76;Q8BMA6	ENSMUSG00000020780	mRNA processing	SRP-dependent cotranslational protein targeting to membrane	0	7.59	5	2	10	2	625	70.5	8.57
Ezh2	21.0763	20.4936	20.6071	20.6896	20.0504	21.1595	19.1164	18.9344	19.1787	19.1184	19.2365	18.3506	20.4826	20.2932	20.576	20.7688	19.9538	20.099	NaN	NaN	NaN	NaN	NaN	NaN	17.25	18.9249	17.6769	19.0682	17.3967	17.8189	cell organization and biogenesis;other metabolic processes;protein metabolism	nucleus	other molecular function	Pf00856, Pf11616, Pf18118, Pf18264		Ezh2	D3Z774	ENSMUSG00000029687			0	10.261	5	3	8	3	707	80.9	6.99
Glrx	21.8038	22.4661	21.705	22.5466	22.4405	21.7913	22.1354	21.8146	22.262	22.0682	22.2852	22.027	22.6499	23.1236	22.6143	22.9248	23.1601	23.0315	21.1784	22.2244	21.1618	21.3398	22.1784	22.1686	21.0833	21.8792	21.2518	22.042	21.1456	21.7857	other biological processes;other metabolic processes	cytosol;mitochondrion;nucleus;other cell component	other molecular function	Pf00462	93692	Glrx	mmu:93692;Q9QUH0	ENSMUSG00000021591		Interconversion of nucleotide di- and triphosphates	0.007	3.225	21	2	9	2	107	11.9	8.37
Naca	23.7763	25.0523	23.7291	25.2481	24.9962	23.7508	23.008	23.6822	23.083	23.6181	22.7647	23.6129	25.1155	24.8846	25.2028	25.0319	24.8584	24.9397	23.4852	22.9259	23.5275	23.6019	23.2043	23.139	23.6817	23.1452	23.7184	23.3696	23.647	23.2686	other biological processes;transport	nucleus;other cell component;translational apparatus	nucleic acid binding activity;other molecular function	Pf01849, Pf19026	17938	Naca	E9QMB1;mmu:17938;P70670	ENSMUSG00000061315			0	44.262	3	7	117	7	2187	220.4	9.35
Nsa2	18.3051	17.7762	17.726	18.5432	18.4495	18.3221	NaN	NaN	NaN	NaN	NaN	NaN	17.9239	18.7538	18.3536	18.1655	18.7969	17.6826	NaN	NaN	NaN	NaN	NaN	NaN	NaN	NaN	NaN	NaN	NaN	NaN	other metabolic processes;RNA metabolism OR transcription	nucleus		Pf01201		Nsa2	A0A286YCS8	ENSMUSG00000060739			0.007	3.131	8	1	2	1	233	27	10.21
H2ac20	22.9029	22.9238	22.7161	23.0332	22.5835	22.4677	22.1499	22.0187	21.7326	22.6925	20.9986	23.4287	22.028	24.1803	22.0843	22.0648	24.0786	24.0446	22.9285	22.184	22.8143	23.1722	21.9502	21.7777	19.0501	20.7508	19.5083	20.5468	18.1359	20.7593	cell organization and biogenesis	nucleus;other cell component	nucleic acid binding activity;other molecular function	Pf00125, Pf16211	319176	H2ac20	mmu:319176;Q64523;Q8CGP3	ENSMUSG00000068855		Cleavage of the damaged purine;Condensation of Prophase Chromosomes;Deposition of new CENPA-containing nucleosomes at the centromere;DNA Damage/Telomere Stress Induced Senescence;HDACs deacetylate histones;Inhibition of DNA recombination at telomere;Metalloprotease DUBs;PRC2 methylates histones and DNA;Recognition and association of DNA glycosylase with site containing an affected purine;RMTs met…	0	48.934	36	6	148	2	129	14	10.9
Mphosph8	18.5672	18.5282	18.5237	18.6499	18.3879	18.2267	NaN	NaN	NaN	NaN	NaN	NaN	18.0676	17.7468	18.7439	17.4283	16.8093	17.86	NaN	NaN	NaN	NaN	NaN	NaN	NaN	NaN	NaN	NaN	NaN	NaN	cell organization and biogenesis;other biological processes	cytosol;nucleus;other cell component;other membranes;plasma membrane	other molecular function	Pf00023, Pf00385, Pf12796	75339	Mphosph8	A6H600;mmu:75339;Q3TWY7;Q3TYA6	ENSMUSG00000079184			0.01	2.819	2	1	1	1	858	97.4	5.85
H1-4	20.5771	20.0981	20.5701	20.2456	20.0419	20.4214	22.9383	21.9083	22.9819	21.4272	23.0928	21.5986	21.0002	21.2489	20.9564	20.9553	21.3029	21.1294	22.6708	21.997	22.9419	22.7225	21.8173	21.9027	21.2726	22.6612	21.7298	22.5047	21.3094	22.5266	cell organization and biogenesis;other biological processes;other metabolic processes;protein metabolism	nucleus;other cell component	nucleic acid binding activity;other molecular function	Pf00538	50709	H1-4	mmu:50709;P43274;Q5EBH3	ENSMUSG00000051627		Apoptosis induced DNA fragmentation;Formation of Senescence-Associated Heterochromatin Foci (SAHF)	0	9.586	17	3	67	2	219	22	11.11
Mbd1	18.6974	17.7914	19.4446	17.3761	19.078	19.3755	NaN	NaN	NaN	NaN	NaN	NaN	NaN	NaN	NaN	NaN	NaN	NaN	NaN	NaN	NaN	NaN	NaN	NaN	NaN	NaN	NaN	NaN	NaN	NaN			nucleic acid binding activity;other molecular function	Pf02008		Mbd1	A0A286YCP6	ENSMUSG00000024561			0.009	2.915	7	1	1	1	467	50.3	7.85
Suz12	23.8221	22.9346	23.6252	22.9052	23.1081	23.6952	23.4665	23.1691	23.178	23.3285	23.2947	23.164	22.9869	22.7691	22.9852	22.9504	22.6656	22.8156	21.3229	21.0157	20.9865	21.3115	20.4646	20.977	15.6953	17.1932	16.8743	17.2198	16.5493	16.1622	cell organization and biogenesis;other biological processes;other metabolic processes;protein metabolism	nucleus;other cell component	nucleic acid binding activity;other molecular function	Pf09733	52615	Suz12	B1AQE5;mmu:52615;Q80U70;Q80Y10;Q99L07	ENSMUSG00000017548	PluriNetWork: mechanisms associated with pluripotency	Oxidative Stress Induced Senescence;PKMTs methylate histone lysines;PRC2 methylates histones and DNA;Regulation of PTEN gene transcription;SUMOylation of chromatin organization proteins;Transcriptional Regulation by E2F6	0	41.018	21	11	75	11	741	83	8.81
Paics	24.2165	25.2979	24.2281	25.2189	25.2717	24.232	23.7004	24.571	23.3187	24.4356	23.5103	24.5328	25.2579	24.9998	25.3539	25.3672	25.1424	24.8834	23.945	23.6853	24.0194	23.8909	23.6705	23.6946	22.8833	23.5596	23.4846	23.6011	23.0885	23.4654	other metabolic processes	cytosol;other cell component	other molecular function	Pf00731, Pf01259	67054	Paics	mmu:67054;Q9CQ38;Q9DCL9	ENSMUSG00000029247	Purine metabolism	Purine ribonucleoside monophosphate biosynthesis	0	74.598	38	14	161	14	425	47	7.23
Casp3	19.8659	20.7732	19.8021	20.8953	20.8799	19.5461	NaN	NaN	NaN	NaN	NaN	NaN	20.5771	20.5316	20.6355	20.6418	20.4005	20.6397	16.8732	18.0011	18.9713	16.8184	17.6753	18.2405	NaN	NaN	NaN	NaN	NaN	NaN	cell organization and biogenesis;developmental processes;other biological processes;other metabolic processes;protein metabolism;signal transduction;stress response	cytosol;nucleus;other cell component;other membranes;plasma membrane	enzyme regulator activity;other molecular function;signal transduction activity or receptor binding	Pf00656	12367	Casp3	mmu:12367;O08668;P70677;Q8CHV5;Q9QWI4	ENSMUSG00000031628	Alpha6-Beta4 Integrin Signaling Pathway;Alzheimers Disease;Apoptosis;Apoptosis Modulation by HSP70;FAS pathway and Stress induction of HSP regulation;IL-6 signaling Pathway;MAPK signaling pathway;Oxidative Damage;Parkinsons Disease Pathway;PluriNetWork: mechanisms associated with pluripotency;Spinal Cord Injury;TNF-alpha NF-kB Signaling Pathway;Toll Like Receptor signaling	Activation of caspases through apoptosome-mediated cleavage;Apoptosis induced DNA fragmentation;Apoptotic cleavage of cell adhesion proteins;Caspase activation via Dependence Receptors in the absence of ligand;Caspase-mediated cleavage of cytoskeletal proteins;NADE modulates death signalling;Other interleukin signaling;SMAC, XIAP-regulated apoptotic response	0	6.157	11	2	4	2	277	31.5	6.92
Plrg1	22.0848	21.6726	22.1141	21.6675	21.7136	22.177	NaN	NaN	NaN	NaN	NaN	NaN	21.9837	21.3739	22.115	21.9055	21.0722	21.4976	NaN	NaN	NaN	NaN	NaN	NaN	NaN	NaN	NaN	NaN	NaN	NaN	other biological processes;other metabolic processes;RNA metabolism OR transcription	nucleus;other cell component;other membranes		Pf00400	53317	Plrg1	mmu:53317;O55039;Q922V4	ENSMUSG00000027998		mRNA Splicing - Major Pathway	0	19.048	14	5	24	5	513	56.9	9.17
H2aw	29.2182	29.8473	29.3377	29.7653	29.7744	29.1421	27.7257	27.0815	27.4977	27.2443	27.4731	26.9887	29.4302	29.5788	29.3993	29.2691	29.5745	29.476	26.571	26.3247	26.6765	26.5427	26.3074	26.3716	24.3276	26.0139	24.7156	25.7732	24.6941	25.7783	cell organization and biogenesis;DNA metabolism;other metabolic processes;stress response	other cell component	nucleic acid binding activity;other molecular function	Pf00125, Pf16211	319162	H2aw	mmu:319162;Q8BFU2	ENSMUSG00000078851		HDACs deacetylate histones;Metalloprotease DUBs;RMTs methylate histone arginines;Ub-specific processing proteases;UCH proteinases	0	59.506	35	7	182	3	130	14.1	11.05
Ighv1-74	18.3341	17.8315	18.4785	18.2575	17.8796	18.4336	17.7546	18.2666	17.5628	17.1233	17.837	17.0465	17.7387	16.9579	18.0055	17.3028	17.4022	17.437	NaN	NaN	NaN	NaN	NaN	NaN	23.009	22.8399	22.7598	22.8285	22.7456	22.4069	cell organization and biogenesis;other biological processes;signal transduction;stress response;transport	non-structural extracellular;other membranes;plasma membrane	other molecular function;signal transduction activity or receptor binding	Pf07686		Ighv1-74	A0A075B5Y1	ENSMUSG00000094124		Antigen activates B Cell Receptor (BCR) leading to generation of second messengers;CD22 mediated BCR regulation;Cell surface interactions at the vascular wall;Classical antibody-mediated complement activation;FCERI mediated Ca+2 mobilization;FCERI mediated MAPK activation;FCERI mediated NF-kB activation;FCGR activation;Immunoregulatory interactions between a Lymphoid and a non-Lymphoid cell;Initi…	0.008	2.975	10	1	5	1	116	12.9	8.88
	18.3486	18.7518	18.4141	18.0818	18.1451	18.4237	NaN	NaN	NaN	NaN	NaN	NaN	NaN	NaN	NaN	NaN	NaN	NaN	NaN	NaN	NaN	NaN	NaN	NaN	20.7281	20.969	20.6684	20.9389	20.9435	19.5482	cell organization and biogenesis;other biological processes;signal transduction;stress response;transport	non-structural extracellular;other membranes;plasma membrane	other molecular function;signal transduction activity or receptor binding	Pf07686							0	6.293	19	2	16	1	117	12.9	9.29
Trrap	20.1315	19.0277	19.9851	18.4336	18.6829	20.1009	NaN	NaN	NaN	NaN	NaN	NaN	19.0907	18.8106	19.0201	18.5755	18.6871	18.4492	NaN	NaN	NaN	NaN	NaN	NaN	NaN	NaN	NaN	NaN	NaN	NaN	cell organization and biogenesis;other metabolic processes;protein metabolism	nucleus	kinase activity	Pf00454, Pf02259		Trrap	E9PZA7	ENSMUSG00000045482			0	5.671	1	2	3	2	3829	433.8	8.24
Pwp2	22.0296	21.7713	22.3607	21.7472	21.5351	22.3561	NaN	NaN	NaN	NaN	NaN	NaN	22.0968	21.5038	22.0806	21.6939	21.6133	21.9442	19.2738	20.9735	19.4292	20.5326	20.9857	21.1896	NaN	NaN	NaN	NaN	NaN	NaN	cell organization and biogenesis;other metabolic processes;RNA metabolism OR transcription	nucleus;other cell component		Pf00400, Pf04003	110816	Pwp2	mmu:110816;Q8BTR0;Q8BU03	ENSMUSG00000032834		Major pathway of rRNA processing in the nucleolus and cytosol	0	9.133	4	4	18	4	919	102.8	6.23
Nfrkb	23.6325	22.8384	23.5257	22.9284	22.7661	23.6469	23.4366	21.7525	20.8831	21.6397	21.3777	21.6722	23.2895	22.9087	23.2185	23.4237	22.9955	22.8615	20.4918	20.5628	20.4068	20.2386	20.626	19.5218	19.6902	20.6866	21.0681	21.1752	20.3908	20.7439	DNA metabolism;other metabolic processes;stress response	nucleus	nucleic acid binding activity;other molecular function	Pf14465	235134	Nfrkb	mmu:235134;Q6PIJ4;Q8BWV5;Q8K0X6	ENSMUSG00000042185		DNA Damage Recognition in GG-NER;UCH proteinases	0	45.51	15	13	63	13	1296	138.7	9.22
Psma2	24.8704	25.3383	24.8024	25.2779	25.0615	24.4513	21.949	22.5537	22.0472	22.479	21.846	22.5967	25.3457	25.2458	25.3271	25.1321	25.3133	25.257	22.477	22.6592	22.1123	22.336	22.5886	22.2584	22.2795	22.283	22.3606	22.1651	22.6339	22.4588	other metabolic processes;protein metabolism	cytosol;nucleus;other cell component	other molecular function	Pf00227, Pf10584	19166	Psma2	E9Q3A4;mmu:19166;P49722;Q6ZWV8	ENSMUSG00000015671	Proteasome Degradation	ABC-family proteins mediated transport;Activation of NF-kappaB in B cells;Antigen processing: Ubiquitination & Proteasome degradation;APC/C:Cdc20 mediated degradation of Securin;APC/C:Cdh1 mediated degradation of Cdc20 and other APC/C:Cdh1 targeted proteins in late mitosis/early G1;Asymmetric localization of PCP proteins;AUF1 (hnRNP D0) binds and destabilizes mRNA;Autodegradation of Cdh1 by Cdh1:…	0	77.744	56	9	107	9	234	25.9	7.43
Hspa5	24.5686	24.6381	24.5694	24.4113	24.3872	24.637	24.9354	25.1455	25.1035	24.9274	24.8387	24.9144	25.0929	25.3067	25.0267	24.9905	25.1256	25.1051	25.8334	25.4086	25.6162	25.5653	25.5233	25.2754	24.8356	25.3549	24.7714	25.3152	24.6254	25.3111	developmental processes;other biological processes;other metabolic processes;protein metabolism;signal transduction;stress response;transport	cytosol;ER/Golgi;mitochondrion;non-structural extracellular;nucleus;other cell component;other membranes;plasma membrane	other molecular function;translation activity	Pf00012	14828	Hspa5	mmu:14828;O35642;P20029;Q3UFF2;Q61630	ENSMUSG00000026864	MAPK signaling pathway	Antigen Presentation: Folding, assembly and peptide loading of class I MHC;Regulation of HSF1-mediated heat shock response	0	95.929	36	19	266	18	655	72.4	5.16
Pdcd11	23.4172	23.3772	23.5946	23.264	23.2656	23.5294	20.8415	20.8779	21.1297	20.551	21.0658	21.2167	23.8772	23.875	23.8272	23.6018	23.7806	23.5372	20.0853	20.6524	20.4018	20.2725	20.9761	20.4537	20.625	20.2008	20.5342	19.9092	20.7699	20.8075	other metabolic processes;RNA metabolism OR transcription	cytosol;nucleus;other cell component	nucleic acid binding activity;other molecular function	Pf00575, Pf05843	18572	Pdcd11	mmu:18572;Q3TSU4;Q3UGG2;Q3URK0;Q6NS46;Q6PIA8;Q6ZQH2;Q7TPE2;Q9CTD8;Q9R1Z2;Q9WTU7	ENSMUSG00000025047		Major pathway of rRNA processing in the nucleolus and cytosol	0	58.529	11	14	102	14	1862	207.6	8.75
Rab10	21.1793	21.1357	20.6523	20.4549	20.3461	20.7964	19.3445	19.2511	19.5906	19.3977	19.57	18.4117	20.9332	20.8106	21.2173	20.0513	21.0127	20.6887	19.3488	19.1817	19.5744	19.6046	19.177	19.3482	19.599	19.5047	19.9241	19.2788	19.2146	18.4279	cell cycle OR cell proliferation;cell organization and biogenesis;developmental processes;other biological processes;transport	cytoskeleton;ER/Golgi;other cell component;other cytoplasmic organelle;other membranes;plasma membrane	cytoskeletal activity;other molecular function	Pf00071	19325	Rab10	mmu:19325;O88386;P61027;Q9D7X6	ENSMUSG00000020671	Focal Adhesion-PI3K-Akt-mTOR-signaling pathway	Neutrophil degranulation;RAB GEFs exchange GTP for GDP on RABs;RAB geranylgeranylation	0	12.435	17	3	71	1	200	22.5	8.38
Smpd4	18.7313	18.4204	18.7064	18.4473	18.2571	18.703	NaN	NaN	NaN	NaN	NaN	NaN	18.7051	18.228	18.4692	18.3159	18.1951	18.1591	NaN	NaN	NaN	NaN	NaN	NaN	NaN	NaN	NaN	NaN	NaN	NaN	cell organization and biogenesis;other biological processes;other metabolic processes	ER/Golgi;nucleus;other membranes;plasma membrane	other molecular function	Pf14724	77626	Smpd4	mmu:77626;Q3TPE0;Q3TPP1;Q6ZPR5;Q8CBJ5;Q8CD12;Q8CD83;Q8R0J3;Q9CX74	ENSMUSG00000005899		Glycosphingolipid metabolism	0.011	2.756	2	1	8	1	823	93.2	8.13
Anp32b	20.2386	20.1533	20.5956	20.2425	20.2291	19.9614	NaN	NaN	NaN	NaN	NaN	NaN	20.4893	21.0041	20.6979	20.4843	20.6594	20.5059	NaN	NaN	NaN	NaN	NaN	NaN	18.1833	18.2641	17.8544	17.6033	16.2528	17.8529	cell cycle OR cell proliferation;cell organization and biogenesis;developmental processes;other biological processes	nucleus;other cell component	other molecular function	Pf14580	67628	Anp32b	B1AVH9;mmu:67628;Q566J4;Q9EST5	ENSMUSG00000028333			0.002	4.52	7	2	7	2	272	31.1	4.01
Usp5	20.4444	20.7007	20.5581	21.0234	21.1395	21.0279	NaN	NaN	NaN	NaN	NaN	NaN	21.076	21.3024	20.6671	20.9596	21.5208	21.2302	NaN	NaN	NaN	NaN	NaN	NaN	19.5522	19.51	19.3889	18.8544	19.5553	19.5423	other biological processes;other metabolic processes;protein metabolism	cytosol;nucleus	other molecular function	Pf00443, Pf00627, Pf02148, Pf17807	22225	Usp5	mmu:22225;P56399	ENSMUSG00000038429		Synthesis of active ubiquitin: roles of E1 and E2 enzymes;Ub-specific processing proteases	0	13.669	7	3	25	3	858	95.8	5.01
Vcl	19.7329	19.1755	19.4586	19.102	19.4975	19.5265	20.6437	20.0574	20.9547	20.0333	20.7194	19.827	19.2889	20.1612	19.132	19.4164	19.8609	19.8962	20.5422	21.013	20.5887	20.4606	21.0669	21.0199	20.5038	20.7128	20.3068	20.9527	20.1592	20.9597	cell adhesion;cell organization and biogenesis;developmental processes;other biological processes	cytoskeleton;other cell component;other membranes;plasma membrane	cytoskeletal activity;other molecular function	Pf01044	22330	Vcl	mmu:22330;Q64727;Q8BP32;Q8BS46;Q922C5;Q922D9	ENSMUSG00000021823	Focal Adhesion;IL-3 Signaling Pathway;Integrin-mediated Cell Adhesion;Primary Focal Segmental Glomerulosclerosis FSGS;Regulation of Actin Cytoskeleton	MAP2K and MAPK activation;Neutrophil degranulation;Platelet degranulation;Smooth Muscle Contraction	0.007	3.174	1	1	5	1	1066	116.6	6
Myo1b	19.0455	19.3755	19.5439	18.9319	19.3024	19.7359	NaN	NaN	NaN	NaN	NaN	NaN	18.7615	19.2715	18.759	18.4599	19.3346	19.2024	NaN	NaN	NaN	NaN	NaN	NaN	NaN	NaN	NaN	NaN	NaN	NaN	cell organization and biogenesis;other biological processes;transport	cytoskeleton;other cell component;other cytoplasmic organelle;other membranes;plasma membrane	cytoskeletal activity;other molecular function	Pf00063, Pf00612, Pf06017	17912	Myo1b	mmu:17912;P46735;P70244;Q80VD8	ENSMUSG00000018417			0	5.574	3	2	6	2	1107	128.5	9.26
Septin7	18.9733	19.5647	18.7306	19.7574	19.7245	18.9878	NaN	NaN	NaN	NaN	NaN	NaN	19.761	19.8715	19.8714	19.3212	19.6093	19.5938	NaN	NaN	NaN	NaN	NaN	NaN	NaN	NaN	NaN	NaN	NaN	NaN	other biological processes	cytoskeleton;other cell component;other membranes;plasma membrane	other molecular function	Pf00735	235072	Septin7	E9Q1G8	ENSMUSG00000001833			0	5.716	7	2	21	1	437	50.6	8.57
Gpx4	18.5081	19.9695	18.8859	20.0909	20.3391	18.7329	NaN	NaN	NaN	NaN	NaN	NaN	19.0121	19.2835	19.095	19.1408	18.2818	18.7428	NaN	NaN	NaN	NaN	NaN	NaN	NaN	NaN	NaN	NaN	NaN	NaN	cell organization and biogenesis;developmental processes;other biological processes;other metabolic processes;stress response	cytosol;mitochondrion;nucleus;other cell component	other molecular function	Pf00255	625249	Gpx4	mmu:625249;O35560;O70325;Q8K4U8;Q91XR9;Q9JK35	ENSMUSG00000075706	Folic Acid Network;Glutathione and one carbon metabolism;Glutathione metabolism;Metapathway biotransformation;One carbon metabolism and related pathways;Oxidative Stress and Redox Pathway;Selenium metabolism/Selenoproteins;Selenium Micronutrient Network	Biosynthesis of aspirin-triggered D-series resolvins;Biosynthesis of D-series resolvins;Biosynthesis of E-series 18(R)-resolvins;Biosynthesis of E-series 18(S)-resolvins;Synthesis of 12-eicosatetraenoic acid derivatives;Synthesis of 15-eicosatetraenoic acid derivatives	0.008	3.68	7	1	1	1	197	22.2	8.46
Lasp1	19.7305	20.1578	19.6652	20.2634	20.3769	19.5139	NaN	NaN	NaN	NaN	NaN	NaN	20.7556	20.6371	20.915	20.6027	20.4167	20.541	NaN	NaN	NaN	NaN	NaN	NaN	NaN	NaN	NaN	NaN	NaN	NaN				Pf00880		Lasp1	A2A6H0	ENSMUSG00000038366			0.008	2.952	7	1	6	1	186	21.3	8.47
Nup98	19.7931	19.328	19.7187	19.5841	19.5467	19.6567	NaN	NaN	NaN	NaN	NaN	NaN	20.1674	19.8059	20.2333	19.916	19.5477	19.1627	NaN	NaN	NaN	NaN	NaN	NaN	NaN	NaN	NaN	NaN	NaN	NaN	transport	nucleus	other molecular function	Pf04096	269966	Nup98	A0A140T8J8	ENSMUSG00000063550			0.002	4.716	2	1	4	1	1187	124.7	6.39
Tnpo1	21.3781	21.2873	21.3777	20.8176	21.2194	21.451	20.223	20.308	19.818	20.233	19.2746	20.026	21.3506	21.2414	21.6652	21.2544	21.5114	21.4571	20.5795	20.0758	20.2315	20.1808	18.377	20.1553	18.8245	19.8931	18.8132	20.0536	19.0989	19.6497	transport	other cell component	other molecular function	Pf03810, Pf13513		Tnpo1	Q3TKD0	ENSMUSG00000009470			0	9.46	4	3	18	3	807	91.7	4.92
Prpsap1	18.3762	19.6959	18.5632	19.6233	19.5581	18.791	NaN	NaN	NaN	NaN	NaN	NaN	18.7268	19.2064	19.1441	18.5185	18.6692	18.7259	NaN	NaN	NaN	NaN	NaN	NaN	NaN	NaN	NaN	NaN	NaN	NaN	other biological processes;other metabolic processes	other cell component	enzyme regulator activity;other molecular function	Pf13793, Pf14572	67763	Prpsap1	mmu:67763;Q9D0M1				0.022	1.923	4	1	3	1	356	39.4	7.2
Ddx39b	22.2404	23.2515	22.3516	23.1081	23.1383	22.3072	20.9585	21.2859	21.1801	21.3981	20.7791	21.1642	23.5367	23.7024	23.0996	23.2206	23.6919	23.4612	21.4887	21.4171	21.4357	21.5069	21.0329	21.4319	21.228	21.5538	21.2864	21.5235	21.1439	21.402	cell organization and biogenesis;developmental processes;other biological processes;other metabolic processes;RNA metabolism OR transcription;transport	nucleus;other cell component	nucleic acid binding activity;other molecular function	Pf00270, Pf00271	53817	Ddx39b	mmu:53817;Q8HW97;Q9Z1N5	ENSMUSG00000019432	miRNAs and TFs in iPS Cell Generation;mRNA processing	mRNA 3'-end processing;RNA Polymerase II Transcription Termination;Transport of Mature mRNA derived from an Intron-Containing Transcript	0	54.788	36	11	124	5	428	49	5.67
Ahnak2	NaN	NaN	NaN	NaN	NaN	NaN	NaN	NaN	NaN	NaN	NaN	NaN	19.9828	19.3294	19.8095	19.7494	19.6116	18.8407	19.4741	19.1722	18.7879	18.8525	19.3006	19.447	NaN	NaN	NaN	NaN	NaN	NaN	other biological processes	cytosol;nucleus;other cell component;other membranes;plasma membrane				Ahnak2	F7CVJ5	ENSMUSG00000072812			0.003	3.848	7	1	8	1	1126	115.2	5.59
Sntb2	18.7437	17.138	18.5344	17.6026	16.3868	18.3446	NaN	NaN	NaN	NaN	NaN	NaN	18.4859	17.7336	18.6786	18.5516	19.068	17.5028	NaN	NaN	NaN	NaN	NaN	NaN	NaN	NaN	NaN	NaN	NaN	NaN		cytoskeleton;ER/Golgi;other cell component;other membranes;plasma membrane	cytoskeletal activity;other molecular function	Pf00595, Pf18012	20650	Sntb2	mmu:20650;Q61235	ENSMUSG00000041308			0.011	2.535	2	1	3	1	520	56.3	8.69
Pdia6	20.4244	20.4578	20.4853	19.9832	20.4543	20.5396	19.2915	20.2566	19.5609	19.8963	19.6855	20.1831	20.142	20.9917	19.7342	20.1491	20.3001	20.0308	20.6419	20.3726	19.9945	20.2948	20.0771	19.758	NaN	NaN	NaN	NaN	NaN	NaN	cell adhesion;other metabolic processes;protein metabolism;stress response	cytosol;ER/Golgi;non-structural extracellular;other cell component;other membranes;plasma membrane	other molecular function	Pf00085	71853	Pdia6	mmu:71853;Q8BK54;Q922R8			Post-translational protein phosphorylation;Regulation of Insulin-like Growth Factor (IGF) transport and uptake by Insulin-like Growth Factor Binding Proteins (IGFBPs)	0	5.606	9	2	8	2	440	48.1	5.14
Serpinb6a	18.481	18.5536	17.8862	18.5603	18.7003	18.7011	NaN	NaN	NaN	NaN	NaN	NaN	NaN	NaN	NaN	NaN	NaN	NaN	NaN	NaN	NaN	NaN	NaN	NaN	NaN	NaN	NaN	NaN	NaN	NaN		non-structural extracellular		Pf00079		Serpinb6a	E9Q0P9	ENSMUSG00000060147			0.002	4.413	10	1	2	1	193	21.3	5.95
Twf2	18.6749	19.9402	20.1021	19.8182	20.5807	19.4902	18.5938	18.5513	17.4222	18.9783	17.897	18.8448	19.8505	20.1065	19.7255	19.9109	20.195	19.4183	18.1911	17.4408	18.066	17.9748	18.2189	18.0952	18.1589	18.2166	17.4786	17.5214	17.9264	17.8771	cell organization and biogenesis;developmental processes;other biological processes;signal transduction	cytoskeleton;other cell component	cytoskeletal activity;other molecular function	Pf00241	23999	Twf2	mmu:23999;Q3TD06;Q3TZG2;Q8BN77;Q9DCK8;Q9Z0P5	ENSMUSG00000023277			0	10.378	16	3	9	3	349	39.4	6.8
Degs1	21.4331	21.4049	21.3709	21.2538	21.4233	21.3859	20.1085	20.1447	19.1179	20.235	19.9489	20.0072	21.7185	21.901	21.6989	21.413	21.7337	21.5676	NaN	NaN	NaN	NaN	NaN	NaN	18.2901	19.5399	18.3302	17.4856	18.3571	18.4198	cell organization and biogenesis;developmental processes;other biological processes;other metabolic processes	ER/Golgi;mitochondrion;other membranes	other molecular function	Pf00487, Pf08557	13244	Degs1	mmu:13244;O09005;Q8R4H3	ENSMUSG00000038633	Sphingolipid Metabolism (general overview);Sphingolipid Metabolism (integrated pathway)	Neutrophil degranulation;Sphingolipid de novo biosynthesis	0	14.075	11	2	22	2	323	38.2	7.77
Pcx	19.9544	19.1628	19.8569	19.3197	19.182	19.9357	18.7576	18.4329	19.0998	18.5719	18.6422	18.7349	20.53	20.1348	20.4784	20.3752	19.6633	19.4694	18.8359	18.8401	18.7802	18.7268	19.2235	19.4779	18.7394	19.2184	18.0876	19.0526	18.6531	19.3671	other metabolic processes		other molecular function	Pf00289, Pf00364, Pf00682, Pf02436, Pf02785, Pf02786	18563	Pcx	G5E8R3	ENSMUSG00000024892	Alanine and aspartate metabolism;Fatty Acid Biosynthesis;Glycolysis and Gluconeogenesis;TCA Cycle		0	9.941	2	2	3	2	1178	129.6	6.71
P4hb	22.5028	22.487	21.9887	22.2557	21.9821	22.0872	23.5446	23.5927	23.642	23.2749	23.3126	23.3745	22.4898	22.5193	22.1154	22.1356	22.4202	22.3746	23.4068	24.0255	23.2028	23.0897	23.7058	23.6629	23.0887	24.3634	22.6274	24.0316	22.3838	24.2023	other biological processes;other metabolic processes;protein metabolism;stress response	cytoskeleton;cytosol;ER/Golgi;other cell component;other membranes;plasma membrane	cytoskeletal activity;other molecular function;signal transduction activity or receptor binding	Pf00085, Pf13848	18453	P4hb	mmu:18453;P09103;Q922C8	ENSMUSG00000025130		Chylomicron assembly;Collagen biosynthesis and modifying enzymes;Detoxification of Reactive Oxygen Species;Hedgehog ligand biogenesis;Interleukin-12 signaling;Interleukin-23 signaling;Post-translational protein phosphorylation;Regulation of Insulin-like Growth Factor (IGF) transport and uptake by Insulin-like Growth Factor Binding Proteins (IGFBPs);VLDL assembly	0	20.188	13	4	54	4	509	57	4.88
Dipk1c	24.2615	24.7544	24.1656	24.8233	24.4289	24.123	18.7332	18.9667	18.4636	18.6069	18.409	18.4821	24.9971	24.9241	25.128	25.2612	24.9744	24.7637	21.4551	20.5415	21.4477	21.5755	20.8103	21.0337	18.7752	19.8058	18.326	19.2357	17.9671	19.7943		ER/Golgi;other membranes		Pf12260, Pf14875	240479	Dipk1c	mmu:240479;Q8BQT2	ENSMUSG00000047992			0.007	3.46	3	1	17	1	410	45.9	7.74
Arpc1a	20.2721	20.3694	20.1722	20.2674	20.2445	20.0302	18.7216	18.8944	18.6593	18.246	18.9793	18.0303	20.2805	19.8954	20.1398	19.7527	19.4096	19.6708	18.3612	18.6661	17.9899	18.2067	18.7957	18.3417	18.0881	18.59	16.4299	18.9849	18.6247	18.7397	cell organization and biogenesis	cytoskeleton;nucleus;other cell component;other membranes;plasma membrane	cytoskeletal activity	Pf00400	56443	Arpc1a	mmu:56443;Q3UL75;Q9R0Q6	ENSMUSG00000029621		Clathrin-mediated endocytosis;EPHB-mediated forward signaling;Regulation of actin dynamics for phagocytic cup formation;RHO GTPases Activate WASPs and WAVEs	0.013	2.348	3	1	10	1	370	41.6	8.18
Acad11	18.3951	17.9421	18.8793	18.2333	17.9465	18.2277	18.8708	18.7406	18.8577	18.4455	19.1513	18.8771	18.4556	17.9915	18.6125	18.4014	18.2367	17.8176	18.5211	17.6414	18.5231	18.5502	17.5404	17.6139	NaN	NaN	NaN	NaN	NaN	NaN	other metabolic processes		other molecular function	Pf00441, Pf01636, Pf02770, Pf02771		Acad11	D3YTQ5	ENSMUSG00000090150			0.012	2.36	1	1	3	1	661	74	8.1
Top2a	25.5957	25.537	25.6152	25.4927	25.4779	25.548	24.8451	26.3538	25.0696	26.2266	24.8741	26.2496	25.2327	24.9141	25.1961	25.0696	24.8948	24.8295	25.1686	24.0963	25.0192	25.0246	24.009	24.2672	23.6999	23.8756	23.9922	24.1483	23.9335	23.3395	cell cycle OR cell proliferation;cell organization and biogenesis;developmental processes;DNA metabolism;other biological processes;other metabolic processes;stress response	cytoskeleton;nucleus;other cell component	nucleic acid binding activity;other molecular function	Pf00204, Pf00521, Pf01751, Pf02518, Pf08070, Pf16898	21973	Top2a	E9PX08;mmu:21973;Q01320	ENSMUSG00000020914		SUMOylation of DNA replication proteins	0	134.411	23	33	288	25	1528	172.7	8.6
Map4k4	18.0512	18.8325	18.2718	19.0233	18.9075	18.1474	NaN	NaN	NaN	NaN	NaN	NaN	19.4214	19.2878	19.2971	18.7763	18.8904	18.6925	NaN	NaN	NaN	NaN	NaN	NaN	NaN	NaN	NaN	NaN	NaN	NaN	other biological processes;other metabolic processes;protein metabolism		kinase activity;other molecular function	Pf00069, Pf00780	26921	Map4k4	A0A0A6YW53	ENSMUSG00000026074	Insulin Signaling;MAPK signaling pathway		0.033	1.581	1	1	2	1	1288	146.6	7.49
Mcm5	24.8426	24.6391	24.8648	24.5533	24.5528	24.8869	22.1466	22.6805	22.3553	22.8385	22.1152	22.5399	25.1881	24.709	25.2672	25.1455	24.7393	24.4728	22.8616	22.3493	22.9681	23.0502	22.3688	21.93	21.6147	22.3479	21.6176	22.3562	21.108	22.3771	cell cycle OR cell proliferation;cell organization and biogenesis;DNA metabolism;other metabolic processes;stress response	cytosol;nucleus;other cell component	nucleic acid binding activity;other molecular function	Pf00493, Pf14551, Pf17207, Pf17855	17218	Mcm5	mmu:17218;P49718;Q52KC3	ENSMUSG00000005410	DNA Replication;G1 to S cell cycle control;TNF-alpha NF-kB Signaling Pathway	Activation of ATR in response to replication stress;Activation of the pre-replicative complex;Assembly of the pre-replicative complex;Orc1 removal from chromatin	0	47.051	26	13	116	13	734	82.4	8.29
Dars1	24.0915	24.0709	23.9169	24.3065	24.3036	24.1257	21.896	21.1691	22.1674	21.5783	22.1065	21.665	24.1021	24.0318	24.2698	24.3965	23.9104	23.962	21.4449	21.8834	21.4524	21.4532	21.8876	21.9885	22.1412	21.6942	22.2081	22.0344	21.9232	21.7524	other metabolic processes;protein metabolism;RNA metabolism OR transcription	cytosol;other cell component	nucleic acid binding activity;other molecular function	Pf00152, Pf01336	226414	Dars1	mmu:226414;Q3U987;Q922B2	ENSMUSG00000026356	Alanine and aspartate metabolism		0	64.99	35	15	120	15	501	57.1	6.49
Cwc22	19.2629	18.3499	18.839	18.3788	18.5195	19.6735	NaN	NaN	NaN	NaN	NaN	NaN	19.135	18.5209	19.23	18.5816	18.1306	18.6715	NaN	NaN	NaN	NaN	NaN	NaN	NaN	NaN	NaN	NaN	NaN	NaN			nucleic acid binding activity	Pf02847, Pf02854	80744	Cwc22	B1AYU7	ENSMUSG00000027014			0.031	1.688	1	1	2	1	903	104.3	8.09
Mars1	22.5534	22.2073	22.0142	22.1221	22.2093	22.1201	20.5957	20.9491	19.9783	20.5974	20.678	21.007	22.1685	22.5265	22.3264	22.4916	22.3224	22.6148	19.8099	20.2347	19.7418	19.9515	19.1417	19.6384	18.4951	18.937	18.377	18.417	18.0767	18.4175	other biological processes;other metabolic processes;protein metabolism;RNA metabolism OR transcription;stress response	cytosol;nucleus;other cell component	other molecular function	Pf00043, Pf00458, Pf09334, Pf18485	216443	Mars1	E9QB02	ENSMUSG00000040354			0	15.878	9	6	33	6	910	102.3	6.92
H2az2	22.0304	22.5474	22.2303	22.314	22.8392	22.1558	19.9177	19.4162	21.5035	21.6425	21.4723	20.2933	22.2524	22.056	22.3175	22.3686	23.3023	22.4014	21.3153	22.4063	20.8642	20.5003	21.9674	21.5306	19.1401	19.6048	19.6155	20.3976	19.7322	19.7505	cell organization and biogenesis	nucleus;other cell component	nucleic acid binding activity;other molecular function	Pf00125, Pf16211	77605	H2az2	mmu:77605;Q3THW5;Q5NC92;Q6ZWU0	ENSMUSG00000041126		Cleavage of the damaged purine;Condensation of Prophase Chromosomes;Deposition of new CENPA-containing nucleosomes at the centromere;DNA Damage/Telomere Stress Induced Senescence;Inhibition of DNA recombination at telomere;PRC2 methylates histones and DNA;Recognition and association of DNA glycosylase with site containing an affected purine;RUNX1 regulates genes involved in megakaryocyte differen…	0	17.515	31	4	77	2	128	13.5	10.58
Crnkl1	20.2773	19.4081	20.0417	19.5618	19.6146	20.216	17.7256	16.9571	16.9655	16.4886	17.831	17.4806	21.486	20.4503	21.372	21.0265	20.1982	19.9568	NaN	NaN	NaN	NaN	NaN	NaN	NaN	NaN	NaN	NaN	NaN	NaN	cell organization and biogenesis;other metabolic processes;RNA metabolism OR transcription	nucleus;other cell component	nucleic acid binding activity	Pf02184	66877	Crnkl1	mmu:66877;P63154;Q542E8;Q9CQC1	ENSMUSG00000001767		mRNA Splicing - Major Pathway	0	6.091	3	2	5	2	690	83.4	6.93
Spire2	19.9452	19.8767	20.0255	19.6393	19.8383	19.8428	17.6858	17.9843	17.8975	18.0421	15.8966	18.0795	20.51	20	20.7215	20.7862	19.6891	18.8835	16.7896	15.8916	17.0711	16.1987	17.2854	17.0207	18.3412	19.3376	18.6486	18.403	16.3098	18.7969	cell cycle OR cell proliferation;cell organization and biogenesis;other biological processes;transport	cytoskeleton;cytosol;other cell component;other membranes;plasma membrane	cytoskeletal activity	Pf16474	234857	Spire2	mmu:234857;Q8K1S6;Q8R0R2	ENSMUSG00000010154			0.02	1.961	1	1	11	1	718	80.2	7.37
Pkm	28.3257	28.8946	28.4393	28.9604	28.9064	28.3891	26.9034	27.9024	26.9053	27.7685	26.8203	27.8068	28.7562	28.5192	28.7708	28.5875	28.5464	28.4435	27.479	26.8889	27.411	27.4133	26.9743	26.9502	27.0888	26.9756	26.9089	27.0573	26.7315	27.0843	developmental processes;other biological processes;other metabolic processes	cytosol;ER/Golgi;nucleus;other cell component	kinase activity;nucleic acid binding activity;other molecular function	Pf00224, Pf02887	18746	Pkm	mmu:18746;P52480;Q3TBV8;Q3TBW5;Q3TC59;Q3U1X3;Q3U5P6;Q4VC20;Q64484;Q91YI8;Q9CWB1	ENSMUSG00000032294	Glycolysis and Gluconeogenesis;Purine metabolism	Glycolysis;Neutrophil degranulation	0	366.036	73	43	1121	5	531	57.8	7.47
Nup85	19.5919	19.4873	19.8144	19.1204	19.0786	19.7936	17.8014	18.7778	18.2281	18.4073	17.5889	18.5434	18.6846	19.2172	18.9489	19.1143	19.7432	19.7338	18.3741	18.6235	18.3053	17.6758	17.88	18.322	17.573	16.89	18.2538	18.3404	17.6963	17.1956	transport	nucleus;other membranes	other molecular function	Pf07575		Nup85	Z4YLV0	ENSMUSG00000020739			0.026	1.829	4	1	6	1	274	31.3	5.81
Crmp1	21.5906	21.9408	20.5436	21.9159	21.8127	19.745	19.78	19.9375	20.7522	20.2729	20.2217	20.4725	22.8606	22.4701	22.8317	22.6874	22.4585	22.4666	20.5599	20.8377	19.9229	20.3176	21.2418	21.0387	19.9971	20.555	20.0502	20.7806	20.2413	20.81	cell organization and biogenesis;developmental processes;other biological processes	cytoskeleton;cytosol;nucleus;other cell component	cytoskeletal activity;other molecular function	Pf01979	12933	Crmp1	Q6P1J1	ENSMUSG00000029121			0	15.365	7	5	31	4	686	74.2	6.81
Nans	19.5802	19.1951	19.3119	19.1088	19.6946	19.4363	17.1665	18.5879	19.1514	18.9465	18.8312	18.3502	19.1547	20.0038	19.7441	19.2886	19.6237	19.6445	NaN	NaN	NaN	NaN	NaN	NaN	NaN	NaN	NaN	NaN	NaN	NaN	other metabolic processes	cytosol	other molecular function	Pf03102, Pf08666	94181	Nans	mmu:94181;Q99J77;Q9JJH0	ENSMUSG00000028334		Sialic acid metabolism	0.007	3.107	5	1	2	1	359	40	7.06
Npm1	26.6074	27.6246	26.7509	27.5054	27.6626	26.7135	23.5744	24.6324	23.6725	24.7778	23.8084	24.6944	27.5653	27.3369	27.6843	27.4552	27.3072	27.0604	24.7766	23.9894	24.835	24.6358	24.1499	24.1711	22.5177	22.6007	22.7742	22.5756	22.6357	22.5654	cell cycle OR cell proliferation;cell organization and biogenesis;developmental processes;DNA metabolism;other biological processes;other metabolic processes;RNA metabolism OR transcription;stress response;transport	cytoskeleton;cytosol;nucleus;other cell component;translational apparatus	enzyme regulator activity;nucleic acid binding activity;other molecular function;translation activity	Pf03066, Pf16276	18148	Npm1	mmu:18148;Q61937	ENSMUSG00000057113	mRNA processing	Deposition of new CENPA-containing nucleosomes at the centromere;SUMOylation of transcription cofactors;TFAP2A acts as a transcriptional repressor during retinoic acid induced cell differentiation;TP53 regulates transcription of additional cell cycle genes whose exact role in the p53 pathway remain uncertain	0	184.901	57	14	303	14	292	32.5	4.77
Actbl2	25.946	26.5099	26.0516	26.4246	26.4791	25.8563	24.1242	25.4069	24.4171	25.1058	24.2012	25.4774	26.1914	25.6683	26.4616	26.0277	25.7335	25.541	25.1745	23.9273	25.1248	25.1894	23.7791	23.9698	23.8163	24.5766	24.2731	24.6573	23.9829	24.6582	cell organization and biogenesis;developmental processes;other biological processes	cytoskeleton;nucleus;other cell component;other membranes	cytoskeletal activity;other molecular function	Pf00022	238880	Actbl2	mmu:238880;Q8BFZ3	ENSMUSG00000055194			0	61.936	21	5	208	1	376	42	5.49
Yars1	20.1307	20.2873	19.3103	20.0361	20.1756	19.2495	NaN	NaN	NaN	NaN	NaN	NaN	20.6977	20.8499	20.8353	20.8983	20.8233	20.7333	17.9435	18.7053	17.8182	18.0136	18.1909	18.5751	19.964	19.7981	18.8991	19.9983	18.806	19.375	other metabolic processes;protein metabolism;RNA metabolism OR transcription	cytosol;nucleus	nucleic acid binding activity;other molecular function	Pf00579, Pf01588	107271	Yars1	mmu:107271;Q3TEC8;Q3U9A1;Q3UTA7;Q8BVT2;Q8C183;Q91WQ3	ENSMUSG00000028811			0.001	4.947	3	2	5	2	528	59.1	7.01
Ctrb1	16.5057	17.4249	16.122	17.0573	16.9907	17.2499	NaN	NaN	NaN	NaN	NaN	NaN	NaN	NaN	NaN	NaN	NaN	NaN	NaN	NaN	NaN	NaN	NaN	NaN	NaN	NaN	NaN	NaN	NaN	NaN	other biological processes;other metabolic processes;protein metabolism	non-structural extracellular;other cell component;other cytoplasmic organelle	other molecular function	Pf00089	66473	Ctrb1	mmu:66473;Q9CR35;Q9D8X8;Q9DC86	ENSMUSG00000031957		Activation of Matrix Metalloproteinases	0.033	1.621	3	1	1	1	263	27.8	5.07
Nip7	18.809	17.8154	19.233	17.9581	17.9274	18.8781	NaN	NaN	NaN	NaN	NaN	NaN	18.0395	18.2004	18.0106	17.454	17.8282	17.8168	NaN	NaN	NaN	NaN	NaN	NaN	NaN	NaN	NaN	NaN	NaN	NaN				Pf17833	66164	Nip7	E9Q109	ENSMUSG00000031917	mRNA processing		0.008	2.948	11	1	1	1	133	15.2	7.91
Srsf7	21.5869	21.0645	21.7937	21.0304	20.986	21.6924	22.3938	20.1723	22.825	20.7027	22.6313	20.4282	21.0151	21.5778	21.0059	20.7048	21.3912	21.4553	21.7872	21.9397	21.5528	21.7361	22.2457	21.8685	23.1161	21.4454	23.4847	21.6457	23.0619	21.3496	other biological processes;other metabolic processes;RNA metabolism OR transcription;transport	nucleus;other cell component	nucleic acid binding activity;other molecular function	Pf00076	225027	Srsf7	mmu:225027;Q8BL97;Q8BMC6;Q8BUR2;Q8R2N4;Q8R3E9;Q91YS1	ENSMUSG00000024097	mRNA processing		0.003	4.35	11	2	2	2	267	30.8	11.9
Arpc2	20.6978	20.3342	20.7132	20.6141	20.425	20.4508	18.6335	18.3751	19.1508	18.5059	18.6727	18.9679	20.8807	20.1058	21.1194	21.0037	20.2636	19.4666	NaN	NaN	NaN	NaN	NaN	NaN	19.4397	19.2848	19.8995	19.1564	19.512	18.4191	cell organization and biogenesis;other biological processes;signal transduction	cytoskeleton;nucleus;other cell component;other cytoplasmic organelle;other membranes;plasma membrane	cytoskeletal activity;other molecular function;signal transduction activity or receptor binding	Pf04045	76709	Arpc2	mmu:76709;Q3U870;Q9CVB6	ENSMUSG00000006304		Clathrin-mediated endocytosis;EPHB-mediated forward signaling;Regulation of actin dynamics for phagocytic cup formation;RHO GTPases Activate WASPs and WAVEs	0.002	4.618	12	2	11	2	300	34.3	7.36
Rps21	18.6814	18.9843	16.536	18.8755	19.4381	17.0384	NaN	NaN	NaN	NaN	NaN	NaN	19.6813	18.341	15.9984	19.9712	19.6695	20.0739	NaN	NaN	NaN	NaN	NaN	NaN	18.3597	18.2224	18.6474	19.6078	18.1186	18.2981	other metabolic processes;protein metabolism;RNA metabolism OR transcription	cytosol;ER/Golgi;other cell component;translational apparatus	other molecular function;translation activity	Pf01249	66481	Rps21	mmu:66481;Q5M9L3;Q9CQR2	ENSMUSG00000039001	Cytoplasmic Ribosomal Proteins	Formation of a pool of free 40S subunits;Formation of the ternary complex, and subsequently, the 43S complex;GTP hydrolysis and joining of the 60S ribosomal subunit;L13a-mediated translational silencing of Ceruloplasmin expression;Major pathway of rRNA processing in the nucleolus and cytosol;Nonsense Mediated Decay (NMD) enhanced by the Exon Junction Complex (EJC);Nonsense Mediated Decay (NMD) in…	0.011	2.573	11	1	1	1	83	9.1	8.51
Polr1c	20.4278	20.6506	19.953	20.3609	20.3949	20.2118	NaN	NaN	NaN	NaN	NaN	NaN	20.1063	19.2658	19.7092	19.4401	19.6522	19.4743	NaN	NaN	NaN	NaN	NaN	NaN	NaN	NaN	NaN	NaN	NaN	NaN	other metabolic processes;RNA metabolism OR transcription		other molecular function	Pf01000, Pf01193		Polr1c	D3Z3D6	ENSMUSG00000067148			0.002	4.6	15	2	4	2	260	29.4	5.83
Gnb4	20.8522	19.9053	19.4037	19.2275	19.4639	20.8066	NaN	NaN	NaN	NaN	NaN	NaN	21.0342	19.4006	20.4947	20.3975	19.4797	19.0426	NaN	NaN	NaN	NaN	NaN	NaN	19.5908	19.3647	20.2062	19.8401	19.8261	18.8448	signal transduction	other cell component;other membranes;plasma membrane	other molecular function	Pf00400	14696	Gnb4	mmu:14696;P29387;Q3TJJ1;Q8R475;Q9JHX8	ENSMUSG00000027669	Calcium Regulation in the Cardiac Cell;Chemokine signaling pathway;Focal Adhesion-PI3K-Akt-mTOR-signaling pathway;Myometrial Relaxation and Contraction Pathways	Activation of G protein gated Potassium channels;ADP signalling through P2Y purinoceptor 1;ADP signalling through P2Y purinoceptor 12;Adrenaline,noradrenaline inhibits insulin secretion;Ca2+ pathway;Cooperation of PDCL (PhLP1) and TRiC/CCT in G-protein beta folding;Extra-nuclear estrogen signaling;G alpha (12/13) signalling events;G alpha (i) signalling events;G alpha (q) signalling events;G alph…	0	5.444	8	2	3	1	340	37.4	6.16
Cul3	19.0075	18.8261	18.8115	18.1431	18.9234	18.5759	NaN	NaN	NaN	NaN	NaN	NaN	19.8161	18.8066	19.6153	18.9947	19.3189	19.7337	NaN	NaN	NaN	NaN	NaN	NaN	NaN	NaN	NaN	NaN	NaN	NaN	other metabolic processes;protein metabolism	other cell component	other molecular function	Pf00888, Pf10557		Cul3	E9Q4T8	ENSMUSG00000004364			0.003	3.96	2	1	2	1	702	81.1	8.47
Rtcb	21.2107	21.6325	21.2247	22.0142	21.1833	21.1761	18.039	19.8364	18.6765	19.0786	18.0885	19.5387	21.2724	21.466	21.6537	21.3657	21.3906	21.1307	18.6508	17.8811	18.81	18.6129	17.6259	19.0279	17.2352	17.8906	17.663	18.4224	17.9413	18.4104	developmental processes;other metabolic processes;RNA metabolism OR transcription	cytosol;ER/Golgi;nucleus;other cell component;other membranes	cytoskeletal activity;other molecular function	Pf01139	28088	Rtcb	mmu:28088;Q3TA04;Q3TI25;Q3UDW6;Q99LF4	ENSMUSG00000001783			0	17.335	18	5	19	5	505	55.2	7.23
Zbtb8os	17.2919	19.0225	17.7302	18.3535	18.8356	18.5446	18.2215	18.5127	18.3078	17.9203	16.904	18.1132	18.6683	18.6246	19.5164	19.1785	18.411	18.508	NaN	NaN	NaN	NaN	NaN	NaN	NaN	NaN	NaN	NaN	NaN	NaN	other metabolic processes;RNA metabolism OR transcription		other molecular function	Pf01951	67106	Zbtb8os	B2KGA7;mmu:67106	ENSMUSG00000057572			0.003	4.17	6	1	4	1	167	19.6	4.56
Gatad2a	20.1929	20.6312	20.4221	20.1795	20.1463	20.0044	NaN	NaN	NaN	NaN	NaN	NaN	20.1103	20.1961	19.9545	20.0378	20.3811	20.0605	NaN	NaN	NaN	NaN	NaN	NaN	NaN	NaN	NaN	NaN	NaN	NaN	other biological processes	nucleus	other molecular function	Pf16563	234366	Gatad2a	E9QMN5	ENSMUSG00000036180	PluriNetWork: mechanisms associated with pluripotency		0.003	3.794	2	1	12	1	630	67.4	9.89
Xpnpep1	20.7876	20.8791	20.8593	20.7985	20.8126	20.7773	NaN	NaN	NaN	NaN	NaN	NaN	21.0389	21.089	21.0637	21.0427	21.0835	21.1392	NaN	NaN	NaN	NaN	NaN	NaN	NaN	NaN	NaN	NaN	NaN	NaN	other metabolic processes;protein metabolism	cytosol	other molecular function	Pf00557, Pf01321, Pf16188, Pf16189	170750	Xpnpep1	mmu:170750;Q3UE92	ENSMUSG00000025027			0	8.527	7	3	12	3	666	74.5	5.83
Taf2	18.4089	17.7074	18.139	17.6634	17.883	18.3234	NaN	NaN	NaN	NaN	NaN	NaN	17.6077	17.3042	17.7132	17.4594	17.3794	17.3615	NaN	NaN	NaN	NaN	NaN	NaN	NaN	NaN	NaN	NaN	NaN	NaN	cell cycle OR cell proliferation;other metabolic processes;RNA metabolism OR transcription	nucleus	nucleic acid binding activity;other molecular function			Taf2	Q8BKQ7;Q8C176			Regulation of TP53 Activity through Phosphorylation;RNA Polymerase II Pre-transcription Events;RNA Polymerase II Promoter Escape;RNA Polymerase II Transcription Initiation;RNA Polymerase II Transcription Pre-Initiation And Promoter Opening	0.018	2.148	1	1	3	1	1104	126.9	8.1
H3-3a;H3-3b	NaN	NaN	NaN	NaN	NaN	NaN	NaN	NaN	NaN	NaN	NaN	NaN	16.2834	16.62	16.9081	16.5171	17.3607	16.866	NaN	NaN	NaN	NaN	NaN	NaN	NaN	NaN	NaN	NaN	NaN	NaN	cell cycle OR cell proliferation;cell organization and biogenesis;developmental processes;other biological processes	nucleus;other cell component	nucleic acid binding activity;other molecular function	Pf00125	15078;15081	H3-3a;H3-3b	mmu:15078;mmu:15081;P06351;P33155;P84244;Q3TW79;Q3U6D6;Q569U8;Q5HZY8;Q6TXQ5;Q8VDJ2;Q9D0H3;Q9V3W4	ENSMUSG00000016559;ENSMUSG00000060743	PluriNetWork: mechanisms associated with pluripotency	Condensation of Prophase Chromosomes;Estrogen-dependent gene expression;Factors involved in megakaryocyte development and platelet production;Inhibition of DNA recombination at telomere;PRC2 methylates histones and DNA;RUNX1 regulates genes involved in megakaryocyte differentiation and platelet function	0	48.682	53	8	164	1	136	15.3	11.27
Papolg	21.1391	21.52	21.185	21.1581	21.0471	21.2489	18.3351	18.2678	18.1581	17.9238	17.7738	18.3018	21.8172	20.6976	21.2192	21.7376	20.9309	20.6364	18.4627	18.4896	18.0429	18.476	18.6174	18.3308	NaN	NaN	NaN	NaN	NaN	NaN	other metabolic processes;RNA metabolism OR transcription	nucleus	nucleic acid binding activity;other molecular function	Pf01909, Pf04926, Pf04928		Papolg	Q8BY05	ENSMUSG00000020273			0.018	2.122	3	1	11	1	429	49	7.62
Wdr77	21.8393	22.4156	21.5333	22.3924	22.4569	21.7672	19.321	19.7633	19.3008	20.2254	19.1752	20.0851	22.8925	22.4113	22.9177	22.733	23.1545	22.5878	19.442	19.3402	20.2245	19.5391	19.1944	19.3746	18.8094	18.4324	18.6718	18.4111	18.69	18.6241	cell organization and biogenesis;developmental processes;other biological processes	cytosol;ER/Golgi;nucleus;other cell component	nucleic acid binding activity;other molecular function	Pf00400	70465	Wdr77	mmu:70465;Q3TFJ1;Q8BSH8;Q99J09;Q9CZY5	ENSMUSG00000000561		RMTs methylate histone arginines;snRNP Assembly	0	21.783	22	5	33	5	342	36.9	5.27
Tuba3a;Tuba3b	20.1613	20.4301	20.1126	20.097	20.3816	20.2445	17.4768	19.746	19.6583	19.1694	19.3986	19.3597	NaN	NaN	NaN	NaN	NaN	NaN	NaN	NaN	NaN	NaN	NaN	NaN	NaN	NaN	NaN	NaN	NaN	NaN	cell cycle OR cell proliferation;cell organization and biogenesis;other biological processes	cytoskeleton;other cell component	cytoskeletal activity;other molecular function	Pf00091, Pf03953	22144;22147	Tuba3a;Tuba3b	mmu:22144;mmu:22147;P05214	ENSMUSG00000067338;ENSMUSG00000067702		Aggrephagy;Carboxyterminal post-translational modifications of tubulin;COPI-dependent Golgi-to-ER retrograde traffic;COPI-independent Golgi-to-ER retrograde traffic;COPI-mediated anterograde transport;EML4 and NUDC in mitotic spindle formation;Hedgehog 'off' state;HSP90 chaperone cycle for steroid hormone receptors (SHR);Intraflagellar transport;Kinesins;MHC class II antigen presentation;Microtub…	0	194.384	55	21	552	1	450	49.9	5.1
Atp13a1	19.5607	19.5349	19.838	19.5801	19.8209	19.8325	21.2781	21.6826	21.0564	21.3713	21.9538	22.2667	20.7649	20.6752	20.6866	20.9878	20.5672	20.4565	19.4811	18.6897	19.8637	20.4398	19.5189	18.3295	21.1839	22.4718	21.3149	22.8118	21.0505	22.6228	other biological processes;transport	ER/Golgi;other membranes	other molecular function	Pf00122, Pf00702	170759	Atp13a1	B2RS54;mmu:170759;Q9EPE9	ENSMUSG00000031862		Ion transport by P-type ATPases	0.008	3.67	2	2	6	2	1200	132.3	8.03
	27.802	28.1267	28.0786	28.1193	28.0441	27.9148	20.8738	21.0934	21.0071	20.8441	19.8343	20.8403	28.091	28.3768	28.3388	28.0451	28.7479	28.831	21.4071	21.6172	21.0619	21.0499	21.4949	21.6258	25.4233	25.5105	25.3846	25.5115	25.334	25.4159	other biological processes;other metabolic processes	non-structural extracellular;other cell component		Pf07686							0	7.95	44	3	71	2	108	12	7.97
Zwilch	16.9322	16.3407	16.8696	17.0032	16.3351	17.1456	NaN	NaN	NaN	NaN	NaN	NaN	16.2612	16.7744	16.7286	16.3176	15.8883	16.7541	NaN	NaN	NaN	NaN	NaN	NaN	NaN	NaN	NaN	NaN	NaN	NaN	cell cycle OR cell proliferation	other cell component		Pf09817		Zwilch	H3BKZ0	ENSMUSG00000032400			0.017	2.277	2	1	2	1	475	53.9	6.48
Hnrnpd	23.8581	23.9644	24.0535	23.9996	24.0236	23.9657	22.2611	22.4466	22.5341	22.3371	22.1238	22.5018	24.2822	23.9832	24.2863	24.208	23.9626	23.816	22.3831	22.5974	21.9906	22.1722	22.4466	22.1585	21.552	22.7115	22.1363	22.6334	21.5349	22.7033	developmental processes;other biological processes;other metabolic processes;RNA metabolism OR transcription;stress response	cytosol;nucleus;other cell component	nucleic acid binding activity;other molecular function	Pf00076, Pf08143	11991	Hnrnpd	mmu:11991;Q60667;Q60668;Q80ZJ0;Q91X94	ENSMUSG00000000568	mRNA processing	AUF1 (hnRNP D0) binds and destabilizes mRNA;mRNA Splicing - Major Pathway;Processing of Capped Intron-Containing Pre-mRNA	0	25.422	19	7	63	5	355	38.3	7.81
Tmpo	20.2778	19.2557	18.7001	18.4336	18.2616	18.8586	21.1134	21.2323	19.9689	19.8071	18.3413	19.9047	19.8135	19.3388	19.0535	18.8149	18.6121	17.8572	20.7813	21.0674	19.9149	19.1566	19.8801	19.4426	18.1178	21.2519	19.3292	20.1803	18.1373	20.4776	other biological processes	nucleus;other cell component;other membranes	nucleic acid binding activity	Pf03020, Pf08198	21917	Tmpo	mmu:21917;Q3UCI5;Q61029;Q61030;Q61031;Q61032	ENSMUSG00000019961			0.01	2.784	5	1	3	1	452	50.3	9.45
Rab18	21.3457	21.121	21.676	21.2268	20.9788	21.6943	21.1412	20.7513	21.3349	20.6178	21.4318	20.7718	21.483	21.7903	21.5332	21.5454	21.7493	21.5182	21.3321	20.8344	21.2673	21.051	20.975	21.0267	18.7036	19.4006	18.7638	19.0936	18.6896	19.2767		other cell component;other membranes;plasma membrane	other molecular function	Pf00071		Rab18	A0A452J8C1	ENSMUSG00000073639			0	9.12	19	3	16	3	194	22	9.04
Rab1A	24.739	24.7686	24.8896	24.8425	24.7933	24.9133	23.0051	22.8763	23.2218	23.0921	22.726	23.0427	25.0644	24.7292	25.1868	24.9588	24.9539	24.7765	23.3074	22.5835	23.2149	23.1971	22.6129	22.6749	22.607	23.0548	22.9561	23.0891	23.1707	23.0661	cell adhesion;cell organization and biogenesis;cell-cell signaling;other biological processes;other metabolic processes;stress response;transport	cytosol;ER/Golgi;other cell component;other cytoplasmic organelle;other membranes	other molecular function	Pf00071	19324	Rab1A	mmu:19324;P11476;P62821;Q3TX44;Q811M4;Q96N61;Q9Y3T2	ENSMUSG00000020149		COPI-dependent Golgi-to-ER retrograde traffic;COPII-mediated vesicle transport;COPI-mediated anterograde transport;Golgi Cisternae Pericentriolar Stack Reorganization;RAB GEFs exchange GTP for GDP on RABs;RAB geranylgeranylation	0	37.987	50	7	90	5	205	22.7	6.21
Yeats2	22.5644	21.3198	22.3354	21.1418	21.1139	22.5449	21.0824	22.3078	21.0948	22.1811	21.345	22.2699	21.0715	20.9355	21.0139	20.7095	20.7053	20.8751	21.0973	20.8271	21.0538	21.168	20.7736	20.7646	NaN	NaN	NaN	NaN	NaN	NaN	other biological processes	nucleus		Pf03366		Yeats2	A0A338P697	ENSMUSG00000041215			0	20.768	7	6	13	6	1369	144.7	9.03
Tars2	18.3007	17.7046	18.5237	17.8659	17.5891	18.2856	NaN	NaN	NaN	NaN	NaN	NaN	18.1094	17.2904	18.4868	17.7876	16.6715	17.3731	NaN	NaN	NaN	NaN	NaN	NaN	NaN	NaN	NaN	NaN	NaN	NaN	other metabolic processes;protein metabolism;RNA metabolism OR transcription	other cell component	other molecular function	Pf07973		Tars2	A0A0G2JGZ2	ENSMUSG00000028107			0.01	2.853	10	1	1	1	104	11.9	8.06
Oga	22.417	23.1139	22.2842	23.0557	23.1853	22.4004	NaN	NaN	NaN	NaN	NaN	NaN	22.4156	22.2756	22.2769	22.2298	22.5257	22.3284	NaN	NaN	NaN	NaN	NaN	NaN	NaN	NaN	NaN	NaN	NaN	NaN	cell organization and biogenesis;other biological processes;other metabolic processes;protein metabolism;transport	cytosol;mitochondrion;nucleus	other molecular function	Pf07555	76055	Oga	mmu:76055;Q3ULY7;Q6ZQ71;Q8BK05;Q8BTT2;Q8CFX2;Q9CSJ4;Q9CUR7;Q9EQQ9	ENSMUSG00000025220			0	23.193	10	7	38	7	916	103.1	4.92
Ddx47	21.2534	20.9232	21.2171	20.8643	20.7259	21.4243	18.3256	18.5003	18.3626	18.5687	17.7482	17.5159	21.1022	20.9082	21.0781	21.0053	21.3198	20.8238	NaN	NaN	NaN	NaN	NaN	NaN	NaN	NaN	NaN	NaN	NaN	NaN			nucleic acid binding activity;other molecular function	Pf00270, Pf00271		Ddx47	A0A0N4SVT1	ENSMUSG00000030204			0	5.492	7	2	17	2	380	42.3	8.19
Gart	22.9789	24.2426	23.1072	24.2511	24.4831	23.214	21.7189	22.2346	21.1902	22.3532	21.3255	22.3198	24.2257	23.9374	24.3061	24.0772	24.2558	24.0756	21.1127	21.369	21.2237	21.1496	21.5147	21.4223	20.676	21.1758	20.9425	21.6906	20.6323	21.2491	developmental processes;other biological processes;other metabolic processes	cytosol	other molecular function	Pf00551, Pf00586, Pf01071, Pf02769, Pf02843, Pf02844	14450	Gart	mmu:14450;Q3TGI3;Q64737;Q6NS48	ENSMUSG00000022962	One Carbon Metabolism;Purine metabolism	Purine ribonucleoside monophosphate biosynthesis	0	84.55	32	19	107	19	1010	107.4	6.68
Larp4	18.8602	19.4605	18.8691	19.4048	19.0495	19.0619	NaN	NaN	NaN	NaN	NaN	NaN	19.7943	19.2743	18.5531	19.36	20.0465	19.9785	18.2885	18.3923	18.5	18.5077	18.5711	18.9286	NaN	NaN	NaN	NaN	NaN	NaN	cell organization and biogenesis;other biological processes	cytosol;other cell component;translational apparatus	nucleic acid binding activity	Pf05383	207214	Larp4	G3X9Q6;mmu:207214	ENSMUSG00000023025			0	6.551	2	1	10	1	719	79.7	6.51
Cluh	19.3407	20.069	19.3446	19.2043	19.1895	18.8986	NaN	NaN	NaN	NaN	NaN	NaN	NaN	NaN	NaN	NaN	NaN	NaN	NaN	NaN	NaN	NaN	NaN	NaN	NaN	NaN	NaN	NaN	NaN	NaN	cell organization and biogenesis	other cell component	nucleic acid binding activity	Pf12807, Pf13236, Pf13424, Pf15044	74148	Cluh	A0A0R4J140;mmu:74148	ENSMUSG00000020741			0.033	1.609	1	1	1	1	1353	151.7	6.02
Helb	21.2816	21.1554	21.315	21.0257	21.1381	21.1436	NaN	NaN	NaN	NaN	NaN	NaN	21.588	21.5593	21.5564	21.5105	21.8122	21.8365	NaN	NaN	NaN	NaN	NaN	NaN	NaN	NaN	NaN	NaN	NaN	NaN	cell organization and biogenesis;DNA metabolism;other biological processes;other metabolic processes;RNA metabolism OR transcription;stress response	nucleus;other cell component	nucleic acid binding activity;other molecular function	Pf13538, Pf13604	117599	Helb	G5E835;mmu:117599;Q6KAT5;Q6NVF4;Q8C930;Q9EQT8	ENSMUSG00000020228			0	12.645	6	3	20	3	1074	121.4	5.82
Mtf2	21.8435	21.4625	21.9524	21.5327	21.4178	21.9428	20.7593	20.2214	20.5169	20.3111	20.4389	20.3499	21.3922	21.1683	21.4018	21.2052	21.2303	21.049	19.5104	19.1777	19.7802	19.6094	19.9526	19.4251	18.0794	18.6007	18.1172	18.609	18.0716	19.4139		nucleus	other molecular function	Pf00628, Pf14061, Pf18104		Mtf2	E9QAD3	ENSMUSG00000029267			0	9.375	8	3	17	3	536	60.5	8.21
Emc8	20.6231	20.979	20.9118	21.4775	21.2876	20.9073	19.6622	19.8806	19.4968	18.3375	19.6519	19.9892	21.7999	21.0577	21.8063	21.4982	21.2027	21.2813	19.7446	19.4183	19.7031	20.2794	19.9317	19.8724	18.4084	19.3404	19.0738	19.6815	19.7649	19.7387		cytosol;ER/Golgi;other cell component;other membranes		Pf03665	18117	Emc8	mmu:18117;O70378	ENSMUSG00000031819			0.007	3.398	4	1	15	1	207	23.3	6.15
Anxa6	20.8852	21.4976	21.0838	21.8066	21.6982	21.2139	19.56	20.1465	19.2688	19.8916	19.4848	19.6085	21.939	22.2507	21.8638	21.7662	21.962	22.2064	20.3726	20.4423	20.4013	20.6049	20.3493	20.3102	19.5674	20.6691	19.5601	20.1355	19.407	20.1114	cell organization and biogenesis;developmental processes;other biological processes;signal transduction;stress response;transport	cytosol;mitochondrion;nucleus;other cell component;other cytoplasmic organelle;other membranes;plasma membrane	cytoskeletal activity;other molecular function;transporter activity	Pf00191	11749	Anxa6	mmu:11749;P14824;Q8BSS4	ENSMUSG00000018340	Calcium Regulation in the Cardiac Cell;Prostaglandin Synthesis and Regulation		0	19.521	11	6	32	6	673	75.8	5.5
Timm44	19.0725	18.7779	18.2568	19.3703	19.134	19.1814	18.943	19.3	19.4067	19.3908	18.9408	17.3635	20.065	19.7239	19.7388	19.9288	19.4867	19.5539	NaN	NaN	NaN	NaN	NaN	NaN	NaN	NaN	NaN	NaN	NaN	NaN	cell organization and biogenesis;transport	mitochondrion	other molecular function	Pf04280	21856	Timm44	mmu:21856;O35857;Q2NLC5	ENSMUSG00000002949			0.02	2.025	2	1	2	1	452	51.1	8.13
Hspbap1	19.1173	20.6345	19.2428	20.556	20.4118	19.444	NaN	NaN	NaN	NaN	NaN	NaN	20.5421	19.989	20.6883	20.7154	19.9132	19.9019	NaN	NaN	NaN	NaN	NaN	NaN	NaN	NaN	NaN	NaN	NaN	NaN	other metabolic processes	other cell component	other molecular function	Pf13621	66667	Hspbap1	E9QML8;mmu:66667;Q8BK58	ENSMUSG00000022849			0	5.834	4	2	10	2	483	54.4	5.27
Arl1	18.7214	19.699	18.9078	19.4007	19.8693	18.74	NaN	NaN	NaN	NaN	NaN	NaN	19.1724	19.8596	19.3216	18.9483	19.8652	19.927	NaN	NaN	NaN	NaN	NaN	NaN	NaN	NaN	NaN	NaN	NaN	NaN	cell organization and biogenesis;other biological processes;other metabolic processes;transport	cytosol;ER/Golgi;other cell component;other membranes	enzyme regulator activity;other molecular function	Pf00025	104303	Arl1	mmu:104303;P41276;P61211	ENSMUSG00000060904		Retrograde transport at the Trans-Golgi-Network	0.008	2.982	5	1	2	1	181	20.4	5.72
Map4	17.6215	16.9001	17.0602	16.8558	16.5493	16.6291	NaN	NaN	NaN	NaN	NaN	NaN	NaN	NaN	NaN	NaN	NaN	NaN	NaN	NaN	NaN	NaN	NaN	NaN	20.1619	18.8771	19.2418	18.7295	17.9797	17.3495	cell cycle OR cell proliferation;cell organization and biogenesis;developmental processes;other biological processes	cytoskeleton;cytosol;other cell component;other membranes;plasma membrane	cytoskeletal activity	Pf00418	17758	Map4	mmu:17758;P27546;Q05BJ2;Q3UIS2;Q3UUH5;Q3UY36;Q7TPC6;Q7TPD4;Q80YQ5;Q8CFP5	ENSMUSG00000032479			0	6.696	3	1	15	1	1125	117.4	4.98
Igkv13-84	NaN	NaN	NaN	NaN	NaN	NaN	NaN	NaN	NaN	NaN	NaN	NaN	NaN	NaN	NaN	NaN	NaN	NaN	NaN	NaN	NaN	NaN	NaN	NaN	23.9113	25.2134	24.1362	25.3676	24.1473	25.238	other biological processes;other metabolic processes	non-structural extracellular		Pf07686		Igkv13-84	A0A140T8N3	ENSMUSG00000076538			0	7.11	25	2	13	2	115	12.6	6.51
Ybx3	17.7177	20.3669	19.833	19.9139	20.0881	19.7369	19.4636	18.8892	19.3753	19.8405	17.9377	19.4311	19.5171	19.7314	20.0966	19.8603	19.5311	19.6455	NaN	NaN	NaN	NaN	NaN	NaN	NaN	NaN	NaN	NaN	NaN	NaN	developmental processes;other biological processes;stress response	cytosol;nucleus;other cell component	nucleic acid binding activity;other molecular function	Pf00313	56449	Ybx3	mmu:56449;Q80WG4;Q9EQF7;Q9EQF8;Q9JKB3	ENSMUSG00000030189			0.007	3.223	5	1	7	1	361	38.8	9.69
Utp20	22.5846	21.3378	22.5629	21.492	21.5708	22.5393	17.4023	17.9582	17.3582	17.7569	16.9134	17.3707	21.9841	21.8859	22.024	21.7322	21.8203	22.0046	NaN	NaN	NaN	NaN	NaN	NaN	17.982	18.9691	18.952	18.9287	18.9411	18.808	other metabolic processes;RNA metabolism OR transcription	nucleus;other cell component;other membranes;plasma membrane		Pf07539		Utp20	Q5XG71;Q80V22;Q8BXH9;Q8CHL6;Q99K11			Major pathway of rRNA processing in the nucleolus and cytosol	0	22.471	4	9	18	9	2788	317.5	8.09
Rala	19.8668	19.9773	19.8453	20.1166	19.2454	19.3681	NaN	NaN	NaN	NaN	NaN	NaN	20.045	19.7841	19.8344	19.7777	19.9932	19.6725	NaN	NaN	NaN	NaN	NaN	NaN	NaN	NaN	NaN	NaN	NaN	NaN	signal transduction	other membranes	other molecular function	Pf00071		Rala	A0A1Y7VL93	ENSMUSG00000008859			0.007	3.439	11	1	4	1	137	15.3	4.73
Aldh4a1	16.5865	17.7502	17.0756	17.964	17.4869	17.8385	18.6573	16.6701	18.1447	18.1206	18.4473	17.6384	18.4851	17.3581	18.8454	18.2382	17.7063	17.5768	17.6908	19.0303	18.2141	18.0103	19.0396	19.6817	NaN	NaN	NaN	NaN	NaN	NaN	other metabolic processes	mitochondrion	other molecular function	Pf00171	212647	Aldh4a1	B1AXW8;mmu:212647;Q7TND0;Q8BXM3;Q8CHT0;Q8R0N1;Q8R1S2	ENSMUSG00000028737		Glyoxylate metabolism and glycine degradation;Proline catabolism	0.008	3.52	3	1	2	1	562	61.8	8.24
Psat1	22.0515	22.9503	22.2948	22.7323	22.7795	22.2187	20.1426	20.6762	20.824	20.617	20.264	20.6332	22.7463	23.3292	22.8893	22.5737	23.2749	23.1525	20.0743	19.9597	19.9018	20.1285	20.1741	20.2717	20.1682	21.3914	20.6246	21.2864	19.6893	21.0244	other metabolic processes		other molecular function	Pf00266	107272	Psat1	Q3U6K9	ENSMUSG00000024640			0	15.766	13	4	42	4	367	40.2	7.65
Ighv1-77	17.0714	16.667	17.0595	17.1239	17.4176	16.8653	NaN	NaN	NaN	NaN	NaN	NaN	18.1012	17.0484	17.8714	18.0705	17.4378	17.151	NaN	NaN	NaN	NaN	NaN	NaN	21.1566	21.4676	21.4349	21.2516	21.2577	20.9912	cell organization and biogenesis;other biological processes;signal transduction;stress response;transport	non-structural extracellular;other membranes;plasma membrane	other molecular function;signal transduction activity or receptor binding	Pf07686		Ighv1-77	A0A0B4J1M0	ENSMUSG00000096452		Antigen activates B Cell Receptor (BCR) leading to generation of second messengers;CD22 mediated BCR regulation;Cell surface interactions at the vascular wall;Classical antibody-mediated complement activation;FCERI mediated Ca+2 mobilization;FCERI mediated MAPK activation;FCERI mediated NF-kB activation;FCGR activation;Immunoregulatory interactions between a Lymphoid and a non-Lymphoid cell;Initi…	0	5.599	28	2	7	1	98	10.7	9.22
Ndufs7	19.5741	18.5538	19.5512	18.594	18.8203	19.6644	NaN	NaN	NaN	NaN	NaN	NaN	19.6906	18.3639	19.7741	17.7139	18.5416	18.2686	NaN	NaN	NaN	NaN	NaN	NaN	NaN	NaN	NaN	NaN	NaN	NaN	cell organization and biogenesis;other metabolic processes;transport	mitochondrion;other cell component;other membranes;plasma membrane	other molecular function	Pf01058	75406	Ndufs7	mmu:75406;Q9DC70	ENSMUSG00000020153	Electron Transport Chain;Oxidative phosphorylation	Complex I biogenesis	0.007	3.414	4	1	5	1	224	24.7	9.92
Krt16	22.4633	21.3385	22.4351	21.63	21.3593	22.4127	22.1616	23.4987	22.4984	22.8674	22.1431	22.3363	21.4777	21.4806	21.5581	21.1428	20.2926	21.6629	22.7545	22.8618	23.0992	22.5351	22.8699	22.5875	24.4611	24.1112	24.0535	23.9815	24.427	24.2484	cell organization and biogenesis;developmental processes;other biological processes;stress response	cytoskeleton	cytoskeletal activity	Pf00038	16666	Krt16	mmu:16666;Q9Z2K1	ENSMUSG00000053797		Formation of the cornified envelope	0	43.306	14	7	110	4	469	51.6	5.2
Sirpb1a	NaN	NaN	NaN	NaN	NaN	NaN	NaN	NaN	NaN	NaN	NaN	NaN	NaN	NaN	NaN	NaN	NaN	NaN	NaN	NaN	NaN	NaN	NaN	NaN	15.9091	17.0374	16.9452	17.2206	17.1549	16.6339	other biological processes;signal transduction	other membranes;plasma membrane		Pf07654, Pf07686		Sirpb1a	A0A0A6YYP6	ENSMUSG00000095788		Cell surface interactions at the vascular wall;Neutrophil degranulation;Signal regulatory protein family interactions	0.018	2.152	5	1	1	1	397	44	8.18
Pnp	22.8508	22.6574	22.3873	22.625	22.6315	22.6603	20.8862	19.8983	21.5016	20.3808	21.142	20.2909	24.2156	22.6231	24.2096	23.9955	22.4096	22.7527	21.6835	22.1493	21.9889	21.6412	22.417	22.1946	21.7436	20.1658	21.8367	20.135	21.7934	20.4353	other metabolic processes		other molecular function	Pf01048	18950	Pnp	mmu:18950;Q543K9	ENSMUSG00000115338	Purine metabolism		0	29.269	28	5	56	5	289	32.2	6.16
Rcc1	22.0429	21.2168	21.7323	21.369	21.4153	21.7774	NaN	NaN	NaN	NaN	NaN	NaN	21.6847	21.6278	22.0209	21.3413	21.9286	21.6985	NaN	NaN	NaN	NaN	NaN	NaN	17.8687	19.0872	18.5798	17.8251	17.6639	18.2231	cell cycle OR cell proliferation;cell organization and biogenesis;other biological processes;signal transduction	nucleus;other cell component;other membranes	enzyme regulator activity;nucleic acid binding activity;other molecular function	Pf00415	100088	Rcc1	mmu:100088;Q3UDB6;Q8VE37	ENSMUSG00000028896		Postmitotic nuclear pore complex (NPC) reformation	0	30.318	15	4	22	4	421	44.9	8.1
Psmd11	18.3076	18.6849	18.1916	18.6268	18.4907	18.5842	NaN	NaN	NaN	NaN	NaN	NaN	19.3783	18.7801	19.2236	19.2499	19.2542	18.8081	NaN	NaN	NaN	NaN	NaN	NaN	NaN	NaN	NaN	NaN	NaN	NaN	cell organization and biogenesis;other biological processes;other metabolic processes;protein metabolism	other cell component	other molecular function	Pf01399, Pf18055, Pf18503	69077	Psmd11	mmu:69077;Q8BG32	ENSMUSG00000017428	Proteasome Degradation	ABC-family proteins mediated transport;Activation of NF-kappaB in B cells;Antigen processing: Ubiquitination & Proteasome degradation;APC/C:Cdc20 mediated degradation of Securin;APC/C:Cdh1 mediated degradation of Cdc20 and other APC/C:Cdh1 targeted proteins in late mitosis/early G1;Asymmetric localization of PCP proteins;AUF1 (hnRNP D0) binds and destabilizes mRNA;Autodegradation of Cdh1 by Cdh1:…	0.002	4.748	3	1	5	1	422	47.4	6.48
Lsm2	19.7898	21.003	19.8454	20.6409	20.9062	19.8698	NaN	NaN	NaN	NaN	NaN	NaN	21.3209	20.8787	21.1293	21.1634	20.941	20.9484	NaN	NaN	NaN	NaN	NaN	NaN	NaN	NaN	NaN	NaN	NaN	NaN	cell organization and biogenesis;other metabolic processes;RNA metabolism OR transcription	nucleus;other cell component	nucleic acid binding activity;other molecular function	Pf01423	27756	Lsm2	mmu:27756;O35900	ENSMUSG00000007050	mRNA processing	mRNA decay by 5' to 3' exoribonuclease;mRNA Splicing - Major Pathway;mRNA Splicing - Minor Pathway	0	11.309	21	2	10	2	95	10.8	6.52
Tle2	21.1662	21.0855	21.1221	21.3003	21.3086	21.1927	18.6762	17.8198	18.1949	19.1833	18.3527	18.9905	21.1901	21.4685	21.2818	21.0316	20.7735	20.9839	17.8772	17.6924	18.0407	17.6164	17.4459	18.738	NaN	NaN	NaN	NaN	NaN	NaN	cell-cell signaling;other biological processes;signal transduction	nucleus		Pf00400, Pf03920	21886	Tle2	mmu:21886;Q3UN01	ENSMUSG00000034771	PluriNetWork: mechanisms associated with pluripotency		0.003	4.329	3	2	8	2	732	78.9	6.68
Pabpc1	22.5786	23.4105	22.6765	23.2595	23.2483	22.7177	21.0298	21.8911	21.5826	21.6128	20.685	21.6429	23.7699	23.3555	23.6769	23.5025	23.3347	23.5038	22.5234	22.2889	22.2944	22.3103	22.4841	22.3907	21.3386	22.3948	22.0327	22.2719	21.5954	22.1359	other biological processes;other metabolic processes;RNA metabolism OR transcription	cytosol;nucleus;other cell component	nucleic acid binding activity;other molecular function	Pf00076, Pf00658	18458	Pabpc1	mmu:18458;P29341;Q99L36	ENSMUSG00000022283	mRNA processing;Translation Factors	AUF1 (hnRNP D0) binds and destabilizes mRNA;Deadenylation of mRNA;L13a-mediated translational silencing of Ceruloplasmin expression;Nonsense Mediated Decay (NMD) enhanced by the Exon Junction Complex (EJC);Nonsense Mediated Decay (NMD) independent of the Exon Junction Complex (EJC);Translation initiation complex formation	0	41.074	22	12	51	9	636	70.6	9.5
Cadps2	19.0112	20.2634	19.1752	20.2074	20.0496	18.7749	NaN	NaN	NaN	NaN	NaN	NaN	19.7416	19.2057	19.7965	19.1329	18.6273	18.3501	NaN	NaN	NaN	NaN	NaN	NaN	NaN	NaN	NaN	NaN	NaN	NaN	cell-cell signaling;transport	other cell component	other molecular function	Pf00169, Pf06292		Cadps2	E9Q5C0	ENSMUSG00000017978			0.017	2.26	1	1	6	1	1275	145.9	6.01
Rbm34	19.434	18.5482	18.9614	18.5296	18.6816	19.3418	NaN	NaN	NaN	NaN	NaN	NaN	19.1774	19.3542	19.1864	18.9986	19.5457	19.5929	NaN	NaN	NaN	NaN	NaN	NaN	NaN	NaN	NaN	NaN	NaN	NaN			nucleic acid binding activity	Pf00076	52202	Rbm34	A0A1D5RLR3	ENSMUSG00000033931	mRNA processing		0.003	4.252	6	2	6	2	422	46.7	9.98
Dnmt3b	22.4127	24.0793	22.8092	23.9226	23.6122	22.7373	24.5952	23.8843	24.6236	23.8655	24.2551	24.1892	19.9151	22.8033	19.7023	22.4773	22.8038	22.4639	18.0321	18.426	18.3875	18.0855	17.9662	18.7501	22.9728	24.4458	22.9528	24.3843	22.798	24.8544	DNA metabolism;other biological processes;other metabolic processes;stress response	nucleus	other molecular function	Pf00145, Pf00855, Pf17980	13436	Dnmt3b	mmu:13436;Q3KR45	ENSMUSG00000027478	Glutathione and one carbon metabolism;One Carbon Metabolism;PluriNetWork: mechanisms associated with pluripotency		0	27.823	14	8	27	5	860	97.3	8.31
U2af1	22.3076	22.3442	22.4079	22.5249	22.4541	22.5384	19.3333	18.5801	19.496	18.5929	19.5169	18.1037	23.01	22.994	23.2195	22.8907	22.8205	23.1683	18.8352	19.4487	18.3317	18.957	19.7025	18.1356	16.1455	17.3278	17.4406	18.2287	17.1684	17.1039	other metabolic processes;RNA metabolism OR transcription	nucleus	nucleic acid binding activity;other molecular function	Pf00076, Pf00642	108121	U2af1	G3UW94;mmu:108121	ENSMUSG00000061613	mRNA processing		0	32.351	17	4	46	4	239	27.8	8.68
Trip11	20.8367	20.805	20.5992	20.877	20.7392	20.3056	19.7145	19.3392	19.9265	19.2159	19.6986	19.2062	20.6909	21.1038	20.9889	20.7963	21.4116	21.0846	18.874	19.6042	18.568	18.5646	19.4305	20.005	NaN	NaN	NaN	NaN	NaN	NaN	cell organization and biogenesis;developmental processes;other metabolic processes;protein metabolism;transport	ER/Golgi;nucleus;other membranes				Trip11	Q8BVJ9	ENSMUSG00000021188			0.018	2.211	2	1	3	1	527	59.9	4.96
Hsp90aa1	25.9556	27.0665	26.0607	27.1768	27.1389	26.0893	24.6156	25.6051	24.992	25.6689	24.8235	25.6893	27.5413	27.112	27.581	27.4077	27.0207	27.1216	25.9891	25.445	25.8944	25.9907	25.3549	25.4526	25.5266	25.4834	25.6495	25.5636	25.6323	25.4621	cell organization and biogenesis;developmental processes;DNA metabolism;other biological processes;other metabolic processes;stress response;transport	cytoskeleton;cytosol;extracellular matrix;mitochondrion;non-structural extracellular;nucleus;other cell component;other membranes;plasma membrane	cytoskeletal activity;enzyme regulator activity;nucleic acid binding activity;other molecular function;signal transduction activity or receptor binding	Pf00183, Pf02518	15519	Hsp90aa1	mmu:15519;P07901	ENSMUSG00000021270	EBV LMP1 signaling;Focal Adhesion-PI3K-Akt-mTOR-signaling pathway;IL-2 Signaling Pathway;IL-6 signaling Pathway;TNF-alpha NF-kB Signaling Pathway	Anchoring of the basal body to the plasma membrane;Attenuation phase;AURKA Activation by TPX2;Downregulation of ERBB2 signaling;Drug-mediated inhibition of ERBB2 signaling;eNOS activation;Estrogen-dependent gene expression;Extra-nuclear estrogen signaling;HSF1 activation;HSP90 chaperone cycle for steroid hormone receptors (SHR);Loss of Nlp from mitotic centrosomes;Neutrophil degranulation;Recruit…	0	254.985	41	34	786	25	733	84.7	5.01
Chordc1	18.4329	18.8183	18.0438	19.0777	19.0792	18.6182	18.9143	18.049	18.7651	18.2986	18.7468	18.0811	19.4612	19.5671	19.3534	19.2772	18.656	18.3568	NaN	NaN	NaN	NaN	NaN	NaN	NaN	NaN	NaN	NaN	NaN	NaN			other molecular function	Pf04968		Chordc1	A0A1L1STQ1	ENSMUSG00000001774			0.002	4.555	13	1	3	1	113	12.9	8.87
Rbm14	24.3634	23.7692	23.9217	23.8147	23.4789	23.9964	21.9384	22.2597	22.2461	22.2235	21.8253	22.3567	23.6294	23.0766	23.7077	23.6728	23.2902	23.5984	20.673	20.7284	20.8231	20.5628	20.8858	20.7324	18.7235	19.8328	19.2467	19.6958	19.0831	18.9394	cell organization and biogenesis;other biological processes;other metabolic processes;protein metabolism;signal transduction;stress response	nucleus;other cell component	nucleic acid binding activity;other molecular function	Pf00076	56275	Rbm14	mmu:56275;Q3TJB6;Q8C2Q3;Q91Z21;Q9DBI6	ENSMUSG00000006456	mRNA processing	RUNX2 regulates bone development	0	39.196	16	8	68	8	669	69.4	9.67
Zmym2	20.2461	19.8361	20.6892	19.7102	19.8541	20.2616	NaN	NaN	NaN	NaN	NaN	NaN	19.4197	19.707	19.4334	19.5138	19.6941	19.8213	NaN	NaN	NaN	NaN	NaN	NaN	NaN	NaN	NaN	NaN	NaN	NaN		nucleus	other molecular function	Pf06467, Pf12012	76007	Zmym2	B2RUS2;mmu:76007;Q3UUZ8;Q3UXK7;Q80XP0;Q9CU65	ENSMUSG00000021945	PluriNetWork: mechanisms associated with pluripotency		0.002	4.553	2	2	3	2	1376	154.5	6.37
Nsd1	18.1243	17.9069	18.331	17.8324	18.4924	18.4891	NaN	NaN	NaN	NaN	NaN	NaN	17.9818	17.4642	18.0544	17.8894	17.6695	17.31	NaN	NaN	NaN	NaN	NaN	NaN	20.7219	16.8748	20.7422	16.9997	20.6226	17.3401	cell organization and biogenesis;other metabolic processes;protein metabolism	nucleus;other cell component	other molecular function	Pf00855, Pf00856, Pf17907, Pf17982		Nsd1	A0A286YE36	ENSMUSG00000021488			0.031	1.669	0	1	2	1	2588	283.9	7.87
Sart1	23.691	24.9969	23.821	24.9979	25.0067	23.8511	23.9899	24.7857	24.2429	24.7867	23.912	24.9627	23.9424	24.3156	23.9697	23.8673	24.1017	24.1368	24.2023	24.0449	24.0764	24.1078	24.1772	24.0687	21.1939	21.5267	21.4434	21.7464	21.2232	21.5827	other biological processes;other metabolic processes;RNA metabolism OR transcription	ER/Golgi;nucleus		Pf03343	20227	Sart1	mmu:20227;Q8K155;Q9R1I9;Q9R270;Q9Z315	ENSMUSG00000039148		mRNA Splicing - Major Pathway	0	55.491	22	13	56	13	806	90.8	5.82
Suclg1	19.4136	18.8035	19.4819	18.6548	18.5786	19.5812	NaN	NaN	NaN	NaN	NaN	NaN	19.5559	18.8528	19.4702	19.5973	19.0482	18.997	NaN	NaN	NaN	NaN	NaN	NaN	NaN	NaN	NaN	NaN	NaN	NaN	other metabolic processes	cytosol;mitochondrion;other cell component;other membranes;plasma membrane	other molecular function	Pf00549, Pf02629	56451	Suclg1	mmu:56451;Q8C2C3;Q9DBA3;Q9DCI8;Q9WUM5	ENSMUSG00000052738	TCA Cycle	Citric acid cycle (TCA cycle)	0.018	2.22	5	1	2	1	346	36.1	9.39
Baz2a	19.4725	18.8278	19.7763	18.8772	19.2719	19.5331	NaN	NaN	NaN	NaN	NaN	NaN	19.1728	18.7053	19.3618	19.245	18.4901	19.0558	NaN	NaN	NaN	NaN	NaN	NaN	NaN	NaN	NaN	NaN	NaN	NaN	cell organization and biogenesis;DNA metabolism;other biological processes;other metabolic processes;protein metabolism;RNA metabolism OR transcription	cytosol;nucleus;other cell component	nucleic acid binding activity;other molecular function	Pf00439, Pf00628, Pf01429, Pf02791, Pf15612, Pf15613		Baz2a	Q3U235;Q80U42;Q91YE5				0.013	2.324	0	1	5	1	1889	209.5	6.51
	19.1727	16.9568	19.7169	16.6728	18.3599	19.1888	17.5848	19.5554	19.876	19.8803	19.6353	20.5066	NaN	NaN	NaN	NaN	NaN	NaN	NaN	NaN	NaN	NaN	NaN	NaN	25.869	26.9927	25.9165	27.1213	25.7222	27.1984	other biological processes;other metabolic processes	non-structural extracellular;other cell component		Pf07686							0	19.61	59	3	16	1	111	12	7.37
Pcbp2	23.2833	23.6776	23.2813	23.4889	23.813	23.1489	20.3118	21.5411	20.5784	21.2438	20.6983	21.3335	23.7558	23.4196	23.9408	23.9071	23.7106	23.6264	21.8155	21.6004	21.8619	21.7309	21.0414	21.1515	21.0883	21.4837	21.1755	21.5417	21.3958	21.3637	other biological processes;other metabolic processes;protein metabolism;stress response	cytosol;nucleus;other cell component	nucleic acid binding activity;other molecular function	Pf00013	18521	Pcbp2	mmu:18521;Q61383;Q61990;Q62042	ENSMUSG00000056851	mRNA processing	mRNA Splicing - Major Pathway;Processing of Capped Intron-Containing Pre-mRNA	0	40.155	32	7	89	6	362	38.2	6.79
Med23	17.8636	17.7538	17.9239	18.2046	17.8449	17.7818	20.4356	20.4353	20.5371	20.528	20.5186	20.7709	NaN	NaN	NaN	NaN	NaN	NaN	20.2591	20.3992	19.8652	20.4115	20.7319	20.7207	NaN	NaN	NaN	NaN	NaN	NaN		nucleus		Pf11573		Med23	H3BK33	ENSMUSG00000019984			0.018	2.108	1	1	1	1	1010	115.3	7.42
Prpf4b	18.4639	18.2279	18.3708	19.2415	19.1939	18.1191	NaN	NaN	NaN	NaN	NaN	NaN	18.7053	18.647	18.8626	19.1095	18.524	18.8086	NaN	NaN	NaN	NaN	NaN	NaN	NaN	NaN	NaN	NaN	NaN	NaN	other metabolic processes;protein metabolism;RNA metabolism OR transcription	nucleus;other cell component	kinase activity;other molecular function	Pf00069	19134	Prpf4b	B2RUN6;mmu:19134;O88378;Q61136;Q8BND8;Q8R4Y5;Q9CTL9;Q9CTT0	ENSMUSG00000021413	mRNA processing		0.01	2.793	1	1	1	1	1007	116.9	10.23
Rdx	22.1355	23.2584	22.2382	23.4063	23.4184	22.4811	21.5204	22.3141	21.9799	22.367	21.8671	22.2962	23.5601	23.1281	23.7466	23.5988	23.3518	23.2354	22.4649	22.3998	22.4925	22.5627	21.8886	22.0898	22.2527	22.8691	22.1676	22.4957	22.0831	22.7586	cell organization and biogenesis;other biological processes	cytoskeleton;other cell component;other membranes;plasma membrane	cytoskeletal activity;other molecular function	Pf00373, Pf00769, Pf09379, Pf09380	19684	Rdx	mmu:19684;P26043;Q3TS85;Q9QW27	ENSMUSG00000032050	Regulation of Actin Cytoskeleton	Recycling pathway of L1	0	19.803	15	8	55	3	583	68.5	6.2
Srpk1	19.2117	18.8059	18.9998	18.8958	18.6131	18.9245	NaN	NaN	NaN	NaN	NaN	NaN	19.0057	18.1152	18.9652	18.8521	18.1214	17.8465	NaN	NaN	NaN	NaN	NaN	NaN	18.5615	19.7502	19.6214	18.9556	18.6214	19.5929	other metabolic processes;protein metabolism		kinase activity;other molecular function	Pf00069		Srpk1	A0A3B2W883	ENSMUSG00000004865			0.002	4.758	5	1	2	1	345	38.9	6.76
Mnat1	17.1113	17.7685	17.0972	18.066	18.5886	16.5677	NaN	NaN	NaN	NaN	NaN	NaN	18.3748	18.0846	18.378	18.1718	18.2152	18.0968	NaN	NaN	NaN	NaN	NaN	NaN	17.8575	18.7375	18.6328	18.871	17.1303	18.4718	cell cycle OR cell proliferation;developmental processes;DNA metabolism;other biological processes;other metabolic processes;RNA metabolism OR transcription;stress response	cytosol;nucleus	enzyme regulator activity;other molecular function	Pf06391, Pf17121	17420	Mnat1	mmu:17420;P51949;Q14BS9;Q3TZP0;Q9D8A0;Q9D8D2	ENSMUSG00000021103	Estrogen signaling;Eukaryotic Transcription Initiation;G1 to S cell cycle control	Cyclin A/B1/B2 associated events during G2/M transition;Cyclin A:Cdk2-associated events at S phase entry;Cyclin D associated events in G1;Cyclin E associated events during G1/S transition;Dual incision in TC-NER;Formation of Incision Complex in GG-NER;Formation of RNA Pol II elongation complex;Formation of TC-NER Pre-Incision Complex;Formation of the Early Elongation Complex;Gap-filling DNA repai…	0.007	3.102	5	1	1	1	309	35.8	5.82
Hnrnpa2b1	25.6215	26.5531	25.5619	26.3479	26.4803	25.6402	23.7032	23.8928	23.6077	24.1888	23.6034	23.9634	26.1097	26.1566	25.9089	26.0456	26.3167	26.4144	23.7269	23.8636	23.7622	24.0396	23.5986	23.9249	23.4095	23.632	23.8118	23.8084	23.5284	23.5923	cell organization and biogenesis;DNA metabolism;other biological processes;other metabolic processes;RNA metabolism OR transcription;transport	cytosol;non-structural extracellular;nucleus;other cell component	nucleic acid binding activity;other molecular function	Pf00076	53379	Hnrnpa2b1	B9EJ02;mmu:53379;O88569;Q3UVJ5;Q6PCV9;Q8C2A0;Q8CJ71;Q91ZR9;Q9R204	ENSMUSG00000004980	mRNA processing	mRNA Splicing - Major Pathway;Processing of Capped Intron-Containing Pre-mRNA	0	95.617	41	16	252	14	353	37.4	8.95
Dnajc11	18.8698	17.6122	18.8389	17.2515	18.2133	18.5748	17.8471	17.1233	17.5755	17.1492	17.6307	17.6668	19.0115	18.5731	19.0699	18.8201	18.7213	18.8493	17.145	17.5297	17.4477	17.3968	17.4414	16.6255	NaN	NaN	NaN	NaN	NaN	NaN	cell organization and biogenesis	mitochondrion;other membranes		Pf00226, Pf11875	230935	Dnajc11	A2A8C9;mmu:230935;Q5U458;Q8BP83;Q8C1Z4;Q8C6U5	ENSMUSG00000039768			0.033	1.621	3	1	3	1	559	63.2	8.32
Drg2	18.3798	18.3896	18.0049	18.1192	18.1352	18.5075	NaN	NaN	NaN	NaN	NaN	NaN	17.9476	17.4958	18.0325	18.5077	18.4263	18.3812	NaN	NaN	NaN	NaN	NaN	NaN	NaN	NaN	NaN	NaN	NaN	NaN	other metabolic processes;protein metabolism	cytosol;nucleus;other cell component	nucleic acid binding activity;other molecular function	Pf01926, Pf02824, Pf16897	13495	Drg2	mmu:13495;Q5SX94;Q9QXB9	ENSMUSG00000020537			0.007	3.312	5	1	5	1	364	40.7	8.88
Glul	19.4995	19.3641	19.4327	19.4983	19.4222	19.5721	20.1347	20.7043	20.6091	20.7296	20.7736	18.249	19.1017	19.1972	18.8971	19.4656	19.1722	19.3296	NaN	NaN	NaN	NaN	NaN	NaN	18.7936	19.0238	20.3668	19.0777	20.5518	18.5245	other metabolic processes		other molecular function	Pf03951		Glul	D3YVK1	ENSMUSG00000026473			0.017	2.268	4	1	3	1	198	22.4	6.77
Ighv1-20	NaN	NaN	NaN	NaN	NaN	NaN	NaN	NaN	NaN	NaN	NaN	NaN	NaN	NaN	NaN	NaN	NaN	NaN	NaN	NaN	NaN	NaN	NaN	NaN	22.1971	23.097	22.5875	23.1168	22.3601	22.8679	cell organization and biogenesis;other biological processes;signal transduction;stress response;transport	non-structural extracellular;other membranes;plasma membrane	other molecular function;signal transduction activity or receptor binding	Pf07686		Ighv1-20	A0A0A6YX66	ENSMUSG00000095761			0	9.655	23	2	14	1	117	13.1	8.43
Mcm3	25.0335	24.9754	25.0301	25.0512	24.9414	25.0727	23.155	23.6637	23.0091	23.7492	23.1287	23.7495	25.6829	25.2844	25.527	25.6234	25.3811	25.401	23.4716	23.2426	23.5587	23.6201	22.9407	22.9875	23.1966	24.0636	23.313	23.943	23.3177	23.9637	cell cycle OR cell proliferation;cell organization and biogenesis;DNA metabolism;other metabolic processes;stress response	cytoskeleton;nucleus;other cell component	nucleic acid binding activity;other molecular function	Pf00493, Pf14551, Pf17207, Pf17855	17215	Mcm3	mmu:17215;P25206;Q61492	ENSMUSG00000041859	DNA Replication;G1 to S cell cycle control	Activation of ATR in response to replication stress;Activation of the pre-replicative complex;Assembly of the pre-replicative complex;Orc1 removal from chromatin	0	126.549	39	23	208	23	812	91.5	5.55
Igkv2-112	21.9863	21.5086	21.7205	20.9307	21.6772	21.9766	NaN	NaN	NaN	NaN	NaN	NaN	22.3064	22.2185	21.6436	22.3442	22.1768	22.1207	21.1432	22.0087	21.7814	21.7322	22.0099	21.7865	23.7172	23.3642	23.7981	23.6394	23.5208	23.2052				Pf07686		Igkv2-112	A0A075B5K5	ENSMUSG00000076518			0	7.052	19	2	6	2	119	13.2	5.4
Nup43	21.5457	21.6488	21.9031	21.5599	21.44	21.598	20.138	19.2324	19.4248	18.8969	19.4842	18.7426	21.735	20.9526	21.3631	21.5136	21.3827	21.2559	19.2291	20.0643	19.2312	19.7806	19.7921	20.86	18.9299	19.7389	19.7034	19.3193	19.7423	19.6902	cell cycle OR cell proliferation;other biological processes;transport	nucleus;other cell component			69912	Nup43	E9QPN3;mmu:69912;P59235	ENSMUSG00000040034;ENSMUSG00000116037		Amplification of signal from unattached kinetochores via a MAD2 inhibitory signal;EML4 and NUDC in mitotic spindle formation;Nuclear Pore Complex (NPC) Disassembly;Postmitotic nuclear pore complex (NPC) reformation;Regulation of Glucokinase by Glucokinase Regulatory Protein;Regulation of HSF1-mediated heat shock response;Resolution of Sister Chromatid Cohesion;RHO GTPases Activate Formins;Separat…	0	11.032	8	2	18	2	380	42	5.39
Polr2b	21.4075	21.4576	21.4597	21.3471	21.3685	21.7605	NaN	NaN	NaN	NaN	NaN	NaN	21.6208	21.571	21.6557	21.373	21.4774	21.5434	NaN	NaN	NaN	NaN	NaN	NaN	NaN	NaN	NaN	NaN	NaN	NaN	other metabolic processes;RNA metabolism OR transcription	nucleus;other cell component	nucleic acid binding activity;other molecular function	Pf00562, Pf04560, Pf04561, Pf04563, Pf04565, Pf04566, Pf04567	231329	Polr2b	mmu:231329;Q8CFI7	ENSMUSG00000029250	Estrogen signaling;Eukaryotic Transcription Initiation;Purine metabolism	Dual incision in TC-NER;Estrogen-dependent gene expression;FGFR2 alternative splicing;Formation of RNA Pol II elongation complex;Formation of TC-NER Pre-Incision Complex;Formation of the Early Elongation Complex;Gap-filling DNA repair synthesis and ligation in TC-NER;mRNA Capping;mRNA Splicing - Major Pathway;mRNA Splicing - Minor Pathway;Processing of Capped Intron-Containing Pre-mRNA;RNA Pol II…	0	12.049	5	4	26	4	1174	133.8	6.87
Xrn2	21.9996	22.5737	22.0018	22.3713	22.4862	22.1478	18.1438	18.4805	19.004	18.3292	18.2037	18.3978	22.7473	22.4984	22.9934	22.6187	22.6388	22.4113	18.7034	19.2067	18.9218	18.4996	19.8275	19.3128	18.4329	19.0184	19.0962	19.8637	18.5718	18.7863	developmental processes;DNA metabolism;other biological processes;other metabolic processes;RNA metabolism OR transcription;stress response	nucleus;other cell component	nucleic acid binding activity;other molecular function	Pf03159, Pf17846	24128	Xrn2	mmu:24128;Q3TI26;Q3TKF2;Q3UZT9;Q61489;Q99KS7;Q9DBR1	ENSMUSG00000027433	mRNA processing	Major pathway of rRNA processing in the nucleolus and cytosol	0	18.829	11	7	19	7	951	108.6	7.59
Eppk1	18.8069	17.9259	19.164	18.5787	18.2774	19.0167	19.0771	19.2867	19.4768	17.1653	19.4861	19.2564	19.4199	19.4239	18.939	18.7684	19.7616	18.8879	20.0844	20.0392	19.6868	19.815	19.0347	20.0234	20.7564	21.96	20.0707	21.2136	20.225	20.7506	cell organization and biogenesis;other biological processes;stress response	cytoskeleton;nucleus;other cell component	other molecular function	Pf00681		Eppk1	A0A2I3BRT4	ENSMUSG00000115388			0.003	3.959	2	1	9	1	3458	381.5	5.92
Cdk4	18.1129	19.1208	18.0872	19.1562	18.8407	18.0336	18.9453	18.9313	16.9942	18.8907	19.2742	18.8846	19.6988	18.9009	19.7345	19.289	19.1129	19.094	NaN	NaN	NaN	NaN	NaN	NaN	NaN	NaN	NaN	NaN	NaN	NaN	other metabolic processes;protein metabolism		kinase activity;other molecular function	Pf00069		Cdk4	E9Q9E4	ENSMUSG00000006728	Novel Jun-Dmp1 Pathway;Spinal Cord Injury		0	5.055	8	2	24	1	253	28	7.09
Tmem214	20.5237	20.0629	20.5367	20.2649	20.1131	20.0551	NaN	NaN	NaN	NaN	NaN	NaN	20.1712	20.3559	20.1972	20.0305	20.2999	20.3577	NaN	NaN	NaN	NaN	NaN	NaN	20.0352	20.1466	19.9888	19.7674	20.1968	20.4781	other biological processes	cytoskeleton;cytosol;ER/Golgi;other membranes		Pf10151	68796	Tmem214	mmu:68796;Q3TLH3;Q3UPX9;Q78HK3;Q8BM55;Q8R0D5;Q8R237;Q8VC05	ENSMUSG00000038828			0	7.349	4	2	10	2	687	76.4	9.29
Eno1	27.7895	29.3463	27.7614	29.2639	29.3049	27.8393	27.4884	28.9135	27.4431	28.8737	27.2798	28.7151	28.7715	28.4963	28.7783	28.6214	28.5511	28.5576	27.5846	27.1086	27.5163	27.5604	27.1239	27.2811	26.8386	26.6933	26.5512	26.6149	26.5025	26.6082	developmental processes;other biological processes;other metabolic processes	cytosol;other cell component;other membranes;plasma membrane	nucleic acid binding activity;other molecular function	Pf00113, Pf03952	13806;433182	Eno1	mmu:13806;mmu:433182;P17182;Q99KT7;Q9DCY7	ENSMUSG00000059040;ENSMUSG00000063524	Glycolysis and Gluconeogenesis	Gluconeogenesis;Glycolysis	0	379.481	80	32	882	28	434	47.1	6.8
Bnc2	18.786	18.7335	18.5576	17.2693	17.354	18.5262	NaN	NaN	NaN	NaN	NaN	NaN	NaN	NaN	NaN	NaN	NaN	NaN	NaN	NaN	NaN	NaN	NaN	NaN	19.5206	18.9743	18.451	19.2778	18.9288	19.0648	developmental processes;other biological processes	nucleus	nucleic acid binding activity;other molecular function	Pf00096, Pf12874	242509	Bnc2	H3BIU0;mmu:242509;Q6T3A4;Q8BMQ3	ENSMUSG00000028487			0.033	1.583	1	1	2	1	1127	125.3	6.48
Tfap2d	20.4576	18.8296	20.4801	18.7632	19.334	20.1518	18.1122	18.7738	17.784	18.0874	18.882	18.8932	19.6602	20.0752	19.9569	19.7879	19.9596	19.6831	20.6388	20.4931	20.9766	20.8282	19.5096	20.0301	18.8846	19.7788	19.9243	19.3764	19.5002	19.7857	developmental processes;other biological processes	nucleus;other cell component	nucleic acid binding activity;other molecular function	Pf03299	226896	Tfap2d	A7MCU6;mmu:226896;Q91ZK0	ENSMUSG00000042596		Activation of the TFAP2 (AP-2) family of transcription factors;Negative regulation of activity of TFAP2 (AP-2) family transcription factors	0.048	1.4	2	1	2	1	452	49.5	8.16
Pigu	18.8728	18.1812	18.2929	17.798	17.2253	18.1477	NaN	NaN	NaN	NaN	NaN	NaN	NaN	NaN	NaN	NaN	NaN	NaN	NaN	NaN	NaN	NaN	NaN	NaN	20.0641	20.3661	20.3212	19.5028	19.9644	19.8601	other biological processes;other metabolic processes;protein metabolism	ER/Golgi;other membranes;plasma membrane	other molecular function	Pf06728	228812	Pigu	mmu:228812;Q3TAA8	ENSMUSG00000038383			0.008	3.661	4	1	3	1	435	49.9	7.72
Naa10	19.6022	20.1228	19.8269	20.4766	20.4905	19.8337	NaN	NaN	NaN	NaN	NaN	NaN	19.9859	20.1199	19.9198	20.0592	20.2053	19.9308	NaN	NaN	NaN	NaN	NaN	NaN	NaN	NaN	NaN	NaN	NaN	NaN	other biological processes;other metabolic processes;protein metabolism	cytosol;nucleus;other cell component	other molecular function;translation activity	Pf00583	56292	Naa10	mmu:56292;Q9QY36	ENSMUSG00000031388			0.02	1.973	3	1	4	1	235	26.5	5.64
Ctc1	28.7159	28.4755	28.8981	28.4078	28.4178	28.8566	22.9243	23.2354	23.3473	23.407	23.1529	22.8431	28.5999	28.2824	28.6392	28.5361	28.301	28.2663	22.7106	23.044	22.8675	22.8576	22.5272	22.8171	21.0272	21.3396	21.2281	21.541	20.8807	21.3504						Ctc1	Q5SUQ9-2				0	384.231	56	50	851	1	1211	133.8	8.12
Snrnp40	21.6787	21.788	22.0605	21.5982	21.425	21.8295	18.095	17.9841	17.6721	18.0652	17.331	18.0484	21.8774	21.2465	21.7693	21.7152	21.4943	21.1948	NaN	NaN	NaN	NaN	NaN	NaN	NaN	NaN	NaN	NaN	NaN	NaN	other metabolic processes;RNA metabolism OR transcription	cytosol;nucleus		Pf00400	66585	Snrnp40	mmu:66585;Q3TEJ3;Q6PE01;Q9DCX3	ENSMUSG00000074088;ENSMUSG00000106911	mRNA processing	mRNA Splicing - Major Pathway;mRNA Splicing - Minor Pathway	0	11.706	11	2	13	2	358	39.3	8.1
Vps35l	19.2383	19.8884	19.3768	19.4087	19.3989	19.1625	NaN	NaN	NaN	NaN	NaN	NaN	18.895	19.9217	19.4932	19.7402	19.9411	20.301	NaN	NaN	NaN	NaN	NaN	NaN	NaN	NaN	NaN	NaN	NaN	NaN	transport	other cytoplasmic organelle			71517	Vps35l	I1E4X5;mmu:71517	ENSMUSG00000030982			0.011	2.523	3	1	1	1	991	111.9	7.58
Mtch2	23.0441	22.7048	23.0863	22.8077	22.5792	22.9045	20.5175	20.6375	20.484	20.4846	20.4089	21.0546	23.2096	22.6045	23.259	23.2218	22.8618	22.6655	20.4136	19.7415	19.814	20.2957	19.955	19.9545	19.3396	20.5029	19.5417	19.8444	19.3623	20.3699	cell organization and biogenesis;other biological processes;other metabolic processes;transport	mitochondrion;other membranes		Pf00153	56428	Mtch2	mmu:56428;Q3TPS5;Q791V5;Q99LZ6;Q9D060;Q9D7Y2;Q9QZP3	ENSMUSG00000027282;ENSMUSG00000111714			0	17.652	19	4	33	4	303	33.5	8.25
Gcat	19.7657	19.5936	20.3189	19.6621	19.7996	19.7629	17.7052	17.8648	18.018	18.4784	17.7772	17.7272	20.5533	20.6137	20.453	20.2658	21.0036	20.9256	18.6054	18.8145	17.5292	17.9535	18.5634	18.3792	17.1555	18.3756	17.1513	18.3481	17.6904	17.9945	other metabolic processes	nucleus	other molecular function	Pf00155	26912	Gcat	mmu:26912;O88986	ENSMUSG00000006378			0	12.589	15	3	14	3	416	44.9	7.33
Arhgef2	18.123	18.7283	18.2579	18.6148	18.7747	18.6343	NaN	NaN	NaN	NaN	NaN	NaN	17.2397	17.9302	17.3513	17.7955	17.7642	17.8903	NaN	NaN	NaN	NaN	NaN	NaN	NaN	NaN	NaN	NaN	NaN	NaN	cell cycle OR cell proliferation;developmental processes;other biological processes;signal transduction;stress response	ER/Golgi;other cell component	enzyme regulator activity	Pf00621, Pf17838		Arhgef2	H3BJU7	ENSMUSG00000028059			0.009	2.891	1	1	2	1	956	108.5	6.87
Mak16	22.0544	22.2599	21.9476	22.2696	22.3131	22.0952	19.7865	20.5324	19.6313	19.9888	20.0066	19.6433	21.9311	22.0129	21.8128	21.8368	22.2811	22.1528	18.842	19.1445	18.7069	19.2966	19.0885	19.6406	NaN	NaN	NaN	NaN	NaN	NaN	other metabolic processes;RNA metabolism OR transcription	nucleus;other cell component		Pf01778, Pf04874	67920	Mak16	mmu:67920;Q8BGS0;Q921E0;Q9D5G6	ENSMUSG00000031578	mRNA processing		0	19.372	19	5	29	5	296	35.2	5.31
Nup155	22.1872	22.0651	22.2803	21.8442	21.9029	22.0977	18.5959	19.6255	18.9044	19.52	19.5602	19.6156	22.1091	22.4257	22.2812	22.0344	22.4318	22.1509	17.5313	17.7389	18.0609	17.6273	19.0243	18.2303	18.5256	19.5892	17.6696	19.684	18.7984	19.4865	cell organization and biogenesis;cell-cell signaling;other biological processes;other metabolic processes;transport	nucleus;other cell component;other membranes	other molecular function	Pf03177, Pf08801	170762	Nup155	mmu:170762;Q99P88	ENSMUSG00000022142		Nuclear Pore Complex (NPC) Disassembly;Postmitotic nuclear pore complex (NPC) reformation;Regulation of Glucokinase by Glucokinase Regulatory Protein;Regulation of HSF1-mediated heat shock response;snRNP Assembly;SUMOylation of chromatin organization proteins;SUMOylation of DNA damage response and repair proteins;SUMOylation of DNA replication proteins;SUMOylation of RNA binding proteins;SUMOylat…	0	19.418	6	5	36	5	1391	155	6.15
Arf4	20.3228	20.2065	20.0111	19.8877	20.232	18.7393	NaN	NaN	NaN	NaN	NaN	NaN	NaN	NaN	NaN	NaN	NaN	NaN	NaN	NaN	NaN	NaN	NaN	NaN	NaN	NaN	NaN	NaN	NaN	NaN	cell organization and biogenesis;developmental processes;other biological processes;other metabolic processes;protein metabolism;signal transduction;stress response;transport	cytosol;ER/Golgi;other cell component;other membranes;plasma membrane	other molecular function;signal transduction activity or receptor binding	Pf00025	11843	Arf4	mmu:11843;P36403;P61750;Q3TGC2;Q9CXX3	ENSMUSG00000021877;ENSMUSG00000115861	EGFR1 Signaling Pathway	COPI-dependent Golgi-to-ER retrograde traffic;COPI-mediated anterograde transport;VxPx cargo-targeting to cilium	0	26.583	27	3	26	1	180	20.4	7.14
Lypla1	16.7675	16.1934	17.0597	16.2147	16.4507	17.1628	NaN	NaN	NaN	NaN	NaN	NaN	16.6992	16.5196	17.2966	16.9954	18.3218	16.9307	NaN	NaN	NaN	NaN	NaN	NaN	NaN	NaN	NaN	NaN	NaN	NaN			other molecular function	Pf02230		Lypla1	J3QP56	ENSMUSG00000025903			0.027	1.787	6	1	1	1	224	23.7	7.06
Espl1	18.7554	18.2572	18.5968	18.3386	18.5917	18.8375	NaN	NaN	NaN	NaN	NaN	NaN	17.8602	17.5621	17.7858	17.8931	18.1155	17.9463	NaN	NaN	NaN	NaN	NaN	NaN	NaN	NaN	NaN	NaN	NaN	NaN	cell cycle OR cell proliferation;cell organization and biogenesis;other biological processes;other metabolic processes;protein metabolism	cytoskeleton;nucleus;other cell component	other molecular function	Pf03568	105988	Espl1	A6H6E3;mmu:105988;P60330	ENSMUSG00000058290		Separation of Sister Chromatids	0.009	2.893	1	1	5	1	2118	232.9	6.9
Glud1	25.0629	24.8759	25.2323	24.808	24.7966	25.1245	23.0622	23.8608	23.1218	23.6786	22.844	23.6233	25.4795	24.8463	25.4301	25.3422	24.8155	24.7349	23.7163	22.7614	23.8678	23.7659	22.6927	22.7486	22.1662	22.7454	22.4542	22.9095	22.1218	22.7541	developmental processes;other biological processes;other metabolic processes	ER/Golgi;mitochondrion;other cell component	other molecular function	Pf00208, Pf02812	14661	Glud1	mmu:14661;P26443;Q8C273	ENSMUSG00000021794		Glutamate and glutamine metabolism;Transcriptional activation of mitochondrial biogenesis	0	73.752	29	14	169	14	558	61.3	8
Sumo1	31.5223	31.7299	31.559	31.6718	31.6102	31.4071	28.7443	29.2796	28.6476	29.1631	28.431	29.2638	31.2937	31.0526	31.2647	31.2918	31.0792	30.9836	27.4043	27.3289	27.729	27.3991	27.5305	27.3601	25.1813	26.9645	25.8004	27.186	25.8199	26.9715	cell organization and biogenesis;other biological processes;other metabolic processes;protein metabolism;stress response	cytosol;nucleus;other cell component;other membranes;plasma membrane	other molecular function	Pf00240	22218	Sumo1	mmu:22218;P55856;P63166;Q3TX92;Q93068	ENSMUSG00000026021	Exercise-induced Circadian Regulation;PluriNetWork: mechanisms associated with pluripotency;TNF-alpha NF-kB Signaling Pathway;Wnt Signaling Pathway NetPath	Formation of Incision Complex in GG-NER;G2/M DNA damage checkpoint;Negative regulation of activity of TFAP2 (AP-2) family transcription factors;Nonhomologous End-Joining (NHEJ);Postmitotic nuclear pore complex (NPC) reformation;Processing of DNA double-strand break ends;Recruitment and ATM-mediated phosphorylation of repair and signaling proteins at DNA double strand breaks;Regulation of IFNG sig…	0	63.705	62	7	367	7	101	11.6	5.52
Rpl34	22.6042	19.4284	19.0238	21.0485	22.3055	20.6904	21.5188	18.7884	20.7384	20.623	20.9361	20.8169	19.8197	21.4877	19.5508	22.4544	19.7161	23.1787	22.3861	22.2705	22.4819	22.3147	22.1763	22.271	20.6776	20.9326	20.7294	21.0086	21.5397	21.2104	other metabolic processes;protein metabolism	cytosol;ER/Golgi;translational apparatus	other molecular function	Pf01199	619547;68436	Rpl34	mmu:619547;mmu:68436;Q497V4;Q9D1R9	ENSMUSG00000062006	Cytoplasmic Ribosomal Proteins	Formation of a pool of free 40S subunits;GTP hydrolysis and joining of the 60S ribosomal subunit;L13a-mediated translational silencing of Ceruloplasmin expression;Major pathway of rRNA processing in the nucleolus and cytosol;Nonsense Mediated Decay (NMD) enhanced by the Exon Junction Complex (EJC);Nonsense Mediated Decay (NMD) independent of the Exon Junction Complex (EJC);SRP-dependent cotransla…	0	8.42	11	3	14	3	117	13.3	11.47
Ppib	23.2626	23.6759	23.4121	23.4746	23.4869	23.4545	22.9597	23.1252	23.1118	23.1372	22.9425	23.1168	24.1509	23.9284	24.0351	24.0494	24.2305	24.1061	23.3577	23.3186	23.3485	23.1147	23.3458	23.2954	22.6002	23.6955	22.7691	23.5538	22.6275	23.588	developmental processes;other biological processes;other metabolic processes;protein metabolism	ER/Golgi;nucleus;other cell component	other molecular function	Pf00160	19035	Ppib	mmu:19035;P24369	ENSMUSG00000032383		Collagen biosynthesis and modifying enzymes	0	29.716	30	6	100	6	216	23.7	9.55
Mat2a	22.2766	23.9455	22.2946	24.0372	24.0296	22.281	19.8234	22.5055	21.3491	22.2778	20.0902	22.403	23.8574	23.7777	23.9011	23.7011	23.6638	23.8171	22.7604	21.7429	22.7887	22.5123	22.0714	22.1082	20.8312	22.103	20.9921	22.154	20.7388	21.9629	cell organization and biogenesis;other biological processes;other metabolic processes	cytosol;other cell component	other molecular function	Pf00438, Pf02772, Pf02773	232087	Mat2a	mmu:232087;Q3THS6;Q3TL60;Q76LX3	ENSMUSG00000053907;ENSMUSG00000104463	Methylation;One carbon metabolism and related pathways	Methylation	0	32.477	20	7	73	7	395	43.7	6.48
Lig1	22.5119	22.2366	22.5284	22.192	22.3152	22.6362	19.9404	20.6618	20.9582	20.8387	20.1196	20.9685	22.8005	22.9544	22.9199	22.7615	22.9276	22.8827	20.6473	20.6916	20.4709	20.4338	20.469	20.054	22.9818	23.2196	23.0328	21.0884	22.9148	20.839	cell cycle OR cell proliferation;DNA metabolism;other biological processes;other metabolic processes;stress response	mitochondrion;nucleus;other cell component	nucleic acid binding activity;other molecular function	Pf01068, Pf04675, Pf04679	16881	Lig1	mmu:16881;P37913			Gap-filling DNA repair synthesis and ligation in TC-NER;Mismatch repair (MMR) directed by MSH2:MSH3 (MutSbeta);Mismatch repair (MMR) directed by MSH2:MSH6 (MutSalpha);PCNA-Dependent Long Patch Base Excision Repair;POLB-Dependent Long Patch Base Excision Repair;Processive synthesis on the C-strand of the telomere;Processive synthesis on the lagging strand	0	26.376	12	8	63	8	916	102.2	6.81
Pgk1	25.8868	26.5716	25.9927	26.422	26.4023	25.9458	24.2135	24.7003	24.342	25.3006	24.35	25.0611	25.529	25.5674	25.4894	25.2989	25.5012	25.376	23.982	23.9555	23.961	23.8782	23.9021	23.9556	23.4125	23.787	23.5364	23.7428	23.4047	23.4906	other biological processes;other metabolic processes;protein metabolism;stress response	cytosol;non-structural extracellular;other cell component;other membranes	kinase activity;other molecular function	Pf00162	18655	Pgk1	mmu:18655;P09411;Q3TPE6;Q3UKV8;Q5XJE7	ENSMUSG00000062070	Glycolysis and Gluconeogenesis	Gluconeogenesis;Glycolysis	0	108.592	44	14	210	14	417	44.5	7.9
Prpf19	24.7278	24.4161	24.7778	24.3139	24.279	24.7474	21.2184	21.3824	21.1149	20.9843	21.1552	21.3299	24.6502	24.0921	24.5975	24.4708	24.0868	24.0118	21.3473	21.2618	21.1497	20.8801	20.8874	20.9942	19.5972	18.9313	19.657	19.7532	19.2384	19.5293	cell cycle OR cell proliferation;cell organization and biogenesis;developmental processes;DNA metabolism;other biological processes;other metabolic processes;protein metabolism;RNA metabolism OR transcription;signal transduction;stress response	cytoskeleton;nucleus;other cell component	other molecular function	Pf00400, Pf04564, Pf08606	28000	Prpf19	mmu:28000;Q3TP64;Q4ADG5;Q8BKZ5;Q8BVQ4;Q99KP6	ENSMUSG00000024735		Dual incision in TC-NER;Formation of TC-NER Pre-Incision Complex;Gap-filling DNA repair synthesis and ligation in TC-NER;mRNA Splicing - Major Pathway	0	46.855	41	11	72	11	504	55.2	6.61
Crabp1	18.9476	19.2683	19.0351	19.256	19.1065	18.9238	NaN	NaN	NaN	NaN	NaN	NaN	19.6122	18.9983	19.8086	19.6296	19.298	19.0458	NaN	NaN	NaN	NaN	NaN	NaN	22.0344	22.1284	22.1967	22.4001	22.2296	22.1241	other metabolic processes	cytosol;other cell component	other molecular function	Pf00061	12903	Crabp1	mmu:12903;P02695;P02697;P15780;P62965;Q3UN78	ENSMUSG00000032291	Retinol metabolism	RA biosynthesis pathway	0	5.35	9	1	4	1	137	15.6	5.38
Sipa1l2	23.1465	23.4036	23.167	23.233	23.4341	23.1599	19.6035	20.6184	20.2777	20.49	20.2202	20.7699	24.1477	23.8982	24.0245	23.8754	24.2134	23.977	20.7451	20.8413	20.2697	20.5641	21.1946	20.8917	17.5975	18.4854	18.2061	18.9685	17.727	18.1189	other biological processes		enzyme regulator activity	Pf00595, Pf02145, Pf11881	244668	Sipa1l2	E9QPK7;mmu:244668;Q6PDY1;Q80TE4	ENSMUSG00000001995			0	53.595	10	14	76	14	1722	189.3	6.79
Pecr	20.9847	20.4582	21.1488	20.8259	20.5724	20.7611	18.7218	19.2357	18.6155	18.2978	17.7705	18.657	20.3169	20.8742	20.4967	20.127	20.5491	20.5773	18.1351	18.0756	18.5952	17.7888	18.5155	18.4455	17.772	18.557	18.01	18.407	16.9519	18.9267	other metabolic processes			Pf00106		Pecr	D6RHN4	ENSMUSG00000026189			0	6.513	30	2	12	2	90	9.4	8.53
Apeh	21.5818	21.6401	21.3955	21.5468	21.6567	21.4643	19.811	19.337	19.7626	19.5363	19.6804	19.7159	21.6975	21.6522	21.9978	21.7161	21.8103	21.7703	20.6224	20.8351	20.1728	20.1923	20.7617	20.9443	19.9728	19.858	19.9114	19.4782	19.8561	19.6034	other metabolic processes;protein metabolism		other molecular function	Pf00326		Apeh	A0A0R4J107	ENSMUSG00000032590			0	12.407	10	4	16	4	716	79.8	5.59
	NaN	NaN	NaN	NaN	NaN	NaN	NaN	NaN	NaN	NaN	NaN	NaN	NaN	NaN	NaN	NaN	NaN	NaN	NaN	NaN	NaN	NaN	NaN	NaN	20.5486	21.5438	20.6705	21.5055	20.6281	21.4226	other biological processes;other metabolic processes	non-structural extracellular;other cell component		Pf07686							0	13.677	31	2	11	1	111	12	5.06
Dut	NaN	NaN	NaN	NaN	NaN	NaN	18.0033	20.3625	19.4908	19.7796	18.111	20.3796	20.5758	20.1294	20.6094	20.1659	20.1902	19.9418	19.6158	19.706	19.6718	20.1309	19.8718	19.7757	NaN	NaN	NaN	NaN	NaN	NaN	other biological processes;other metabolic processes	cytosol;nucleus;other cell component	other molecular function;signal transduction activity or receptor binding	Pf00692	110074	Dut	mmu:110074;Q8VCG1	ENSMUSG00000027203		Interconversion of nucleotide di- and triphosphates	0.003	4.129	11	2	6	2	200	21.2	9.58
Rpp30	20.7431	21.078	20.7973	20.6926	20.6769	20.661	NaN	NaN	NaN	NaN	NaN	NaN	21.4314	20.6084	21.5034	21.1568	20.6532	20.7831	NaN	NaN	NaN	NaN	NaN	NaN	16.8931	18.6256	17.6902	17.1815	16.9986	17.8909	other metabolic processes;RNA metabolism OR transcription	nucleus;other cell component	nucleic acid binding activity;other molecular function	Pf01876	54364	Rpp30	mmu:54364;O88796	ENSMUSG00000024800		Major pathway of rRNA processing in the nucleolus and cytosol	0	8.446	12	3	17	3	268	29.5	9.06
Znf687	22.6498	23.3415	22.8014	23.3386	23.2463	22.7513	18.8178	18.9531	18.3671	18.1682	18.6508	18.4505	21.9253	21.6765	21.9091	22.1031	21.6831	21.6623	NaN	NaN	NaN	NaN	NaN	NaN	24.6062	19.4846	24.5702	18.12	24.693	19.3896		cytosol;nucleus	nucleic acid binding activity;other molecular function	Pf00096, Pf16622	78266	Znf687	mmu:78266;Q6PAP3;Q6ZPQ9;Q9D2D7	ENSMUSG00000019338			0	24.375	10	8	28	8	1237	130.3	8.12
Asl	NaN	NaN	NaN	NaN	NaN	NaN	NaN	NaN	NaN	NaN	NaN	NaN	19.7037	19.0625	19.6685	18.9291	19.2283	16.8591	19.4914	19.6973	19.5425	19.406	19.7991	21.9499	19.9159	19.8739	20.2571	19.2087	20.5823	18.9291	developmental processes;other biological processes;other metabolic processes	ER/Golgi;mitochondrion;nucleus;other cell component;other membranes	other molecular function	Pf00206, Pf14698	109900	Asl	mmu:109900;Q3UFA2;Q91YI0	ENSMUSG00000025533	Alanine and aspartate metabolism	Urea cycle	0.02	1.999	2	1	2	1	464	51.7	6.96
Strap	21.4407	22.1906	21.5342	22.3938	22.353	21.8384	NaN	NaN	NaN	NaN	NaN	NaN	22.4934	22.2388	22.5196	22.6266	21.9749	22.434	NaN	NaN	NaN	NaN	NaN	NaN	16.9084	17.6348	17.6302	17.3536	17.9185	17.6516	cell organization and biogenesis;other biological processes;other metabolic processes;RNA metabolism OR transcription	cytosol;nucleus;other cell component	nucleic acid binding activity;signal transduction activity or receptor binding	Pf00400	20901	Strap	mmu:20901;Q8BP89;Q8C6F6;Q9Z1Z2	ENSMUSG00000030224		Downregulation of TGF-beta receptor signaling	0	20.546	22	6	25	6	350	38.4	5.12
Tns2	19.1712	19.5339	19.9093	19.0208	19.0893	19.7722	NaN	NaN	NaN	NaN	NaN	NaN	20.3951	19.4179	20.2692	20.3493	18.5525	18.5953	NaN	NaN	NaN	NaN	NaN	NaN	NaN	NaN	NaN	NaN	NaN	NaN	developmental processes;other biological processes;other metabolic processes;protein metabolism;signal transduction	other cell component;other membranes;plasma membrane	other molecular function;signal transduction activity or receptor binding	Pf00017, Pf08416, Pf10409	209039	Tns2	mmu:209039;Q3TZ93;Q3UGR8;Q8CGB6;Q8CJ95;Q8R122	ENSMUSG00000037003			0.033	1.617	1	1	3	1	1400	151.9	8.48
Zfp1	20.4473	19.0466	20.5331	19.4274	19.8563	20.7176	19.3411	19.1278	19.73	18.8447	19.2591	18.3059	20.7344	20.3095	19.8767	19.5997	20.4972	20.319	19.5766	19.9759	19.4992	19.1608	20.5579	20.7886	20.0362	19.923	19.2589	18.6626	20.207	19.0907	other biological processes		other molecular function	Pf00096, Pf01352, Pf13465	22640	Zfp1	A0A1D5RLC5	ENSMUSG00000055835			0.01	2.551	3	1	3	1	389	45.1	8.92
Igkv14-130	NaN	NaN	NaN	NaN	NaN	NaN	NaN	NaN	NaN	NaN	NaN	NaN	NaN	NaN	NaN	NaN	NaN	NaN	NaN	NaN	NaN	NaN	NaN	NaN	21.1679	19.2107	20.8168	19.673	21.207	18.9904	other biological processes;other metabolic processes	non-structural extracellular		Pf07686		Igkv14-130	A0A0G2JF45	ENSMUSG00000096461			0.045	1.459	11	1	2	1	117	13.1	4.56
Rpl7	25.5442	26.382	25.7964	26.4594	26.3644	25.7867	23.9581	26.2566	24.074	24.8822	23.5604	24.8968	26.5013	26.0649	26.4315	26.3465	26.1218	26.1185	24.1934	23.5836	24.215	23.8797	23.394	23.6383	23.3203	24.3088	23.5274	24.3371	23.3079	24.1182	other biological processes;other metabolic processes;protein metabolism;RNA metabolism OR transcription	cytoskeleton;cytosol;other cell component;translational apparatus	nucleic acid binding activity;other molecular function	Pf00327, Pf08079	19989	Rpl7	mmu:19989;P14148;Q80UR0	ENSMUSG00000043716	Cytoplasmic Ribosomal Proteins;mRNA processing	Formation of a pool of free 40S subunits;GTP hydrolysis and joining of the 60S ribosomal subunit;L13a-mediated translational silencing of Ceruloplasmin expression;Major pathway of rRNA processing in the nucleolus and cytosol;Nonsense Mediated Decay (NMD) enhanced by the Exon Junction Complex (EJC);Nonsense Mediated Decay (NMD) independent of the Exon Junction Complex (EJC);SRP-dependent cotransla…	0	41.141	35	11	137	11	270	31.4	10.89
Qdpr	20.2989	21.027	20.2982	21.0608	21.2265	20.22	NaN	NaN	NaN	NaN	NaN	NaN	21.5841	20.7793	21.1909	21.0181	20.8011	20.5848	NaN	NaN	NaN	NaN	NaN	NaN	NaN	NaN	NaN	NaN	NaN	NaN						Qdpr	D3Z1A1	ENSMUSG00000015806			0	5.796	18	2	7	2	159	16.7	9.8
Atxn10	19.0724	18.9181	19.0388	19.125	19.1133	19.3192	NaN	NaN	NaN	NaN	NaN	NaN	19.4457	18.8884	18.9354	19.0155	19.1984	18.3374	NaN	NaN	NaN	NaN	NaN	NaN	NaN	NaN	NaN	NaN	NaN	NaN	cell organization and biogenesis;developmental processes	cytosol;other cell component;other membranes;plasma membrane	other molecular function	Pf09759	54138	Atxn10	mmu:54138;P28658;Q543S3;Q99LP5;Q9D1I1	ENSMUSG00000016541			0.02	1.991	2	1	1	1	475	53.7	5.25
Cops3	19.5908	19.538	19.4521	19.3786	19.1678	19.1532	NaN	NaN	NaN	NaN	NaN	NaN	19.5812	19.3718	19.7792	19.2635	19.4985	19.4362	NaN	NaN	NaN	NaN	NaN	NaN	NaN	NaN	NaN	NaN	NaN	NaN	developmental processes;other metabolic processes;protein metabolism	cytosol;nucleus		Pf01399	26572	Cops3	mmu:26572;O88543	ENSMUSG00000019373	TNF-alpha NF-kB Signaling Pathway	Cargo recognition for clathrin-mediated endocytosis;DNA Damage Recognition in GG-NER;Formation of TC-NER Pre-Incision Complex;Neddylation	0.002	4.72	3	1	10	1	423	47.8	6.65
Rps27l	22.9035	23.9498	22.9669	23.8292	23.8095	22.9287	22.6658	22.9377	22.6367	22.8556	22.6473	22.8011	23.7266	23.8996	23.7421	23.8819	23.9002	23.7573	21.6842	22.2526	21.5481	21.5607	22.1797	22.0479	21.8559	22.9667	21.7748	22.6879	21.6872	22.6457	cell cycle OR cell proliferation;cell organization and biogenesis;other biological processes;other metabolic processes;protein metabolism;signal transduction;stress response	cytosol;nucleus;translational apparatus	enzyme regulator activity;nucleic acid binding activity;other molecular function	Pf01667	67941	Rps27l	mmu:67941;Q3UB68;Q6ZWY3	ENSMUSG00000036781		Formation of a pool of free 40S subunits;Formation of the ternary complex, and subsequently, the 43S complex;GTP hydrolysis and joining of the 60S ribosomal subunit;L13a-mediated translational silencing of Ceruloplasmin expression;Major pathway of rRNA processing in the nucleolus and cytosol;Nonsense Mediated Decay (NMD) enhanced by the Exon Junction Complex (EJC);Nonsense Mediated Decay (NMD) in…	0	13.448	39	4	37	4	84	9.5	9.45
Chaf1b	18.9742	18.4898	18.7951	19.0055	18.7082	18.7825	NaN	NaN	NaN	NaN	NaN	NaN	18.6621	19.239	19.2408	19.0647	18.9414	18.8686	NaN	NaN	NaN	NaN	NaN	NaN	NaN	NaN	NaN	NaN	NaN	NaN	cell cycle OR cell proliferation;cell organization and biogenesis;DNA metabolism;other metabolic processes;stress response	nucleus;other cell component		Pf00400, Pf15512	110749	Chaf1b	mmu:110749;Q9D0N7	ENSMUSG00000022945			0.003	3.928	2	1	8	1	572	63.1	6.55
Ighg1	30.8677	31.1086	30.9907	31.236	31.0383	30.9798	29.3856	29.9978	29.6275	30.0018	29.4287	29.9679	31.1641	31.3072	31.2351	31.2087	31.3027	31.2853	29.3573	28.9986	29.4795	29.365	29.2359	28.9522	27.5811	28.4106	27.6952	28.6123	27.7218	28.4034	cell organization and biogenesis;other biological processes;signal transduction;stress response;transport	non-structural extracellular;other membranes;plasma membrane	other molecular function;signal transduction activity or receptor binding	Pf07654		Ighg1	P01869			Classical antibody-mediated complement activation;FCGR activation;Initial triggering of complement;Regulation of actin dynamics for phagocytic cup formation;Regulation of Complement cascade;Role of phospholipids in phagocytosis	0	345.356	42	14	1285	3	393	43.4	6.44
Erlin2	20.7932	20.9302	21.3172	20.7243	20.4612	20.8681	16.5985	16.8262	16.0965	16.0778	15.5138	16.5898	21.6937	21.6409	21.492	21.3596	21.3726	21.5038	NaN	NaN	NaN	NaN	NaN	NaN	NaN	NaN	NaN	NaN	NaN	NaN	other biological processes;other metabolic processes;protein metabolism;signal transduction;stress response	cytosol;ER/Golgi;other cell component;other membranes;plasma membrane	other molecular function	Pf01145	244373	Erlin2	mmu:244373;Q8BFZ9;Q8BML8	ENSMUSG00000031483		ABC-family proteins mediated transport	0	11.213	10	3	23	3	340	37.8	5.5
Yars2	18.7291	18.7668	19.014	18.8455	18.1121	19.1132	18.0166	16.8128	17.7754	17.784	17.6499	18.1846	19.2931	19.4187	16.6334	18.8247	19.2139	19.1326	NaN	NaN	NaN	NaN	NaN	NaN	16.8281	16.4518	16.3981	17.6216	16.3786	16.8325	other metabolic processes;protein metabolism;RNA metabolism OR transcription		other molecular function	Pf00579		Yars2	F7BWC1	ENSMUSG00000022792			0.007	3.307	10	1	6	1	125	14.1	7.96
Sytl1	12.9017	14.1742	12.5676	14.4548	13.7903	12.7487	NaN	NaN	NaN	NaN	NaN	NaN	NaN	NaN	NaN	NaN	NaN	NaN	NaN	NaN	NaN	NaN	NaN	NaN	13.0749	13.8049	13.34	14.445	13.075	14.7598	transport	ER/Golgi;other cell component;other membranes;plasma membrane	other molecular function;signal transduction activity or receptor binding	Pf00168		Sytl1	Q99J26;Q99N80			TBC/RABGAPs	0.018	2.098	1	1	3	1	567	62.3	5.31
Pgpep1	18.7307	17.6264	18.4798	17.2861	17.9835	17.7127	NaN	NaN	NaN	NaN	NaN	NaN	17.8644	19.6101	18.9652	18.1143	19.5075	19.2972	20.1315	17.3949	20.6744	20.0186	17.9626	17.6428	19.5487	19.9458	18.47	20.5073	17.574	20.4938	other metabolic processes;protein metabolism	cytosol	other molecular function	Pf01470	66522	Pgpep1	mmu:66522;Q9ESW8	ENSMUSG00000056204			0.011	2.674	11	1	2	1	209	22.9	5.39
Serpina1a	NaN	NaN	NaN	NaN	NaN	NaN	NaN	NaN	NaN	NaN	NaN	NaN	NaN	NaN	NaN	NaN	NaN	NaN	NaN	NaN	NaN	NaN	NaN	NaN	20.9976	21.5222	20.8048	21.4357	21.0148	21.3865	other biological processes;other metabolic processes;protein metabolism;stress response	ER/Golgi;non-structural extracellular;other cell component	enzyme regulator activity;other molecular function	Pf00079	20700;20703	Serpina1a	mmu:20700;P07758;Q3UJ47;Q80YB8;Q8JZV6;Q91XB8	ENSMUSG00000066366			0.003	4.183	8	2	3	2	413	46	5.72
Wdr11	22.6849	21.9207	22.8253	21.7197	21.8924	22.5841	20.2995	21.0271	19.8276	21.1013	19.7978	20.9554	22.4425	21.3983	22.4045	22.2765	21.455	21.5759	NaN	NaN	NaN	NaN	NaN	NaN	NaN	NaN	NaN	NaN	NaN	NaN	cell organization and biogenesis;transport	cytoskeleton;cytosol;ER/Golgi;nucleus;other cell component			207425	Wdr11	G5E8J3;mmu:207425	ENSMUSG00000042055			0	6.798	3	3	8	3	1223	135.9	7.11
Grk1	25.7669	26.0312	25.907	25.9995	25.9874	25.7306	23.3779	22.6352	23.9972	22.2326	23.7127	22.5939	26.4376	26.3495	26.0373	25.8832	26.1721	26.426	23.4171	23.4428	23.5812	23.5213	23.2202	23.3296	22.9649	22.8383	23.2004	22.5602	22.727	22.0887	developmental processes;other biological processes;other metabolic processes;protein metabolism;signal transduction	other cell component;other membranes	kinase activity;other molecular function	Pf00069, Pf00615		Grk1	Q9WVL4			Inactivation, recovery and regulation of the phototransduction cascade	0.025	1.858	2	1	2	1	564	63.8	5.54
Arf3	22.0789	22.9358	22.7857	22.9894	22.996	22.7952	18.348	19.3209	19.2596	19.669	19.2039	19.5636	23.7186	22.5038	23.3876	23.3684	22.4784	22.3388	21.7265	21.1566	21.5755	21.5514	21.1845	20.8575	21.2127	20.1606	21.4255	20.287	21.3472	20.2194	transport	ER/Golgi;other cell component;other membranes;plasma membrane	other molecular function	Pf00025	11842	Arf3	mmu:11842;P16587;P61205	ENSMUSG00000051853		COPI-dependent Golgi-to-ER retrograde traffic;COPI-mediated anterograde transport;Synthesis of PIPs at the Golgi membrane	0	36.717	40	5	27	3	181	20.6	7.43
Snrpa1	19.1942	19.8101	19.3988	19.6917	19.453	19.2967	NaN	NaN	NaN	NaN	NaN	NaN	19.0172	18.1692	18.9836	18.8942	18.6405	18.022	NaN	NaN	NaN	NaN	NaN	NaN	NaN	NaN	NaN	NaN	NaN	NaN	other biological processes;other metabolic processes;RNA metabolism OR transcription	nucleus	nucleic acid binding activity	Pf14580	68981	Snrpa1	mmu:68981;P57784;Q3U7R8;Q8K2W4;Q91YW1;Q9JKQ3	ENSMUSG00000030512	mRNA processing	mRNA Splicing - Major Pathway	0	8.747	12	2	9	2	255	28.3	8.62
Kng2	19.3456	18.9127	18.7741	19.8331	19.9066	19.2	NaN	NaN	NaN	NaN	NaN	NaN	20.1525	19.0293	18.4175	19.8506	19.5505	19.1467	NaN	NaN	NaN	NaN	NaN	NaN	NaN	NaN	NaN	NaN	NaN	NaN	other biological processes	non-structural extracellular	enzyme regulator activity;signal transduction activity or receptor binding	Pf00031		Kng2	A0A338P733	ENSMUSG00000060459			0.012	2.38	33	1	2	1	46	5.1	4.32
Nmd3	21.3364	21.7448	21.4764	21.7203	21.4327	21.2345	17.742	19.2815	18.0287	18.6584	17.7636	18.9061	21.7024	21.2929	21.5049	21.5408	21.1579	21.3639	19.5407	19.4226	18.573	18.2835	19.7247	19.8879	16.7766	17.8696	17.1238	17.3337	17.0674	17.2988	other biological processes;transport	nucleus;other cell component	other molecular function;translation activity	Pf04981	97112	Nmd3	mmu:97112;Q3UPR1;Q8BM61;Q99L48	ENSMUSG00000027787			0	10.721	8	3	24	3	503	57.6	7.17
Gpd2	21.497	21.9316	21.4717	21.8523	21.6508	21.4476	NaN	NaN	NaN	NaN	NaN	NaN	21.8956	21.5721	21.7663	21.7137	21.7309	21.4638	18.7181	19.0139	19.1565	18.8394	18.6205	19.0599	18.9457	18.8026	18.5222	18.5717	18.5906	19.3282	developmental processes;other biological processes;other metabolic processes	other cell component	other molecular function	Pf01266, Pf13499, Pf16901	14571	Gpd2	mmu:14571;Q3TK51;Q3UDY8;Q61507;Q64521;Q8CBX6;Q8K4U5;Q8VDT0;Q9ERP0	ENSMUSG00000026827	Fatty Acid Beta Oxidation	Synthesis of PA;Triglyceride catabolism	0	11.584	7	4	16	4	727	80.9	6.61
Phgdh	20.2311	20.7907	20.5481	20.8603	20.7475	20.3917	21.2788	21.2488	21.1483	21.2336	20.77	21.0965	21.3772	21.5082	21.5643	21.5099	21.877	21.7873	21.3214	21.2218	21.216	21.205	21.3578	21.0329	19.7749	21.1355	20.0016	21.2418	19.4073	21.1884	cell cycle OR cell proliferation;cell organization and biogenesis;developmental processes;other biological processes;other metabolic processes		other molecular function	Pf00389, Pf02826	236539	Phgdh	mmu:236539;Q3TEE5;Q61753;Q75SV9;Q8C603	ENSMUSG00000053398		Serine biosynthesis	0	9.551	7	3	22	3	533	56.5	6.54
Glrx3	20.7256	21.297	21.1008	21.136	21.4836	20.8407	19.0952	19.0262	19.3745	19.3988	18.9102	19.2342	20.7565	20.6563	20.8333	20.5274	20.7777	20.5082	18.8942	19.0142	17.5652	17.5292	19.367	18.9001	NaN	NaN	NaN	NaN	NaN	NaN	other metabolic processes		other molecular function	Pf00085, Pf00462		Glrx3	A0A1B0GT04	ENSMUSG00000031068			0	6.591	15	2	11	2	163	18.1	4.78
Ighv8-11	NaN	NaN	NaN	NaN	NaN	NaN	NaN	NaN	NaN	NaN	NaN	NaN	NaN	NaN	NaN	NaN	NaN	NaN	NaN	NaN	NaN	NaN	NaN	NaN	21.8219	22.6815	22.0613	22.716	22.0674	22.8968	cell organization and biogenesis;other biological processes;signal transduction;stress response;transport	non-structural extracellular;other membranes;plasma membrane	other molecular function;signal transduction activity or receptor binding	Pf07686		Ighv8-11	A0A075B5X4	ENSMUSG00000095170		Antigen activates B Cell Receptor (BCR) leading to generation of second messengers;CD22 mediated BCR regulation;Cell surface interactions at the vascular wall;Classical antibody-mediated complement activation;FCERI mediated Ca+2 mobilization;FCERI mediated MAPK activation;FCERI mediated NF-kB activation;FCGR activation;Immunoregulatory interactions between a Lymphoid and a non-Lymphoid cell;Initi…	0	5.415	13	1	7	1	119	13.1	8.48
	NaN	NaN	NaN	NaN	NaN	NaN	NaN	NaN	NaN	NaN	NaN	NaN	21.4214	21.1813	20.615	21.0046	21.2132	22.1641	NaN	NaN	NaN	NaN	NaN	NaN	NaN	NaN	NaN	NaN	NaN	NaN	other biological processes;other metabolic processes	non-structural extracellular;other cell component		Pf07686							0.007	3.039	34	1	4	1	108	11.8	5.34
Ighv1-85	NaN	NaN	NaN	NaN	NaN	NaN	NaN	NaN	NaN	NaN	NaN	NaN	NaN	NaN	NaN	NaN	NaN	NaN	NaN	NaN	NaN	NaN	NaN	NaN	21.6368	21.7464	21.3451	21.4714	21.3279	21.2502	cell organization and biogenesis;other biological processes;signal transduction;stress response;transport	non-structural extracellular;other membranes;plasma membrane	other molecular function;signal transduction activity or receptor binding	Pf07686		Ighv1-85	A0A075B5Y6	ENSMUSG00000096150		Antigen activates B Cell Receptor (BCR) leading to generation of second messengers;CD22 mediated BCR regulation;Cell surface interactions at the vascular wall;Classical antibody-mediated complement activation;FCERI mediated Ca+2 mobilization;FCERI mediated MAPK activation;FCERI mediated NF-kB activation;FCGR activation;Immunoregulatory interactions between a Lymphoid and a non-Lymphoid cell;Initi…	0.003	3.849	13	1	4	1	117	13	8.43
Fkbp8	19.9691	19.4239	19.5796	19.0438	19.5177	19.5845	NaN	NaN	NaN	NaN	NaN	NaN	20.6989	20.4961	20.6233	20.27	20.3662	20.3692	17.8445	19.5713	18.1778	17.346	17.9034	18.1434	NaN	NaN	NaN	NaN	NaN	NaN	developmental processes;other biological processes;other metabolic processes;protein metabolism;signal transduction	cytosol;ER/Golgi;mitochondrion;other cell component;other membranes	other molecular function	Pf00254	14232	Fkbp8	mmu:14232;O35465;Q3UK86;Q6GTX9;Q811M7;Q811R4;Q8C2F0;Q99L93	ENSMUSG00000019428		Ub-specific processing proteases	0	6.237	8	2	5	2	402	43.5	5.16
Glyr1	20.9784	21.2701	20.998	21.0253	20.8946	21.2364	20.2085	20.0395	18.4521	20.2995	19.2527	20.1762	21.5354	21.117	21.6794	21.3823	21.1123	21.1641	19.4057	19.7272	19.4249	19.3551	19.3839	19.8476	17.2234	19.3252	18.5121	19.2815	17.0854	19.0318	other biological processes;other metabolic processes	cytosol;nucleus;other cell component	nucleic acid binding activity;other molecular function	Pf00855, Pf03446, Pf14833	74022	Glyr1	D3YYT1	ENSMUSG00000022536			0	10.972	8	4	14	4	552	60.4	9.13
Vps29	18.2078	16.5025	18.0073	17.959	18.6814	17.2488	17.191	16.1323	15.5677	17.8814	16.7714	18.1733	17.03	17.4015	16.0307	19.3424	16.7048	18.9614	16.6948	16.9549	18.23	18.3614	16.8244	18.0673	NaN	NaN	NaN	NaN	NaN	NaN	transport	cytosol;other cell component;other cytoplasmic organelle;other membranes	other molecular function	Pf12850	56433	Vps29	mmu:56433;Q3UCZ0;Q9D107;Q9QZ88	ENSMUSG00000029462		WNT ligand biogenesis and trafficking	0.003	4.222	5	1	3	1	182	20.5	6.79
Fus	19.4888	19.5867	17.7104	19.6169	19.1561	19.5188	NaN	NaN	NaN	NaN	NaN	NaN	18.7083	19.9681	19.0722	18.9399	20.2969	19.4601	NaN	NaN	NaN	NaN	NaN	NaN	20.6421	18.4105	20.5727	17.8441	20.5076	18.1029	other biological processes	nucleus	nucleic acid binding activity;other molecular function	Pf00076, Pf00641		Fus	G3UXT7	ENSMUSG00000030795			0.003	4.224	18	2	4	2	130	14	8.97
Umps	23.1343	22.7782	23.0019	22.8791	22.7783	23.1934	20.9934	21.444	21.1878	21.1993	20.4496	21.2603	23.1986	23.2336	23.0936	23.3537	23.3207	23.2561	20.0701	19.1277	19.7791	20.1621	19.3608	19.1342	17.5433	18.0781	18.2922	18.3046	17.7367	18.5605	developmental processes;other biological processes;other metabolic processes;transport	nucleus;other cell component	other molecular function	Pf00156, Pf00215	22247	Umps	mmu:22247;P13439;Q99L26	ENSMUSG00000022814		Pyrimidine biosynthesis	0	21.92	19	7	60	7	481	52.3	6.61
Dtymk	19.39	19.7393	19.2554	19.9577	19.761	19.5659	18.3273	19.3714	17.6353	18.8657	18.4402	18.2917	20.5345	19.8461	20.6398	20.3292	19.4828	19.7195	18.543	18.1681	18.75	18.7175	17.7802	17.746	17.3902	18.474	17.9609	18.3004	17.4697	17.8706	other biological processes;other metabolic processes	cytosol;mitochondrion;nucleus;other cell component	kinase activity;other molecular function	Pf02223	21915	Dtymk	mmu:21915;P97930;Q8C2L0;Q8K2S2	ENSMUSG00000026281		Interconversion of nucleotide di- and triphosphates	0.002	4.807	10	2	12	2	212	23.9	7.9
Zc3h7a	20.23	21.5317	20.2979	21.3548	21.2903	20.3598	18.7431	20.244	18.661	20.3193	18.866	20.3408	21.3588	21.2798	21.4631	21.8564	20.8331	20.9211	19.5421	18.5113	19.5244	19.7919	19.2213	18.8893	19.6262	19.4896	17.9223	19.9447	17.2398	19.7153	other biological processes;other metabolic processes;RNA metabolism OR transcription		nucleic acid binding activity			Zc3h7a	E9Q0D3	ENSMUSG00000037965			0.018	2.138	1	1	10	1	583	64.7	6.14
Naa15	20.1516	20.7564	20.2212	20.654	20.6992	20.2253	19.1715	20.2421	18.7331	19.7688	19.396	20.0455	20.6412	20.6172	20.78	20.4978	20.8216	20.556	19.9458	19.7851	20.0134	19.7217	19.6309	20.075	19.1829	19.8701	19.2882	19.629	18.5531	19.6409				Pf12569, Pf13181		Naa15	A0A0A6YW80	ENSMUSG00000063273			0	8.717	3	2	15	2	815	95.2	6.98
Myof	18.9069	18.0989	19.1551	17.8097	17.483	18.8314	NaN	NaN	NaN	NaN	NaN	NaN	18.2423	18.5808	18.43	18.1594	18.4041	18.4704	NaN	NaN	NaN	NaN	NaN	NaN	NaN	NaN	NaN	NaN	NaN	NaN	other biological processes	other membranes;plasma membrane	other molecular function	Pf00168, Pf08150, Pf08151, Pf08165, Pf16165	226101	Myof	A0A286YDF5	ENSMUSG00000048612			0.018	2.11	1	1	2	1	2061	234.4	6.14
Trp53rkb	NaN	NaN	NaN	NaN	NaN	NaN	NaN	NaN	NaN	NaN	NaN	NaN	17.709	17.8292	17.9892	17.6101	18.4883	17.2787	NaN	NaN	NaN	NaN	NaN	NaN	NaN	NaN	NaN	NaN	NaN	NaN	other metabolic processes;protein metabolism;RNA metabolism OR transcription		kinase activity;other molecular function	Pf06293	76367	Trp53rkb	mmu:76367;Q543M9	ENSMUSG00000042854			0.01	2.567	7	1	1	1	244	27.4	9.23
Gfus	18.5258	19.8758	18.5021	19.6801	19.4314	19.1548	18.74	19.1211	19.0133	19.2657	18.2047	19.194	20.0424	19.5652	20.397	20.5451	19.443	19.393	18.5856	18.1944	18.6823	18.8333	18.0816	17.8659	17.257	18.593	17.517	18.1652	17.4879	17.7975	other metabolic processes		other molecular function	Pf01370		Gfus	A0A2R8VHD0	ENSMUSG00000022570			0.018	2.213	4	1	4	1	292	32.6	6.6
Slc25a4	23.9841	23.366	23.7259	23.2722	23.3232	23.6314	22.5948	22.4113	22.6337	22.3111	22.6249	22.3348	24.8627	24.2646	24.6895	24.8015	24.0802	24.1994	22.3343	22.7148	22.3253	22.441	22.5313	22.8621	23.008	23.1377	23.0418	23.0403	22.9959	23.0589	cell organization and biogenesis;other biological processes;transport	mitochondrion;other membranes	other molecular function;transporter activity	Pf00153	11739	Slc25a4	mmu:11739;P48962;Q62164	ENSMUSG00000031633	Electron Transport Chain;mRNA processing	Transport of nucleosides and free purine and pyrimidine bases across the plasma membrane	0	58.687	41	11	146	7	298	32.9	9.72
Wdr1	20.985	21.2393	20.5968	21.9831	21.618	21.0732	19.0134	19.7403	19.3678	20.0309	19.2754	19.8202	21.1519	20.6629	21.2738	20.7973	20.9109	20.6791	18.3455	18.6183	18.2517	17.872	18.132	18.4958	20.1777	21.1312	20.6923	20.2785	20.045	20.6466	cell organization and biogenesis;developmental processes;other biological processes	cytoskeleton;other cell component;other membranes;plasma membrane	cytoskeletal activity	Pf00400	22388	Wdr1	mmu:22388;O88342	ENSMUSG00000005103	Hypertrophy Model	Platelet degranulation	0	8.9	10	3	17	3	606	66.4	6.6
Pes1	22.292	22.348	22.1985	22.3077	22.2539	22.3294	20.9814	21.5603	21.3216	21.6872	21.2574	21.825	22.592	22.3826	22.542	22.6254	22.6447	22.374	21.5654	20.9883	21.6854	21.5348	20.8809	20.9605	21.215	21.4358	21.672	21.3006	21.4361	21.5032	cell cycle OR cell proliferation;cell organization and biogenesis;other biological processes;other metabolic processes;RNA metabolism OR transcription	cytosol;nucleus;other cell component	nucleic acid binding activity;other molecular function	Pf06732, Pf16589	64934	Pes1	mmu:64934;Q542F0;Q9EQ61	ENSMUSG00000020430		Major pathway of rRNA processing in the nucleolus and cytosol	0	9.731	6	4	20	4	584	67.8	6.84
Hsph1	21.856	22.244	21.7422	22.5623	22.3606	21.7396	20.3276	20.5907	20.6325	20.6818	21.01	20.0158	22.6217	22.2256	22.7129	22.3503	22.1723	21.6884	20.4567	20.2642	20.5886	20.2078	20.3409	20.0428	20.2375	20.1644	20.1239	20.9385	19.5546	20.5977			other molecular function	Pf00012		Hsph1	E9Q0U7	ENSMUSG00000029657			0	22.905	13	7	40	6	817	91.6	5.59
Lap3	24.3864	23.7815	24.2962	23.6395	23.8079	24.2768	22.5915	22.4273	22.8122	22.5235	22.5098	22.5779	25.0718	24.6968	25.2317	25.017	24.6154	24.8721	23.1787	22.7969	23.2086	23.2592	22.5222	22.8038	22.5098	22.5851	22.761	22.649	22.6967	22.4414	other metabolic processes;protein metabolism	cytosol;ER/Golgi;nucleus;other cell component	other molecular function	Pf00883, Pf02789	66988	Lap3	mmu:66988;Q3TFS5;Q4FJV1;Q4FK15;Q99P44;Q9CPY7;Q9CWN8	ENSMUSG00000039682	Oxidative Stress and Redox Pathway		0	62.292	41	15	92	15	519	56.1	7.72
Prmt5	18.6088	19.8324	18.5713	19.4785	20.2103	18.8162	19.1074	19.646	17.6117	19.386	18.0524	19.9246	19.827	20.0637	19.4773	19.6659	20.2941	20.4533	18.7498	19.4104	19.0353	18.173	18.8604	19.5357	NaN	NaN	NaN	NaN	NaN	NaN	cell organization and biogenesis;developmental processes;other biological processes;other metabolic processes;protein metabolism;RNA metabolism OR transcription	cytosol;ER/Golgi;nucleus;other cell component	nucleic acid binding activity;other molecular function	Pf05185, Pf17285, Pf17286	27374	Prmt5	A0A0R4J049;mmu:27374	ENSMUSG00000023110			0.011	2.603	3	1	5	1	637	72.7	6.34
Elob	18.084	18.1293	17.89	18.6344	18.2281	16.7079	NaN	NaN	NaN	NaN	NaN	NaN	NaN	NaN	NaN	NaN	NaN	NaN	NaN	NaN	NaN	NaN	NaN	NaN	NaN	NaN	NaN	NaN	NaN	NaN	other biological processes;other metabolic processes;protein metabolism;RNA metabolism OR transcription	nucleus;other cell component	other molecular function	Pf00240	67673	Elob	mmu:67673;P62869;Q63529;Q80W20	ENSMUSG00000055839		Antigen processing: Ubiquitination & Proteasome degradation;Formation of RNA Pol II elongation complex;Neddylation;Oxygen-dependent proline hydroxylation of Hypoxia-inducible Factor Alpha;RNA Polymerase II Pre-transcription Events;TP53 Regulates Transcription of DNA Repair Genes	0.011	2.672	13	1	3	1	118	13.2	5.01
	NaN	NaN	NaN	NaN	NaN	NaN	NaN	NaN	NaN	NaN	NaN	NaN	NaN	NaN	NaN	NaN	NaN	NaN	NaN	NaN	NaN	NaN	NaN	NaN	24.2533	23.034	24.1707	23.0458	24.0752	22.6515	cell organization and biogenesis;other biological processes;signal transduction;stress response;transport	non-structural extracellular;other membranes;plasma membrane	other molecular function;signal transduction activity or receptor binding	Pf07686							0.028	1.733	8	1	2	1	113	12.7	6.52
Rps13	21.9414	22.7409	21.6899	22.6898	22.5061	21.5785	21.1393	21.7543	21.216	21.3656	21.1722	21.6732	23.1742	22.9246	23.2433	23.0997	22.9778	22.7946	22.1814	21.5577	22.28	22.0288	21.6532	21.757	21.8225	22.1307	22.0926	22.2227	21.4958	22.1475	other metabolic processes;protein metabolism	translational apparatus	other molecular function	Pf00312, Pf08069		Rps13	Q921R2	ENSMUSG00000090862			0	17.051	42	7	41	7	140	16.1	10.71
Dus3l	19.2968	18.9726	19.4967	19.2	18.9481	19.2854	NaN	NaN	NaN	NaN	NaN	NaN	19.5784	19.224	19.4931	18.8737	19.3052	19.4665	17.6559	17.4591	17.6936	17.8838	18.9331	17.1921	NaN	NaN	NaN	NaN	NaN	NaN	other metabolic processes;RNA metabolism OR transcription		other molecular function	Pf01207, Pf18044	224907	Dus3l	A0A0R4IZY9;mmu:224907	ENSMUSG00000007603			0.012	2.42	2	1	7	1	637	71.1	7.9
Zbtb38	21.3464	21.2864	21.5253	20.0016	20.0828	21.2741	NaN	NaN	NaN	NaN	NaN	NaN	22.3268	21.8622	22.3472	22.104	21.634	21.3078	18.2482	17.6523	18.8481	18.0602	17.9198	18.7197	19.2135	19.8121	20.3089	20.3715	19.1593	20.2702	other biological processes;stress response	nucleus;other cell component	nucleic acid binding activity;other molecular function	Pf00651, Pf13912		Zbtb38	F6Z595	ENSMUSG00000040433			0	12.261	8	5	19	5	924	102.4	8.1
Ampd2	18.5867	19.5238	18.6161	19.3433	19.355	18.5317	18.386	17.128	17.1346	17.0534	16.9863	16.5869	19.494	19.5345	19.7733	19.6924	19.3214	19.3921	NaN	NaN	NaN	NaN	NaN	NaN	NaN	NaN	NaN	NaN	NaN	NaN	other biological processes;other metabolic processes	cytosol	other molecular function	Pf00962	109674	Ampd2	A2AE27	ENSMUSG00000027889	Purine metabolism		0.024	1.88	1	1	4	1	824	94.6	6.51
Septin1	NaN	NaN	NaN	NaN	NaN	NaN	NaN	NaN	NaN	NaN	NaN	NaN	17.1985	19.4765	19.275	19.1003	19.8361	19.5212	NaN	NaN	NaN	NaN	NaN	NaN	NaN	NaN	NaN	NaN	NaN	NaN		cytoskeleton	other molecular function	Pf00735	54204	Septin1	D3Z3V3	ENSMUSG00000000486			0.007	3.395	5	1	2	1	338	38.8	5.47
Sfpq	22.9062	23.6415	22.9214	23.7338	23.6185	22.6634	22.2313	22.3962	21.6246	22.7553	22.1818	22.7502	23.9713	23.6316	23.815	23.7908	23.6642	23.6534	22.6435	22.7919	22.7986	22.83	22.7877	22.8883	21.1803	22.154	21.66	22.8546	21.3419	22.3648	cell organization and biogenesis;DNA metabolism;other biological processes;other metabolic processes;protein metabolism;RNA metabolism OR transcription;stress response	nucleus;other cell component	nucleic acid binding activity;other molecular function	Pf00076, Pf08075	71514	Sfpq	A2A7U6;mmu:71514;Q8VIJ6;Q9ERW2	ENSMUSG00000028820	mRNA processing	PTK6 Regulates Proteins Involved in RNA Processing	0	56.254	19	10	93	10	699	75.4	9.44
Arid4a	22.9278	22.0023	22.8882	21.9568	22.2179	22.9524	20.9197	21.747	21.2282	22.2268	20.4152	22.1035	21.6559	21.8646	21.6352	21.6539	21.7502	21.9043	20.5775	22.7725	20.2932	20.5414	22.9225	22.6978	17.4437	18.618	18.2214	18.48	16.7567	17.9794	cell organization and biogenesis;developmental processes;other biological processes;other metabolic processes;protein metabolism	cytosol;nucleus;other cell component;other membranes;plasma membrane	nucleic acid binding activity	Pf01388, Pf08169, Pf11717	238247	Arid4a	B2RXT8;B2RY61;F8VPQ2;mmu:238247;Q05CI2;Q6PE90	ENSMUSG00000048118		HDACs deacetylate histones	0	22.191	7	6	15	6	1261	142	5.07
Llph	19.2184	18.2523	19.5521	18.7819	19.1404	19.5162	19.5063	16.5825	19.476	18.9226	19.3452	17.0773	20.0753	19.0477	20.0908	19.9248	18.2116	19.6565	NaN	NaN	NaN	NaN	NaN	NaN	19.6216	19.3696	19.482	17.5632	19.7499	18.312	cell organization and biogenesis;developmental processes;other biological processes	nucleus;other cell component	other molecular function	Pf10169	66225	Llph	mmu:66225;Q3KQP9;Q9D945	ENSMUSG00000020224			0.01	2.88	11	1	4	1	130	15.4	10.36
Fmr1	17.4173	17.6588	17.2388	17.8388	17.7507	17.5946	16.8751	17.4256	16.3976	16.7381	16.6433	17.2448	18.7425	17.9059	18.0399	18.0391	19.1448	18.2007	NaN	NaN	NaN	NaN	NaN	NaN	16.8659	15.9696	16.3892	17.6749	16.6939	18.6994	other biological processes;other metabolic processes;RNA metabolism OR transcription;stress response	cytosol;nucleus;other cell component;other membranes;plasma membrane	nucleic acid binding activity;other molecular function;translation activity	Pf00013, Pf05641, Pf12235, Pf16098, Pf17904, Pf18336	14265	Fmr1	mmu:14265;Q6AXB7	ENSMUSG00000000838	mRNA processing;Serotonin and anxiety		0	5.16	4	2	6	1	614	68.8	7.42
Cul5	20.8598	20.8348	21.1229	20.9042	20.7968	21.1556	19.2439	19.1342	19.2102	19.1819	19.2796	18.8624	20.707	20.5625	20.7582	20.7138	20.672	20.6025	NaN	NaN	NaN	NaN	NaN	NaN	17.9016	17.634	17.1551	18.3179	17.7228	17.2083	developmental processes;other biological processes;other metabolic processes;protein metabolism	nucleus;other cell component;other membranes;plasma membrane	other molecular function	Pf00888, Pf10557	75717	Cul5	mmu:75717;Q8BMQ6;Q8BV53;Q8C098;Q9D5V5			Antigen processing: Ubiquitination & Proteasome degradation;Downregulation of ERBB2 signaling;Neddylation	0	8.773	5	3	14	3	780	90.9	7.81
Glo1	19.6016	20.8693	19.2561	21.41	21.0623	19.7772	18.5349	18.813	18.5599	19.0017	18.2714	19.2017	21.741	20.9762	21.6971	21.5722	20.8347	20.8499	18.9984	18.6446	18.6567	18.58	18.5885	18.8262	19.3229	18.7371	19.3675	19.2116	19.2366	18.0558	developmental processes;other biological processes;other metabolic processes	cytosol;nucleus;other membranes;plasma membrane	other molecular function	Pf00903	109801	Glo1	mmu:109801;Q543L3;Q8R3T1;Q9CPU0	ENSMUSG00000024026		Pyruvate metabolism	0	11.632	16	2	17	2	184	20.8	5.47
Mpdz	21.4583	20.024	21.0126	20.8678	20.577	20.6845	NaN	NaN	NaN	NaN	NaN	NaN	NaN	NaN	NaN	NaN	NaN	NaN	NaN	NaN	NaN	NaN	NaN	NaN	NaN	NaN	NaN	NaN	NaN	NaN	cell adhesion;developmental processes	other cell component;other membranes;plasma membrane	other molecular function	Pf00595, Pf09045, Pf16667	17475	Mpdz	B7ZNA1;mmu:17475;O08783;Q6P7U4;Q80ZY8;Q8BKJ1;Q8C0H8;Q8VBV5;Q8VBX6;Q8VBY0;Q9Z1K3	ENSMUSG00000028402	Kit Receptor Signaling Pathway		0.03	1.728	1	1	4	1	2055	218.6	5.02
Eif4e	19.3737	18.5171	19.0517	19.9253	19.802	19.3203	NaN	NaN	NaN	NaN	NaN	NaN	19.4513	20.3069	19.1849	19.8788	18.819	20.0117	NaN	NaN	NaN	NaN	NaN	NaN	18.2559	18.9615	19.3517	18.9585	17.801	18.7756	other metabolic processes;protein metabolism	other cell component	nucleic acid binding activity	Pf01652		Eif4e	A0A0G2JGT5	ENSMUSG00000028156	Hypertrophy Model		0.031	1.666	4	1	2	1	183	21.4	5.2
Dnmt1	22.5094	21.7383	22.0914	21.935	21.8743	22.2943	21.0045	20.6365	20.6568	20.7765	20.9845	20.8221	22.6043	22.3648	22.7637	22.8606	22.2688	22.1507	21.0204	20.8708	21.3895	21.7095	20.9435	21.3309	22.2209	20.8618	21.0887	21.0334	22.3251	20.708	DNA metabolism;other metabolic processes	nucleus	nucleic acid binding activity;other molecular function	Pf00145, Pf01426, Pf02008, Pf12047	13433	Dnmt1	J3QNW0	ENSMUSG00000004099	Glutathione and one carbon metabolism;One Carbon Metabolism;PluriNetWork: mechanisms associated with pluripotency		0	19.918	5	6	31	6	1501	169.9	7.69
Snip1	17.4067	18.7056	16.9068	18.2944	18.5867	16.9725	NaN	NaN	NaN	NaN	NaN	NaN	17.2443	16.8443	16.7506	16.3842	17.0307	17.1208	NaN	NaN	NaN	NaN	NaN	NaN	NaN	NaN	NaN	NaN	NaN	NaN	other biological processes;other metabolic processes;RNA metabolism OR transcription;signal transduction	cytosol;nucleus	nucleic acid binding activity	Pf00498	76793	Snip1	mmu:76793;Q3V106;Q8BIZ4;Q8BIZ6	ENSMUSG00000050213			0.027	1.818	3	1	3	1	383	44.4	9.89
Raly	23.015	23.7368	23.2535	23.6308	23.6624	23.1756	21.6992	22.723	21.7749	22.7856	21.6273	22.8425	23.6057	23.5841	23.6213	23.6399	23.3888	23.4308	21.8293	21.7605	21.8119	21.6601	21.8232	21.6701	21.0524	21.6305	21.0344	21.8168	20.6787	21.8216	other biological processes;other metabolic processes;RNA metabolism OR transcription	nucleus	nucleic acid binding activity;other molecular function	Pf00076	19383	Raly	A2AU63;mmu:19383;Q64012;Q99K76;Q9CXH8;Q9QZX6	ENSMUSG00000027593	mRNA processing		0	18.65	21	7	67	7	312	33.2	8.84
Nxf1	21.9382	21.7418	22.1887	21.8552	21.9559	22.1182	20.3984	19.3954	19.3885	20.036	20.0495	20.42	22.477	22.1917	22.2019	22.4323	22.0589	22.1707	19.2757	19.6277	19.5309	19.2583	19.7404	19.571	16.7901	18.2803	18.6371	17.9588	17.8384	18.714	other metabolic processes;transport	nucleus;other cell component	nucleic acid binding activity	Pf02136, Pf03943, Pf09162	53319	Nxf1	mmu:53319;O88985;Q3TJA5;Q99JX7	ENSMUSG00000010097	mRNA processing	Transport of Mature mRNA derived from an Intron-Containing Transcript;Transport of Mature mRNA Derived from an Intronless Transcript;Transport of the SLBP Dependant Mature mRNA;Transport of the SLBP independent Mature mRNA	0	12.46	11	5	20	5	618	70.3	8.73
Cenpv	21.7658	21.5783	21.8216	21.5767	21.4013	21.6823	18.3608	18.6624	18.1992	18.4554	18.4872	18.2539	20.7712	21.3818	21.0284	20.6777	21.3786	21.2512	NaN	NaN	NaN	NaN	NaN	NaN	17.5378	21.0428	20.3186	20.7836	18.9426	20.6012	cell cycle OR cell proliferation;cell organization and biogenesis;other biological processes	cytoskeleton;cytosol;nucleus;other cell component	other molecular function	Pf04828	73139	Cenpv	B2RWK8;B9EK22;mmu:73139;Q5SX21;Q6PIA5;Q9CXS4	ENSMUSG00000018509			0	11.084	16	3	14	3	252	27.5	9.79
Rps12	18.4161	19.3921	18.331	19.6431	19.3733	18.5539	19.0722	18.9554	19.3	18.9055	19.1516	18.7071	19.891	19.7532	19.7175	19.6585	19.4208	20.0055	19.248	19.5564	18.7689	19.1539	19.1176	19.5385	18.9765	19.7237	19.1929	19.7695	18.761	18.2444	other metabolic processes;protein metabolism	cytosol;ER/Golgi;other cell component;translational apparatus	other molecular function	Pf01248		Rps12	P09388;P12728;P63323			Formation of a pool of free 40S subunits;Formation of the ternary complex, and subsequently, the 43S complex;GTP hydrolysis and joining of the 60S ribosomal subunit;L13a-mediated translational silencing of Ceruloplasmin expression;Major pathway of rRNA processing in the nucleolus and cytosol;Nonsense Mediated Decay (NMD) enhanced by the Exon Junction Complex (EJC);Nonsense Mediated Decay (NMD) in…	0.011	2.579	6	1	8	1	132	14.5	7.24
Rps6ka1	20.8431	21.5634	21.0445	20.7554	20.54	20.5865	21.1411	21.8125	21.5942	22.0734	21.1932	21.6283	NaN	NaN	NaN	NaN	NaN	NaN	20.3003	20.3499	20.758	21.197	20.3268	20.5627	NaN	NaN	NaN	NaN	NaN	NaN	other biological processes;other metabolic processes;protein metabolism;signal transduction	cytosol;nucleus	enzyme regulator activity;kinase activity;other molecular function	Pf00069, Pf00433	20111	Rps6ka1	Q505N6	ENSMUSG00000003644	Cytoplasmic Ribosomal Proteins;EGFR1 Signaling Pathway;IL-5 Signaling Pathway;Insulin Signaling;Kit Receptor Signaling Pathway;TYROBP Causal Network		0.033	1.585	4	1	1	1	735	82.8	7.97
Dazap1	21.9827	21.4646	21.4801	21.9825	21.9221	21.8174	NaN	NaN	NaN	NaN	NaN	NaN	22.734	22.5549	22.7958	22.456	22.7572	22.4361	NaN	NaN	NaN	NaN	NaN	NaN	NaN	NaN	NaN	NaN	NaN	NaN	cell cycle OR cell proliferation;developmental processes;other biological processes	cytosol;nucleus;other cell component	nucleic acid binding activity	Pf00076	70248	Dazap1	mmu:70248;Q9JII5	ENSMUSG00000069565	mRNA processing		0.007	3.084	4	1	2	1	406	43.2	8.56
Polr2i	18.7753	19.3938	18.5657	19.1258	18.7859	18.2759	NaN	NaN	NaN	NaN	NaN	NaN	19.2015	19.0303	19.0084	19.0348	18.1107	18.0613	NaN	NaN	NaN	NaN	NaN	NaN	NaN	NaN	NaN	NaN	NaN	NaN	DNA metabolism;other metabolic processes;RNA metabolism OR transcription;stress response	nucleus	nucleic acid binding activity;other molecular function	Pf01096, Pf02150	69920	Polr2i	mmu:69920;P60898	ENSMUSG00000019738	Estrogen signaling;Eukaryotic Transcription Initiation;Purine metabolism	Dual incision in TC-NER;Estrogen-dependent gene expression;FGFR2 alternative splicing;Formation of RNA Pol II elongation complex;Formation of TC-NER Pre-Incision Complex;Formation of the Early Elongation Complex;Gap-filling DNA repair synthesis and ligation in TC-NER;mRNA Capping;mRNA Splicing - Major Pathway;mRNA Splicing - Minor Pathway;Processing of Capped Intron-Containing Pre-mRNA;RNA Pol II…	0.007	3.296	18	1	2	1	125	14.5	5.14
Casz1	19.5582	18.8895	19.7511	19.1615	18.6482	19.8264	NaN	NaN	NaN	NaN	NaN	NaN	NaN	NaN	NaN	NaN	NaN	NaN	NaN	NaN	NaN	NaN	NaN	NaN	NaN	NaN	NaN	NaN	NaN	NaN	other biological processes				69743	Casz1	B1AS46	ENSMUSG00000028977			0.026	1.836	1	1	3	1	1762	191.2	7.14
Ap1b1	19.9631	19.9261	20.4544	20.1295	19.7364	20.3819	19.6458	19.3864	19.5346	18.8314	19.11	18.9719	20.414	19.6344	20.5051	20.7264	19.7721	19.4826	19.0905	19.2425	19.5157	19.1532	19.8862	18.6026	19.8246	20.8157	19.6015	19.6341	19.0555	19.8633	transport	other membranes	other molecular function	Pf01602, Pf02883, Pf09066		Ap1b1	Q5SVG5	ENSMUSG00000009090			0	7.124	4	2	13	2	916	101.1	5.22
Skt	20.4016	20.8783	20.6967	20.797	20.8419	20.5629	NaN	NaN	NaN	NaN	NaN	NaN	21.5036	20.9322	21.6929	21.4758	21.1044	21.3251	NaN	NaN	NaN	NaN	NaN	NaN	NaN	NaN	NaN	NaN	NaN	NaN	developmental processes	other cell component		Pf03915	208618	Skt	A2AQ25;A2AUE9;A2AUF0;A2AUF1;mmu:208618;Q75UV8;Q75UV9;Q80VK2;Q8BHX8;Q8BHY1;Q8CHA8;Q8R0K6	ENSMUSG00000036617			0	12.92	3	4	25	4	1946	212.9	7.77
Pycr3	18.9639	19.7614	19.0334	19.2872	19.3264	19.2259	18.49	19.1874	18.3288	19.6607	18.1887	19.058	19.7904	19.3175	19.7241	19.9815	19.2177	18.9064	NaN	NaN	NaN	NaN	NaN	NaN	17.852	18.9472	18.9042	19.2549	18.5205	19.1611	other metabolic processes	cytosol	other molecular function	Pf03807, Pf14748	66194	Pycr3	mmu:66194;Q8R0P9;Q9D0X2;Q9DCC4	ENSMUSG00000022571		Glutamate and glutamine metabolism	0.008	2.987	4	1	5	1	274	28.7	7.27
Dync1h1	23.1546	23.1294	22.979	23.2287	23.2301	23.2127	21.3085	21.7343	21.519	21.6738	21.422	21.7098	23.2142	23.5424	23.3753	23.3184	23.4777	23.4339	20.6793	20.4483	20.9492	20.8566	20.6737	20.6309	20.9871	20.3501	21.2855	20.8586	20.934	20.7437	cell cycle OR cell proliferation;cell organization and biogenesis;other biological processes;transport	cytoskeleton;nucleus;other cell component	cytoskeletal activity;other molecular function	Pf03028, Pf08385, Pf08393, Pf12774, Pf12775, Pf12777, Pf12780, Pf12781, Pf17852, Pf18198, Pf18199	13424	Dync1h1	E9QM71;mmu:13424;Q9JHU4	ENSMUSG00000018707		Aggrephagy;Amplification of signal from unattached kinetochores via a MAD2 inhibitory signal;Anchoring of the basal body to the plasma membrane;AURKA Activation by TPX2;COPI-independent Golgi-to-ER retrograde traffic;COPI-mediated anterograde transport;EML4 and NUDC in mitotic spindle formation;HSP90 chaperone cycle for steroid hormone receptors (SHR);Loss of Nlp from mitotic centrosomes;MHC clas…	0	53.14	5	17	74	17	4644	531.7	6.42
Hprt1	20.9565	21.8761	20.9877	21.9341	21.7938	20.7704	18.9573	19.0105	19.2453	19.2755	19.1026	19.4054	22.44	21.8153	22.3966	22.0709	22.034	21.4934	19.6319	18.8212	19.8227	19.802	19.2227	19.0835	19.2071	19.5741	19.6207	19.0932	19.2388	19.0434	cell cycle OR cell proliferation;cell organization and biogenesis;developmental processes;other biological processes;other metabolic processes	cytosol;other cell component	other molecular function	Pf00156	15452	Hprt1	mmu:15452;P00493;Q545Y2	ENSMUSG00000025630	Nucleotide Metabolism;Purine metabolism	Purine salvage	0	6.785	12	2	16	2	218	24.6	6.68
Prpf31	18.8933	19.0679	18.6864	18.3664	19.1806	19.3599	NaN	NaN	NaN	NaN	NaN	NaN	NaN	NaN	NaN	NaN	NaN	NaN	NaN	NaN	NaN	NaN	NaN	NaN	18.428	17.5201	17.5394	17.6825	17.4783	17.2951	cell organization and biogenesis;other biological processes;other metabolic processes;RNA metabolism OR transcription	nucleus	nucleic acid binding activity;other molecular function	Pf01798, Pf09785	68988	Prpf31	E9QPM6;mmu:68988;Q6P7X2;Q8BQ91;Q8C8U4;Q8C8V5;Q8CCF0;Q8CCG6;Q8CF52;Q8VBW3	ENSMUSG00000008373		mRNA Splicing - Major Pathway	0.012	2.436	4	1	1	1	499	55.4	5.67
Gm10881	19.2288	18.1521	18.5467	17.9695	18.5969	19.6929	17.6014	18.3587	17.3811	16.5065	17.5594	17.1976	18.4387	18.4715	18.1682	18.475	18.9664	18.4241	17.3436	17.438	16.5851	16.9633	17.1634	16.8913	23.5974	24.4119	23.7473	24.7254	23.5499	24.4172	other biological processes;other metabolic processes	non-structural extracellular;other cell component		Pf07686		Gm10881	P01642	ENSMUSG00000076563			0	12.967	40	3	13	3	115	12.6	5.94
Gaa	17.9446	16.8805	18.0455	16.8328	18.0692	18.3329	NaN	NaN	NaN	NaN	NaN	NaN	18.7904	18.9322	18.8937	18.3461	17.2348	18.2186	NaN	NaN	NaN	NaN	NaN	NaN	NaN	NaN	NaN	NaN	NaN	NaN	cell organization and biogenesis;developmental processes;other biological processes;other metabolic processes	other cytoplasmic organelle;other membranes	other molecular function	Pf00088, Pf01055, Pf13802, Pf16863	14387	Gaa	mmu:14387;P70699;Q3UJB2;Q8BGI6;Q91Z45	ENSMUSG00000025579		Glycogen breakdown (glycogenolysis);Neutrophil degranulation	0.003	3.715	2	1	2	1	953	106.2	5.83
Snrpb	22.047	22.4778	22.0055	22.2631	22.187	22.1308	19.6497	19.885	19.6435	19.821	19.6622	20.1366	22.8283	21.8656	22.8929	22.6309	21.7743	21.7911	21.1056	19.4492	21.2419	20.9572	20.0933	19.9542	20.0392	20.0797	20.4675	20.1206	20.3066	18.968	cell organization and biogenesis;developmental processes;other metabolic processes;protein metabolism;RNA metabolism OR transcription	cytosol;nucleus;other cell component	nucleic acid binding activity;other molecular function	Pf01423	20638	Snrpb	mmu:20638;P27048;Q3UJT1	ENSMUSG00000027404	mRNA processing	mRNA Splicing - Major Pathway;mRNA Splicing - Minor Pathway;RNA Polymerase II Transcription Termination;SLBP Dependent Processing of Replication-Dependent Histone Pre-mRNAs;SLBP independent Processing of Histone Pre-mRNAs;snRNP Assembly	0	5.147	6	2	16	2	231	23.6	10.9
Sae1	23.9758	23.7415	23.899	23.7641	23.7295	23.9168	23.1329	22.4848	23.4288	23.6422	23.365	22.2715	23.9184	23.6213	23.978	24.0301	23.7873	23.7043	22.3765	23.2459	22.1325	22.2266	23.544	23.3529	20.3226	20.3054	20.7066	21.0011	20.7384	20.4774	other biological processes;other metabolic processes;protein metabolism	nucleus;other cell component	other molecular function	Pf00899	56459	Sae1	mmu:56459;Q3TRG9;Q3TWJ0;Q9CSW9;Q9R1T2	ENSMUSG00000052833		SUMO is conjugated to E1 (UBA2:SAE1);SUMO is transferred from E1 to E2 (UBE2I, UBC9)	0	42.816	40	12	68	12	350	38.6	5.36
Eef2	26.3645	27.3223	26.4643	27.3219	27.2296	26.485	26.7606	27.05	26.7302	27.0427	26.5583	27.1957	27.4859	27.5008	27.5186	27.527	27.5129	27.4882	26.4767	27.5997	26.4064	26.4696	27.7771	27.526	25.9633	26.3624	26.0914	26.4191	25.8343	26.4596	cell cycle OR cell proliferation;developmental processes;other biological processes;other metabolic processes;protein metabolism;stress response	cytosol;other cell component;other membranes;plasma membrane;translational apparatus	cytoskeletal activity;nucleic acid binding activity;other molecular function;translation activity	Pf00009, Pf00679, Pf03144, Pf03764, Pf14492	13629	Eef2	mmu:13629;P58252;Q544E4	ENSMUSG00000034994	Translation Factors	Neutrophil degranulation;Peptide chain elongation;Protein methylation;Synthesis of diphthamide-EEF2	0	275.678	48	35	643	35	858	95.3	6.83
Psmb9	21.4085	21.8696	21.5162	21.7824	21.7677	21.6704	19.3711	18.8796	18.6884	18.614	18.4729	18.2645	21.2193	21.6187	21.7357	21.5915	21.7777	21.4361	NaN	NaN	NaN	NaN	NaN	NaN	18.2381	18.2231	17.6445	18.4218	18.2298	17.3962	other biological processes;other metabolic processes;protein metabolism	cytosol;nucleus;other cell component	other molecular function	Pf00227	16912	Psmb9	mmu:16912;O09085;O09151;P28076;Q07704;Q60827;Q64278		Type II interferon signaling (IFNG)	ABC-family proteins mediated transport;Activation of NF-kappaB in B cells;Antigen processing: Ubiquitination & Proteasome degradation;APC/C:Cdc20 mediated degradation of Securin;APC/C:Cdh1 mediated degradation of Cdc20 and other APC/C:Cdh1 targeted proteins in late mitosis/early G1;Asymmetric localization of PCP proteins;AUF1 (hnRNP D0) binds and destabilizes mRNA;Autodegradation of Cdh1 by Cdh1:…	0	7.779	16	2	13	2	219	23.4	5.22
Kpna6	21.1602	20.767	21.1771	20.8394	20.7167	21.0154	NaN	NaN	NaN	NaN	NaN	NaN	21.347	20.9568	21.1237	21.0672	21.1572	20.7613	NaN	NaN	NaN	NaN	NaN	NaN	18.9085	18.9252	18.8618	19.2003	18.9704	19.1482	transport	other cell component	other molecular function	Pf00514, Pf01749, Pf16186		Kpna6	Q4FJZ2	ENSMUSG00000003731			0	8.677	7	3	12	3	533	59.6	4.98
Ipo9	19.9427	20.1146	20.1209	19.7954	19.9611	20.1652	NaN	NaN	NaN	NaN	NaN	NaN	20.2432	19.67	20.4788	20.6477	19.7632	19.711	NaN	NaN	NaN	NaN	NaN	NaN	NaN	NaN	NaN	NaN	NaN	NaN	transport	other cell component	other molecular function	Pf03810	226432	Ipo9	E9QKZ2	ENSMUSG00000041879	PluriNetWork: mechanisms associated with pluripotency		0	5.924	3	2	10	2	1040	115.9	4.82
Prpf6	19.7242	19.3401	20.0625	19.1133	19.3082	19.7518	NaN	NaN	NaN	NaN	NaN	NaN	20.4197	19.6375	20.2391	20.2385	19.7403	19.59	NaN	NaN	NaN	NaN	NaN	NaN	NaN	NaN	NaN	NaN	NaN	NaN	cell organization and biogenesis;other biological processes;other metabolic processes;RNA metabolism OR transcription	nucleus	nucleic acid binding activity;other molecular function;signal transduction activity or receptor binding	Pf06424, Pf13432, Pf14559	68879	Prpf6	mmu:68879;Q3ULJ7;Q542P0;Q8CIK9;Q8R3M8;Q91YR7;Q99JN1;Q9CSZ0	ENSMUSG00000002455	mRNA processing	mRNA Splicing - Major Pathway;mRNA Splicing - Minor Pathway	0.002	4.507	2	2	7	2	941	106.7	8.09
Psap	NaN	NaN	NaN	NaN	NaN	NaN	20.257	20.4401	19.7633	20.1117	19.8776	20.7294	17.863	17.7202	17.7174	18.3108	17.3303	18.1845	NaN	NaN	NaN	NaN	NaN	NaN	16.9485	18.463	16.9447	19.0167	18.4953	19.6672	other biological processes;other metabolic processes;signal transduction	non-structural extracellular;other cytoplasmic organelle		Pf02199, Pf03489, Pf05184		Psap	K3W4L3	ENSMUSG00000004207			0.033	1.586	2	1	1	1	556	61.3	5.24
Rbm25	21.8181	22.8003	22.0191	22.8356	22.8009	21.9972	21.2494	21.1636	20.8433	21.3407	21.0027	21.7229	22.9587	21.9857	23.0479	22.9665	22.0773	21.9159	21.2975	21.9445	21.3683	21.3771	21.0913	21.3334	21.2982	21.9763	21.2651	21.4245	21.2036	21.8398	other biological processes;other metabolic processes;RNA metabolism OR transcription	nucleus;other cell component	nucleic acid binding activity	Pf00076, Pf01480	67039	Rbm25	B2RY56;mmu:67039;Q3TPH6;Q3U976;Q3UQU7;Q6NWW2;Q8BVT8;Q91XE6;Q9CT27;Q9CT49	ENSMUSG00000010608	mRNA processing		0	20.623	8	6	52	6	838	99.5	6.32
Adrm1	19.7919	19.9636	19.6077	19.8389	19.8489	19.901	17.8973	18.8652	17.8534	19.0362	16.5818	18.8598	19.3341	20.0255	19.5832	19.4422	19.7578	19.6836	20.2293	18.0444	18.9512	18.6841	19.4303	17.2107	NaN	NaN	NaN	NaN	NaN	NaN	cell organization and biogenesis;developmental processes;other biological processes;other metabolic processes;protein metabolism;RNA metabolism OR transcription;signal transduction	cytosol;nucleus;other cell component;other membranes;plasma membrane	enzyme regulator activity;other molecular function	Pf04683, Pf16550	56436	Adrm1	mmu:56436;Q3UKZ8;Q8BPH8;Q922A7;Q9JKV1	ENSMUSG00000039041		Ub-specific processing proteases;UCH proteinases	0.011	2.582	4	1	12	1	407	42	5.07
Wdr76	19.0089	15.5655	19.1917	18.4359	17.9612	18.8893	NaN	NaN	NaN	NaN	NaN	NaN	18.3473	17.9945	18.2263	18.0605	17.8254	18.2531	NaN	NaN	NaN	NaN	NaN	NaN	NaN	NaN	NaN	NaN	NaN	NaN	stress response					Wdr76	Z4YK23	ENSMUSG00000027242			0.018	2.09	4	1	2	1	320	34.7	7.27
Smarca4	20.2034	20.6656	20.6978	20.6709	20.425	20.4167	NaN	NaN	NaN	NaN	NaN	NaN	20.8539	20.8836	20.4577	20.5147	20.6299	20.6316	NaN	NaN	NaN	NaN	NaN	NaN	NaN	NaN	NaN	NaN	NaN	NaN	cell organization and biogenesis	nucleus	other molecular function	Pf00176, Pf00271, Pf07529, Pf07533, Pf14619		Smarca4	G3UX35	ENSMUSG00000032187			0	13.104	2	2	25	2	1267	143.5	8.56
Rpl9-ps6	25.4651	25.9906	25.3485	26.1489	26.047	25.4137	24.2828	25.0714	24.3393	25.2391	24.1232	24.7688	26.2271	26.194	26.2487	26.0606	26.2855	26.1416	24.4406	24.3025	24.2106	24.4097	24.3697	24.3701	23.7696	23.9397	24.2091	24.2942	23.9943	23.9721	other metabolic processes;protein metabolism	cytosol;translational apparatus	nucleic acid binding activity;other molecular function	Pf00347		Rpl9-ps6	A0A140T8T4	ENSMUSG00000062456			0	96.507	60	11	191	11	192	21.8	9.88
Zfp148	19.5444	19.3211	19.0048	20.0143	20.1431	19.7588	21.2007	19.8756	19.7487	20.7881	21.2875	20.8501	19.4713	20.3254	18.9014	19.957	19.7066	20.5751	18.5365	22.7098	19.728	19.7879	22.4213	22.6353	21.7616	22.0929	21.8983	22.7025	21.7131	22.0739				Pf00096	22661	Zfp148	A0A338P6K3	ENSMUSG00000022811			0.018	2.069	1	1	1	1	752	83.7	6.13
Rpsa	22.8263	24.2656	22.8719	24.1402	23.9926	22.8827	22.2885	23.5221	22.2734	23.1137	22.1749	23.3054	24.4219	24.2934	24.3438	24.414	24.2013	24.1982	22.9251	22.6526	23.0782	22.7968	22.8202	22.5475	23.0907	23.4423	23.1267	23.0604	23.0489	23.689	cell adhesion;cell organization and biogenesis;other biological processes;other metabolic processes;protein metabolism	cytosol;extracellular matrix;non-structural extracellular;nucleus;other cell component;other membranes;plasma membrane;translational apparatus	other molecular function;translation activity	Pf00318, Pf16122	16785	Rpsa	mmu:16785;P14206;Q58E74;Q8BHL0;Q8BNL2;Q91V31;Q9CY13	ENSMUSG00000032518	Alpha6-Beta4 Integrin Signaling Pathway;Cytoplasmic Ribosomal Proteins	Formation of a pool of free 40S subunits;Formation of the ternary complex, and subsequently, the 43S complex;GTP hydrolysis and joining of the 60S ribosomal subunit;L13a-mediated translational silencing of Ceruloplasmin expression;Major pathway of rRNA processing in the nucleolus and cytosol;Nonsense Mediated Decay (NMD) enhanced by the Exon Junction Complex (EJC);Nonsense Mediated Decay (NMD) in…	0	40.589	41	9	95	9	295	32.8	4.87
Txndc17	19.5177	18.9247	19.1052	18.894	19.2922	19.4207	17.4943	17.6566	17.776	17.6656	17.7752	17.8286	19.6948	19.5485	19.3537	19.1857	19.7164	19.4001	NaN	NaN	NaN	NaN	NaN	NaN	NaN	NaN	NaN	NaN	NaN	NaN	other metabolic processes;signal transduction	cytosol	other molecular function	Pf06110	52700	Txndc17	mmu:52700;Q3TE14;Q921A9;Q9CQM5;Q9D0Y4	ENSMUSG00000020803			0.011	2.649	8	1	4	1	123	14	4.77
Mpdu1	19.4119	18.5174	19.4891	18.4234	18.7093	19.4144	NaN	NaN	NaN	NaN	NaN	NaN	20.1623	18.6923	19.9374	20.0242	18.353	17.9684	NaN	NaN	NaN	NaN	NaN	NaN	NaN	NaN	NaN	NaN	NaN	NaN	other metabolic processes	other membranes		Pf04193		Mpdu1	O70203;Q9R0P7;Q9R0Q9			Biosynthesis of the N-glycan precursor (dolichol lipid-linked oligosaccharide, LLO) and transfer to a nascent protein	0.028	1.752	4	1	1	1	247	26.5	8.75
Agps	18.2775	18.7118	18.8262	19.2445	18.5431	18.8197	17.3455	18.5972	18.0883	18.5008	18.7046	19.1154	19.4243	19.7927	19.054	18.7945	19.9237	19.66	18.5221	18.4377	18.0841	17.7241	19.0324	18.8216	NaN	NaN	NaN	NaN	NaN	NaN	other metabolic processes	nucleus;other cytoplasmic organelle	other molecular function	Pf01565, Pf02913	228061	Agps	A2AL50;mmu:228061	ENSMUSG00000042410	Triacylglyceride Synthesis		0.003	3.903	7	2	7	2	671	74.3	7.66
Idi1	18.1328	19.2308	18.208	19.5795	19.2718	18.41	NaN	NaN	NaN	NaN	NaN	NaN	19.0136	19.5808	19.4508	19.1806	19.0519	19.4524	17.6023	17.2385	17.4732	17.3513	17.3467	17.0627	17.5027	17.9553	17.7871	17.7451	17.397	17.5192	other metabolic processes	other cytoplasmic organelle	other molecular function	Pf00293		Idi1	H3BKD7	ENSMUSG00000058258			0.007	3.3	7	1	4	1	163	18	6.65
Trim63	21.5649	21.5621	21.7004	21.8637	21.4999	21.6753	NaN	NaN	NaN	NaN	NaN	NaN	21.4509	21.6362	21.2186	20.892	21.6338	21.5701	NaN	NaN	NaN	NaN	NaN	NaN	NaN	NaN	NaN	NaN	NaN	NaN	other biological processes;other metabolic processes;protein metabolism	cytoskeleton	cytoskeletal activity;other molecular function	Pf00643, Pf13445	433766	Trim63	F8VPZ1;mmu:433766	ENSMUSG00000028834	Factors and pathways affecting insulin-like growth factor (IGF1)-Akt signaling		0	16.152	21	5	26	4	355	40.2	4.79
Dnmt3c	17.9039	20.2498	17.2064	19.3347	19.9488	17.4641	NaN	NaN	NaN	NaN	NaN	NaN	NaN	NaN	NaN	NaN	NaN	NaN	NaN	NaN	NaN	NaN	NaN	NaN	NaN	NaN	NaN	NaN	NaN	NaN	cell cycle OR cell proliferation;cell organization and biogenesis;DNA metabolism;other biological processes;other metabolic processes	nucleus	nucleic acid binding activity;other molecular function	Pf00145, Pf17980		Dnmt3c	A0A286YDX7;P0DOY1	ENSMUSG00000082079			0	17.221	8	5	24	1	740	82.9	5.54
Hat1	19.8602	20.6662	20.0286	20.4339	20.5242	19.6501	17.3983	17.1547	17.2741	17.3979	16.7567	17.1821	21.9269	20.5087	21.7889	21.6571	21.1902	21.3509	19.8266	20.8356	16.9148	16.4553	20.2276	19.6435	17.6153	17.0044	17.991	17.9851	17.9404	17.4561	cell organization and biogenesis;other biological processes;other metabolic processes;protein metabolism	nucleus;other cell component	other molecular function	Pf10394	107435	Hat1	mmu:107435;Q8BY71	ENSMUSG00000027018	EGFR1 Signaling Pathway;Histone modifications	HATs acetylate histones	0	21.672	16	4	17	4	416	49.2	6.33
Atp6v1h	20.4686	20.6668	20.6968	20.3091	20.8643	20.2616	NaN	NaN	NaN	NaN	NaN	NaN	21.5351	21.1226	21.1826	21.1698	21.3887	21.0642	17.2077	16.8644	16.9437	16.6666	16.9671	17.1989	19.2643	19.9827	19.2496	20.2684	20.0929	19.8171	transport	other cytoplasmic organelle;other membranes	transporter activity	Pf03224, Pf11698	108664	Atp6v1h	mmu:108664;Q8BVE3;Q921X8	ENSMUSG00000033793		Amino acids regulate mTORC1;Insulin receptor recycling;Ion channel transport;ROS and RNS production in phagocytes;Transferrin endocytosis and recycling	0	18.903	11	3	21	3	483	55.8	6.61
Igkv4-57-1	16.5036	18.1661	18.0936	18.3735	17.9682	17.9552	NaN	NaN	NaN	NaN	NaN	NaN	NaN	NaN	NaN	NaN	NaN	NaN	NaN	NaN	NaN	NaN	NaN	NaN	21.6161	22.6314	21.7093	22.7549	21.8877	22.7188	other biological processes;other metabolic processes	non-structural extracellular		Pf07686		Igkv4-57-1	A0A075B5M4	ENSMUSG00000076555			0	8.53	27	2	17	1	119	12.7	7.11
Zfp532	18.9132	18.8157	18.5098	18.5883	18.9643	18.4055	NaN	NaN	NaN	NaN	NaN	NaN	17.6765	18.2989	18.7179	18.3353	18.6792	18.1641	NaN	NaN	NaN	NaN	NaN	NaN	18.8532	20.2723	18.6147	20.0666	18.4649	20.0319						Zfp532	S4R1H5	ENSMUSG00000042439			0.01	2.823	2	1	2	1	779	81.7	7.83
Krt2	27.5741	25.8468	27.6484	25.6763	25.6427	27.5533	27.166	25.0783	26.9743	25.0619	26.9395	25.4813	26.5684	25.2824	26.4292	26.3782	25.3275	25.2251	27.1166	26.0941	27.4486	27.2804	26.2166	26.1108	28.8591	27.7362	27.4091	25.8351	28.9894	28.3487	cell cycle OR cell proliferation;cell organization and biogenesis;developmental processes;other biological processes;other metabolic processes;protein metabolism	cytoskeleton;plasma membrane	bone, tooth or skin structural activity;cytoskeletal activity	Pf00038, Pf16208	16681	Krt2	mmu:16681;Q0VBW1;Q3TTY5;Q61869	ENSMUSG00000064201		Formation of the cornified envelope	0	51.718	9	9	273	4	707	70.9	8.06
Aldh16a1	20.7588	20.7748	20.9319	20.9782	20.4859	21.0242	18.7984	18.0661	17.9171	17.125	17.9345	16.6269	21.103	20.6954	21.291	21.1597	21.0587	20.6347	16.5748	16.9536	17.1099	16.6117	16.6207	18.8597	NaN	NaN	NaN	NaN	NaN	NaN	other metabolic processes		other molecular function	Pf00171	69748	Aldh16a1	A0A1B0GSU0;mmu:69748	ENSMUSG00000007833			0	9.695	3	2	18	2	802	84.7	6.32
Prdx1	26.0346	26.9686	26.1794	26.7862	26.8999	26.0982	24.838	25.6897	25.1549	25.618	25.1466	25.497	27.152	26.5855	27.2152	27.0839	26.628	26.5239	26.1773	25.4365	25.9903	25.9977	25.3163	25.3474	25.236	25.494	25.5561	25.6088	25.3798	25.4751	cell cycle OR cell proliferation;other biological processes;other metabolic processes;stress response	cytosol;mitochondrion;nucleus;other cell component;other cytoplasmic organelle	other molecular function	Pf00578, Pf10417	18477	Prdx1	mmu:18477;P35700;Q3UBV4;Q9CWI2	ENSMUSG00000028691	Oxidative Stress and Redox Pathway	Detoxification of Reactive Oxygen Species;TP53 Regulates Metabolic Genes	0	77.16	68	13	265	11	199	22.2	8.12
Nob1	19.4122	19.5737	19.3358	19.3637	19.4879	19.5148	18.3342	18.4993	18.8788	19.0308	18.6937	18.9507	20.031	20.1367	20.3096	20.0269	20.2505	20.4063	NaN	NaN	NaN	NaN	NaN	NaN	NaN	NaN	NaN	NaN	NaN	NaN	other metabolic processes		other molecular function	Pf17146		Nob1	F6YBB8	ENSMUSG00000003848			0.017	2.252	15	1	4	1	62	7.1	9.41
Dstn	23.7065	25.226	23.7936	25.0245	24.9619	23.9989	22.4441	23.6092	22.2682	23.4053	22.2487	23.4246	24.5244	24.1195	24.4815	24.3788	24.1976	24.0768	22.9582	22.3633	23.0615	22.9478	22.6064	22.0134	21.9536	22.545	21.8752	22.5624	22.1149	22.4338	cell organization and biogenesis;other biological processes	cytoskeleton;other cell component	cytoskeletal activity	Pf00241	56431	Dstn	mmu:56431;Q9R0P5	ENSMUSG00000015932			0	46.044	47	8	120	8	165	18.5	7.97
Dpp3	22.8368	23.5899	23.0938	23.5692	23.3685	22.9425	20.9367	22.1165	21.594	22.2254	21.3064	22.083	23.7557	23.4543	23.8787	23.6865	23.2741	23.4434	20.0879	20.4052	19.7184	19.8429	19.6575	19.5681	21.8157	22.2515	22.0324	21.2908	21.7316	22.7277	other metabolic processes;protein metabolism	cytosol;other cell component	other molecular function	Pf03571	75221	Dpp3	mmu:75221;Q8C0I6;Q99KK7	ENSMUSG00000063904			0	60.896	23	11	89	11	738	82.8	5.38
Xpo1	21.7583	22.533	21.9891	22.8091	22.6538	22.0279	19.4723	20.3891	18.5387	20.4459	19.6874	20.1268	22.5231	22.2246	22.3417	22.213	22.4076	22.2283	18.2004	18.3889	18.7391	18.539	17.5675	18.7132	18.7221	18.9929	18.2491	18.7891	19.0812	19.3019	other biological processes;transport	cytosol;nucleus;other cell component;other membranes	nucleic acid binding activity;other molecular function	Pf03810, Pf08389, Pf08767, Pf18777, Pf18784, Pf18787	103573	Xpo1	mmu:103573;Q6P5F9	ENSMUSG00000020290		Amplification of signal from unattached kinetochores via a MAD2 inhibitory signal;Cyclin A/B1/B2 associated events during G2/M transition;Deactivation of the beta-catenin transactivating complex;EML4 and NUDC in mitotic spindle formation;Estrogen-dependent nuclear events downstream of ESR-membrane signaling;HuR (ELAVL1) binds and stabilizes mRNA;MAPK6/MAPK4 signaling;Resolution of Sister Chromati…	0	20.896	7	6	26	6	1071	123	6.07
Nsdhl	18.7387	17.7403	18.8097	17.6187	18.0927	18.7884	NaN	NaN	NaN	NaN	NaN	NaN	18.7657	17.6719	19.2535	19.3331	18.0707	18.889	NaN	NaN	NaN	NaN	NaN	NaN	NaN	NaN	NaN	NaN	NaN	NaN	developmental processes;other metabolic processes;signal transduction	ER/Golgi;other cell component;other membranes	other molecular function	Pf01073	18194	Nsdhl	mmu:18194;O55109;Q9R1J0	ENSMUSG00000031349	Cholesterol Biosynthesis;Cholesterol metabolism (includes both Bloch and Kandutsch-Russell pathways)	Cholesterol biosynthesis	0.003	4.185	5	1	5	1	362	40.7	7.85
Vcp	25.5998	26.7922	25.4656	26.8268	26.8538	25.4525	23.72	24.3805	23.7352	24.3789	23.5797	24.3937	26.5601	26.4797	26.5981	26.4474	26.4762	26.3983	23.9423	24.0213	23.8907	23.7767	23.9137	24.1737	24.1392	24.2337	23.6599	24.2914	23.7495	24.1314	cell cycle OR cell proliferation;cell organization and biogenesis;DNA metabolism;other biological processes;other metabolic processes;protein metabolism;stress response;transport	cytosol;ER/Golgi;nucleus;other cell component;other membranes	enzyme regulator activity;other molecular function;signal transduction activity or receptor binding	Pf00004, Pf02359, Pf02933, Pf09336, Pf17862	269523	Vcp	mmu:269523;Q01853;Q3TFH9;Q3TIM2;Q3TXN9;Q6PI18;Q8BSR6;Q8CEG4	ENSMUSG00000028452	IL-9 Signaling Pathway	ABC-family proteins mediated transport;Hedgehog ligand biogenesis;HSF1 activation;Josephin domain DUBs;Neutrophil degranulation;N-glycan trimming in the ER and Calnexin/Calreticulin cycle;Ovarian tumor domain proteases;Protein methylation;Translesion Synthesis by POLH	0	183.388	46	34	326	34	806	89.3	5.26
Nras	19.3628	19.6478	19.2257	19.7215	19.9838	19.3134	19.0063	18.9909	17.9187	19.3771	18.4334	19.7143	19.0445	19.8019	18.1644	19.3579	19.5318	19.6295	17.7986	18.7976	19.059	18.7904	19.3797	19.1112	18.0746	19.6529	18.0158	20.1069	18.0299	19.3242	signal transduction	other membranes	other molecular function	Pf00071		Nras	E9PVD5	ENSMUSG00000027852	MAPK Cascade;Novel Jun-Dmp1 Pathway		0.008	2.94	24	1	13	1	46	5	4.6
Eif3a	22.8436	23.6877	22.9574	23.4632	23.4801	22.9333	19.6073	19.3973	19.6998	19.9291	20.102	19.2431	24.0574	23.3664	24.0464	23.9004	23.3874	23.1977	19.2683	18.8943	19.5528	19.9927	19.7232	19.4564	21.2774	21.7641	21.6469	21.7593	21.3117	21.4058	cell organization and biogenesis;other biological processes;other metabolic processes;protein metabolism	cytoskeleton;cytosol;nucleus;other cell component;translational apparatus	nucleic acid binding activity;signal transduction activity or receptor binding	Pf01399	13669	Eif3a	E9QQ50;mmu:13669;P23116;Q60697;Q62162	ENSMUSG00000024991	Translation Factors	Formation of a pool of free 40S subunits;Formation of the ternary complex, and subsequently, the 43S complex;GTP hydrolysis and joining of the 60S ribosomal subunit;L13a-mediated translational silencing of Ceruloplasmin expression;Ribosomal scanning and start codon recognition;Translation initiation complex formation	0	45.506	12	12	80	12	1344	161.8	6.77
Snrnp200	24.8302	24.9019	24.9237	24.83	24.8672	24.8913	22.1605	22.4497	22.0898	22.4823	22.2581	22.2087	25.0011	24.687	25.007	25.0669	24.5642	24.5598	22.0751	22.1331	21.9682	22.4571	22.1778	22.184	22.6103	22.4931	22.5568	23.0899	22.2977	22.6509	cell organization and biogenesis;other metabolic processes;RNA metabolism OR transcription	nucleus	nucleic acid binding activity;other molecular function	Pf00270, Pf00271, Pf02889, Pf18149	320632	Snrnp200	mmu:320632;Q69ZZ3;Q6P4T2	ENSMUSG00000003660		mRNA Splicing - Major Pathway;mRNA Splicing - Minor Pathway	0	95.28	14	24	201	24	2136	244.4	6.06
Nubp2	19.8801	19.2312	19.5257	19.328	19.8316	19.7986	NaN	NaN	NaN	NaN	NaN	NaN	19.5208	19.28	19.5519	19.189	19.4801	19.4314	NaN	NaN	NaN	NaN	NaN	NaN	NaN	NaN	NaN	NaN	NaN	NaN			other molecular function	Pf10609	26426	Nubp2	A0A3Q4EH93	ENSMUSG00000039183			0.02	1.998	6	1	1	1	211	23	5.81
Spr	20.3362	21.1222	20.4634	20.9556	20.9772	20.4457	NaN	NaN	NaN	NaN	NaN	NaN	21.5949	21.2796	21.5464	21.3008	21.2813	21.2455	18.2816	18.2271	18.3669	18.3078	18.4759	18.4123	18.3452	18.4019	18.9695	18.2681	18.581	19.7554	developmental processes;other biological processes;other metabolic processes	cytosol;nucleus	other molecular function	Pf00106		Spr	Q63996;Q64105			eNOS activation;Tetrahydrobiopterin (BH4) synthesis, recycling, salvage and regulation	0	16.027	17	3	14	3	261	27.9	5.74
Rad21	18.734	17.7622	18.7671	18.5632	18.049	18.6073	19.0023	18.8908	18.2204	18.9306	19.2673	18.2654	19.007	18.4699	19.3686	18.9885	18.8659	18.8132	18.3631	22.0238	18.5035	20.8493	20.8459	21.7312	NaN	NaN	NaN	NaN	NaN	NaN	cell cycle OR cell proliferation;cell organization and biogenesis;developmental processes;DNA metabolism;other biological processes;stress response	cytosol;nucleus;other cell component	other molecular function	Pf04824, Pf04825	19357	Rad21	mmu:19357;P70219;Q3TQ09;Q61550;Q810A8;Q91VB9;Q9DBU4	ENSMUSG00000022314	mRNA processing	Cohesin Loading onto Chromatin;Establishment of Sister Chromatid Cohesion;Resolution of Sister Chromatid Cohesion;Separation of Sister Chromatids;SUMOylation of DNA damage response and repair proteins	0.011	2.623	2	1	6	1	635	72	4.64
Brd4	NaN	NaN	NaN	NaN	NaN	NaN	21.3283	21.1996	21.1851	21.3281	21.2988	21.6591	23.257	20.3518	23.2023	23.1422	20.7933	20.9816	NaN	NaN	NaN	NaN	NaN	NaN	20.4694	19.1851	20.6643	19.1536	20.4998	20.0261	cell cycle OR cell proliferation;cell organization and biogenesis;developmental processes;other biological processes;other metabolic processes;protein metabolism	nucleus;other cell component	kinase activity;nucleic acid binding activity;other molecular function	Pf00439, Pf17035, Pf17105	57261	Brd4	B0V2V7;mmu:57261;Q8VHF7;Q8VHF8;Q9ESU6	ENSMUSG00000024002			0.04	1.538	1	1	1	1	1400	155.8	9.19
Anxa7	21.8956	21.0255	21.9048	21.6574	21.3879	21.5694	19.226	19.1856	18.7964	19.558	19.098	19.0547	22.0001	21.8633	22.0288	21.9173	21.6266	21.48	19.8334	19.5768	19.6018	19.6407	19.5852	19.4875	18.919	20.6352	19.5474	20.1813	19.8329	19.7655	cell cycle OR cell proliferation;cell organization and biogenesis;other biological processes;other metabolic processes;stress response	cytosol;ER/Golgi;nucleus;other cell component;other membranes;plasma membrane	other molecular function;signal transduction activity or receptor binding	Pf00191	11750	Anxa7	mmu:11750;Q07076;Q3TT33	ENSMUSG00000021814			0	14.743	8	3	28	3	463	49.9	6.18
Msn	18.1582	19.8728	18.0341	20.0138	19.0643	18.9778	17.307	17.4777	17.4617	17.4662	17.5556	17.568	19.6304	19.322	20.0651	19.4179	19.1912	18.8767	NaN	NaN	NaN	NaN	NaN	NaN	17.8418	17.5632	17.6303	18.2744	17.2866	17.9079	cell adhesion;cell cycle OR cell proliferation;cell organization and biogenesis;developmental processes;other biological processes	cytoskeleton;cytosol;other cell component;other membranes;plasma membrane	cytoskeletal activity;nucleic acid binding activity;other molecular function;signal transduction activity or receptor binding	Pf00373, Pf00769, Pf09379, Pf09380	17698	Msn	B1AX70;mmu:17698;P26041;Q3UL28;Q8BSN4	ENSMUSG00000031207	Regulation of Actin Cytoskeleton	Recycling pathway of L1	0	16.132	9	6	54	1	577	67.7	6.6
Rpl5	24.0325	24.3803	23.7564	24.6595	24.7845	23.9677	21.9872	22.6803	20.8524	22.6283	21.2396	22.9558	24.3636	24.286	24.3569	24.5924	23.9496	24.2577	21.2964	21.6811	22.0514	22.1628	21.7414	21.86	22.0499	21.87	21.7836	21.9655	22.0543	21.7307	other metabolic processes;protein metabolism	translational apparatus	nucleic acid binding activity;other molecular function	Pf14204, Pf17144		Rpl5	D3YYV8	ENSMUSG00000058558			0	54.361	36	5	91	5	163	18	7.36
Upp1	23.5172	22.8297	23.6118	22.8498	22.7495	23.6634	23.394	21.1923	23.6048	23.3248	23.2758	21.375	22.281	21.9598	22.4519	22.5767	22.1195	22.2491	20.6164	19.8929	20.5129	20.1808	21.1803	19.9497	24.7373	21.141	25.1433	21.0745	24.9693	20.8943	other metabolic processes;stress response	nucleus;other cell component	other molecular function	Pf01048	22271	Upp1	mmu:22271;P52624;Q8JZX0	ENSMUSG00000020407		Pyrimidine catabolism;Pyrimidine salvage	0	17.38	21	5	35	5	311	34.1	6.58
Ywhah	NaN	NaN	NaN	NaN	NaN	NaN	NaN	NaN	NaN	NaN	NaN	NaN	20.2802	20.1457	20.3542	20.1464	20.5197	20.2283	NaN	NaN	NaN	NaN	NaN	NaN	NaN	NaN	NaN	NaN	NaN	NaN	cell organization and biogenesis;developmental processes;other biological processes;other metabolic processes;signal transduction;transport	cytosol;other cell component;other membranes;plasma membrane	cytoskeletal activity;other molecular function;signal transduction activity or receptor binding	Pf00244	22629	Ywhah	mmu:22629;P11576;P68510;P70198;Q3TGZ9	ENSMUSG00000018965	Alpha6-Beta4 Integrin Signaling Pathway;Calcium Regulation in the Cardiac Cell;Myometrial Relaxation and Contraction Pathways;TNF-alpha NF-kB Signaling Pathway	Activation of BAD and translocation to mitochondria;Chk1/Chk2(Cds1) mediated inactivation of Cyclin B:Cdk1 complex;RHO GTPases activate PKNs;TP53 Regulates Metabolic Genes	0	5.863	9	2	24	1	246	28.2	4.89
Ighv2-5	NaN	NaN	NaN	NaN	NaN	NaN	NaN	NaN	NaN	NaN	NaN	NaN	16.4186	14.9864	16.8709	16.1389	15.2501	16.0179	15.9443	16.2382	16.1851	15.8232	16.8149	15.9028	21.34	19.1519	19.3747	18.8059	20.8801	18.9821	cell organization and biogenesis;other biological processes;signal transduction;stress response;transport	non-structural extracellular;other membranes;plasma membrane	other molecular function;signal transduction activity or receptor binding	Pf07686		Ighv2-5	A0A075B5Q3	ENSMUSG00000096498			0.027	1.804	9	1	1	1	115	12.5	8.97
Sub1	20.6586	21.2586	20.9825	21.2374	21.3454	20.93	NaN	NaN	NaN	NaN	NaN	NaN	21.3938	21.2783	21.3501	21.3453	20.7601	20.5386	18.6855	19.1335	17.4447	18.3778	19.1673	18.5547	20.0357	20.5418	20.073	18.3509	20.114	19.7599	cell organization and biogenesis;other biological processes;signal transduction	nucleus;other cell component	nucleic acid binding activity;other molecular function	Pf02229	20024	Sub1	mmu:20024;P11031;Q3UJR5;Q543N2	ENSMUSG00000022205			0	10.571	19	2	8	2	127	14.4	9.6
Upf1	21.381	21.9896	21.4239	21.9296	21.9736	21.425	21.4936	22.3894	21.8835	22.0236	21.7882	22.2526	22.1974	22.2823	22.2098	22.1208	22.2952	22.0629	21.0914	21.7342	21.2301	21.3942	21.828	21.5627	20.3819	21.6771	19.9402	21.554	20.2142	21.4322	cell cycle OR cell proliferation;cell organization and biogenesis;DNA metabolism;other biological processes;other metabolic processes;RNA metabolism OR transcription;stress response	cytosol;nucleus;other cell component	nucleic acid binding activity;other molecular function	Pf09416, Pf13086, Pf13087, Pf18141	19704	Upf1	mmu:19704;Q3UG00;Q6GYP5;Q6PHQ5;Q8K0N4;Q99PR4;Q9EPU0	ENSMUSG00000058301		Nonsense Mediated Decay (NMD) enhanced by the Exon Junction Complex (EJC);Nonsense Mediated Decay (NMD) independent of the Exon Junction Complex (EJC)	0	15.089	10	7	10	7	1124	123.9	6.61
Igkv16-104	NaN	NaN	NaN	NaN	NaN	NaN	NaN	NaN	NaN	NaN	NaN	NaN	NaN	NaN	NaN	NaN	NaN	NaN	NaN	NaN	NaN	NaN	NaN	NaN	21.695	22.9946	21.6616	22.8306	21.634	22.7714	other biological processes;other metabolic processes	non-structural extracellular		Pf07686		Igkv16-104	A0A0B4J1I1	ENSMUSG00000076522			0	5.072	14	1	7	1	116	12.9	7.08
Bms1	24.1156	23.8809	24.2811	23.9933	23.9972	24.3105	19.1716	19.6266	19.1453	18.7157	19.7761	19.2946	24.1002	24.2702	24.1468	24.1809	24.2571	24.3726	18.0018	18.2883	18.315	18.264	19.0136	17.617	18.6047	19.1091	17.7565	18.6556	17.4799	18.6952	other metabolic processes;RNA metabolism OR transcription	nucleus;other cell component	nucleic acid binding activity;other molecular function	Pf04950, Pf08142	213895	Bms1	mmu:213895;Q6PGF5	ENSMUSG00000030138		Major pathway of rRNA processing in the nucleolus and cytosol	0	49.805	14	12	93	12	1284	145.3	6.27
Zfp57	17.8392	17.5634	16.5895	17.7681	17.7883	16.776	17.9842	18.6589	18.4068	18.7436	20.6328	18.3382	17.1208	17.6916	17.4473	17.0087	16.2237	17.9974	NaN	NaN	NaN	NaN	NaN	NaN	18.6671	18.5233	18.0324	18.2302	17.1438	18.7349	other biological processes			Pf01352		Zfp57	G3UYK1	ENSMUSG00000036036			0	9.621	40	1	4	1	62	7.2	9.09
Sars2	19.2401	19.0946	19.4649	18.824	18.945	19.2367	NaN	NaN	NaN	NaN	NaN	NaN	19.2713	19.1891	19.0923	19.2884	17.1628	18.9113	NaN	NaN	NaN	NaN	NaN	NaN	NaN	NaN	NaN	NaN	NaN	NaN	other metabolic processes;protein metabolism;RNA metabolism OR transcription	mitochondrion	nucleic acid binding activity;other molecular function	Pf00587, Pf02403	71984	Sars2	mmu:71984;Q68FL2;Q9CWP1;Q9JJL8	ENSMUSG00000070699	Selenium metabolism/Selenoproteins		0.011	2.727	4	1	1	1	518	58.3	7.9
Cdk2	19.9029	19.9282	19.9278	20.0987	20.0861	19.9757	NaN	NaN	NaN	NaN	NaN	NaN	21.0569	20.8478	21.1956	20.6747	20.6497	20.4256	NaN	NaN	NaN	NaN	NaN	NaN	NaN	NaN	NaN	NaN	NaN	NaN	cell cycle OR cell proliferation;cell organization and biogenesis;DNA metabolism;other biological processes;other metabolic processes;protein metabolism;signal transduction;stress response;transport	cytoskeleton;cytosol;nucleus;other cell component;other cytoplasmic organelle	kinase activity;other molecular function	Pf00069	12566	Cdk2	mmu:12566;O55105;P97377	ENSMUSG00000025358	Delta-Notch Signaling Pathway;DNA Replication;G1 to S cell cycle control;Id Signaling Pathway;IL-7 Signaling Pathway;PluriNetWork: mechanisms associated with pluripotency;Spinal Cord Injury	Activation of ATR in response to replication stress;Activation of the pre-replicative complex;CDK-mediated phosphorylation and removal of Cdc6;Cyclin A/B1/B2 associated events during G2/M transition;Cyclin D associated events in G1;DNA Damage/Telomere Stress Induced Senescence;G0 and Early G1;G2 Phase;Orc1 removal from chromatin;p53-Dependent G1 DNA Damage Response;Phosphorylation of proteins inv…	0	15.684	14	4	31	2	346	39	8.54
Kif2c	19.6396	19.0439	18.8936	19.4283	19.1977	19.4352	NaN	NaN	NaN	NaN	NaN	NaN	19.3421	19.3805	19.6219	19.2977	19.4719	19.3948	NaN	NaN	NaN	NaN	NaN	NaN	NaN	NaN	NaN	NaN	NaN	NaN	cell cycle OR cell proliferation;cell organization and biogenesis;other biological processes	cytoskeleton;nucleus;other cell component	cytoskeletal activity;other molecular function	Pf00225	73804	Kif2c	A2AE71;mmu:73804;Q922S8	ENSMUSG00000028678		Amplification of signal from unattached kinetochores via a MAD2 inhibitory signal;COPI-dependent Golgi-to-ER retrograde traffic;EML4 and NUDC in mitotic spindle formation;Kinesins;MHC class II antigen presentation;Resolution of Sister Chromatid Cohesion;RHO GTPases Activate Formins;Separation of Sister Chromatids	0.012	2.389	2	1	5	1	721	81	7.97
Rhot1	18.2015	18.439	18.5574	18.4834	18.6262	18.7963	17.2816	17.9119	17.4053	17.9025	17.089	17.4224	19.1511	19.1704	19.0586	18.4918	19.0528	18.9302	17.5153	16.6416	17.6325	17.1725	16.9005	17.229	NaN	NaN	NaN	NaN	NaN	NaN	cell organization and biogenesis;other biological processes;signal transduction;transport	mitochondrion;other membranes	other molecular function	Pf00071, Pf08355, Pf08356	59040	Rhot1	mmu:59040;Q3TJB7;Q3UGU4;Q5SYC3;Q5SYC6;Q8BG51;Q8BLW3;Q8BMH1;Q922N0;Q9D2R1;Q9JKB9	ENSMUSG00000017686		Rho GTPase cycle;Ub-specific processing proteases	0.018	2.223	2	1	2	1	631	72.2	6.49
Ahcyl1	19.0406	18.548	18.4801	19.091	19.2665	18.9521	18.0716	18.0269	17.5581	17.8661	16.9903	18.3511	18.3045	18.7038	18.1935	19.0527	18.5063	18.9456	17.2098	17.6135	17.7338	17.5746	17.719	17.9307	17.4828	16.8319	16.8186	17.9553	17.3237	17.7214	cell organization and biogenesis;other biological processes;other metabolic processes;RNA metabolism OR transcription;signal transduction;transport	cytosol;ER/Golgi;other cell component;other membranes;plasma membrane	nucleic acid binding activity;other molecular function	Pf00670, Pf05221	229709	Ahcyl1	mmu:229709;Q80SW1	ENSMUSG00000027893	One carbon metabolism and related pathways	Ion homeostasis	0	5.786	4	2	17	1	530	58.9	6.89
Eif3g	19.4174	20.8192	20.3294	20.5123	20.7264	19.6829	NaN	NaN	NaN	NaN	NaN	NaN	20.6788	20.7725	20.6392	20.0572	20.8319	20.7815	NaN	NaN	NaN	NaN	NaN	NaN	NaN	NaN	NaN	NaN	NaN	NaN	cell organization and biogenesis;other biological processes;other metabolic processes;protein metabolism	cytosol;nucleus;other cell component;translational apparatus	nucleic acid binding activity	Pf00076, Pf12353	53356	Eif3g	mmu:53356;Q9R079;Q9Z1D1	ENSMUSG00000070319	mRNA processing;Translation Factors	Formation of a pool of free 40S subunits;Formation of the ternary complex, and subsequently, the 43S complex;GTP hydrolysis and joining of the 60S ribosomal subunit;L13a-mediated translational silencing of Ceruloplasmin expression;Ribosomal scanning and start codon recognition;Translation initiation complex formation	0	7.415	9	1	8	1	320	35.6	5.9
Dck	19.0556	20.2456	19.6729	20.2074	19.9108	19.5045	18.0931	18.792	18.5296	19.1349	19.2426	19.5062	19.8917	19.4011	20.0704	20.3781	19.3288	18.8995	NaN	NaN	NaN	NaN	NaN	NaN	18.2413	18.5647	18.8521	18.4185	18.0729	19.1709	other metabolic processes	cytosol;mitochondrion;nucleus;other cell component	kinase activity;other molecular function	Pf01712	13178	Dck	mmu:13178;P43346	ENSMUSG00000029366	Purine metabolism	Purine salvage;Pyrimidine salvage	0.027	1.821	4	1	3	1	260	30.3	5.43
Rcl1	19.7464	20.2093	20.1333	20.0496	19.7142	19.9753	19.3436	19.3273	18.8464	19.2824	18.7845	19.2009	19.8443	20.1296	19.9059	19.8932	19.8564	19.7035	17.2695	19.1156	16.7148	18.0939	17.4483	17.8472	16.1141	16.6009	16.7712	17.079	17.233	16.9067	other biological processes;other metabolic processes;RNA metabolism OR transcription	nucleus	other molecular function	Pf01137, Pf05189		Rcl1	A0A494BAM2	ENSMUSG00000024785			0.003	4.383	7	2	8	2	337	36.7	9
Rpf2	22.2169	21.8418	21.9776	22.0118	22.1319	22.1971	20.3651	20.8214	20.5254	20.6196	19.914	20.7635	21.9966	22.416	21.9738	22.0315	22.0938	22.1272	NaN	NaN	NaN	NaN	NaN	NaN	18.7074	20.4561	20.4747	20.641	19.0609	20.3501	cell organization and biogenesis;other metabolic processes;RNA metabolism OR transcription	nucleus	nucleic acid binding activity	Pf04427	67239	Rpf2	G3X926	ENSMUSG00000038510			0	15.31	16	3	35	3	273	31.5	9.98
Snrpd3	22.8852	23.5619	23.1678	23.6598	23.4968	23.0188	21.3873	22.2803	21.4572	22.1857	21.2433	22.3286	24.0442	23.2245	23.8952	23.8223	23.2549	23.1745	21.8957	21.5669	22.0318	21.9506	21.4527	21.4004	21.3965	21.5495	21.8402	21.7581	21.7811	21.7532	cell organization and biogenesis;other metabolic processes;protein metabolism;RNA metabolism OR transcription	cytosol;nucleus;other cell component	nucleic acid binding activity;other molecular function	Pf01423	67332	Snrpd3	mmu:67332;P43331;P62320;Q3TV81	ENSMUSG00000020180	mRNA processing	mRNA Splicing - Major Pathway;mRNA Splicing - Minor Pathway;RNA Polymerase II Transcription Termination;SLBP Dependent Processing of Replication-Dependent Histone Pre-mRNAs;SLBP independent Processing of Histone Pre-mRNAs;snRNP Assembly	0	23.25	27	3	50	3	126	13.9	10.32
Rsl24d1	19.8389	20.6295	19.8414	20.4692	19.5825	19.7866	18.6354	19.985	19.1905	19.1608	19.7043	19.5947	20.4549	20.5903	20.2135	20.168	20.3766	20.3784	NaN	NaN	NaN	NaN	NaN	NaN	NaN	NaN	NaN	NaN	NaN	NaN	cell organization and biogenesis;other metabolic processes;protein metabolism	cytosol;nucleus;translational apparatus	nucleic acid binding activity;other molecular function	Pf01246	225215	Rsl24d1	mmu:225215;Q99L28	ENSMUSG00000032215			0.01	2.865	7	1	5	1	163	19.6	9.98
Timm23	20.1073	19.2797	19.8645	19.27	19.8607	19.813	NaN	NaN	NaN	NaN	NaN	NaN	20.0985	19.6409	20.181	19.8194	19.6284	19.2833	NaN	NaN	NaN	NaN	NaN	NaN	NaN	NaN	NaN	NaN	NaN	NaN	cell organization and biogenesis;transport	mitochondrion;other membranes	other molecular function;transporter activity	Pf02466		Timm23	Q9WTQ8				0	6.02	8	1	9	1	209	22	9.13
Rbl1	20.5745	20.391	20.6458	20.2581	20.4997	20.583	NaN	NaN	NaN	NaN	NaN	NaN	20.7744	21.2836	20.7365	20.8575	21.1311	20.771	NaN	NaN	NaN	NaN	NaN	NaN	NaN	NaN	NaN	NaN	NaN	NaN	cell cycle OR cell proliferation;cell organization and biogenesis;other biological processes	nucleus;other cell component	nucleic acid binding activity;other molecular function	Pf01857, Pf01858, Pf11934	19650	Rbl1	mmu:19650;Q3U1D4;Q64701	ENSMUSG00000027641	Adipogenesis genes;G1 to S cell cycle control;Id Signaling Pathway	Cyclin D associated events in G1;G0 and Early G1;SMAD2/SMAD3:SMAD4 heterotrimer regulates transcription	0	5.79	2	2	10	2	1063	119.4	7.49
Nptn	NaN	NaN	NaN	NaN	NaN	NaN	NaN	NaN	NaN	NaN	NaN	NaN	19.4701	19.366	19.5929	19.7334	19.0298	18.3534	NaN	NaN	NaN	NaN	NaN	NaN	19.3002	19.9455	19.2524	19.3374	19.2027	19.7271	cell adhesion;cell organization and biogenesis;developmental processes	other membranes;plasma membrane		Pf13927		Nptn	H3BIX4	ENSMUSG00000032336			0.018	2.13	5	1	1	1	221	24.4	6.1
Atpaf2	NaN	NaN	NaN	NaN	NaN	NaN	NaN	NaN	NaN	NaN	NaN	NaN	NaN	NaN	NaN	NaN	NaN	NaN	NaN	NaN	NaN	NaN	NaN	NaN	18.7316	19.4312	19.5528	19.6627	18.2599	18.2954	cell organization and biogenesis	cytosol;nucleus		Pf07542	246782	Atpaf2	mmu:246782;Q8BP08;Q91YY4	ENSMUSG00000042709			0.025	1.844	9	1	2	1	289	33.3	6.32
Ppp1cc	21.2736	20.8847	21.0304	21.3637	21.5674	21.3092	NaN	NaN	NaN	NaN	NaN	NaN	20.631	21.4472	20.7474	20.5299	21.4721	21.0605	NaN	NaN	NaN	NaN	NaN	NaN	NaN	NaN	NaN	NaN	NaN	NaN	cell cycle OR cell proliferation;developmental processes;other biological processes;other metabolic processes;protein metabolism	mitochondrion;nucleus;other cell component;other membranes;plasma membrane	other molecular function	Pf00149, Pf16891	19047	Ppp1cc	mmu:19047;O09186;O09189;P37139;P63087;Q64679	ENSMUSG00000004455	Insulin Signaling	Amplification of signal from unattached kinetochores via a MAD2 inhibitory signal;EML4 and NUDC in mitotic spindle formation;RAF activation;Resolution of Sister Chromatid Cohesion;RHO GTPases Activate Formins;Separation of Sister Chromatids	0	63.928	34	10	111	1	323	37	6.54
Strn3	17.8401	17.961	17.6477	18.1874	17.6781	18.2312	NaN	NaN	NaN	NaN	NaN	NaN	17.7711	18.624	18.3259	17.95	17.9251	17.6958	NaN	NaN	NaN	NaN	NaN	NaN	18.5225	19.104	17.9133	18.0685	18.3857	17.9479	other biological processes	ER/Golgi;nucleus;other cell component;other membranes;plasma membrane	other molecular function	Pf00400, Pf08232	94186	Strn3	mmu:94186;Q9ERG2	ENSMUSG00000020954			0.021	1.913	2	1	3	1	796	87.1	5.29
Rpl36a-ps1	21.0571	20.9114	20.5319	21.2263	21.077	20.85	19.8178	20.632	20.7965	20.5627	20.7621	20.7607	21.9531	20.8959	21.5866	22.0763	20.4332	20.931	20.2554	19.8713	20.2497	19.7842	19.9266	19.2377	19.9776	19.9164	20.3217	20.0043	19.9877	20.2633	other metabolic processes;protein metabolism	cytosol;translational apparatus	other molecular function	Pf00935		Rpl36a-ps1	A0A2I3BPG9	ENSMUSG00000060377			0	5.823	8	1	18	1	106	12.4	10.51
Trip12	20.6009	19.8471	20.4059	19.8523	20.1301	20.2089	NaN	NaN	NaN	NaN	NaN	NaN	20.4915	20.0464	19.8841	19.9079	20.2631	20.1021	NaN	NaN	NaN	NaN	NaN	NaN	NaN	NaN	NaN	NaN	NaN	NaN	DNA metabolism;other metabolic processes;protein metabolism;stress response	nucleus	other molecular function	Pf00632		Trip12	A0A087WNZ7	ENSMUSG00000026219			0	8.889	1	2	19	2	1992	220.5	8.44
Kpna2	17.3938	17.5325	17.4443	18.3525	18.6938	17.7391	NaN	NaN	NaN	NaN	NaN	NaN	18.6626	18.3497	17.1486	18.0276	18.1995	18.6192	NaN	NaN	NaN	NaN	NaN	NaN	NaN	NaN	NaN	NaN	NaN	NaN	cell-cell signaling;other biological processes;signal transduction;transport	cytosol;nucleus;other cell component;other membranes;plasma membrane	other molecular function	Pf00514, Pf01749, Pf16186	16647	Kpna2	mmu:16647;P52293;Q64292	ENSMUSG00000018362;ENSMUSG00000066878	PluriNetWork: mechanisms associated with pluripotency;TNF-alpha NF-kB Signaling Pathway	Sensing of DNA Double Strand Breaks	0.028	1.771	3	1	2	1	529	57.9	5.68
Dcps	18.9817	19.2903	19.4015	19.3726	19.5135	19.2702	NaN	NaN	NaN	NaN	NaN	NaN	20.245	19.3852	20.1155	20.0122	19.2257	19.5331	16.8733	17.852	17.2735	17.1807	17.8472	18.2019	18.0448	17.9067	18.6707	18.5153	18.2384	18.1355	other biological processes;other metabolic processes;RNA metabolism OR transcription	cytosol;mitochondrion;nucleus;other cell component	nucleic acid binding activity;other molecular function	Pf05652, Pf11969	69305	Dcps	mmu:69305;Q8C5I7;Q9DAR7	ENSMUSG00000032040		mRNA decay by 3' to 5' exoribonuclease	0.003	3.766	9	2	4	2	338	39	6.48
Hmgcs1	23.5987	25.2805	23.412	25.3889	25.3448	23.5669	21.3953	21.0933	21.2704	20.9931	21.4576	21.2593	23.7876	23.5244	23.8493	23.9529	23.3331	23.727	20.9527	20.9585	20.7356	20.4786	20.6601	20.9674	19.2561	19.1084	19.3229	20.6155	19.642	20.6325	developmental processes;other biological processes;other metabolic processes	cytosol	other molecular function	Pf01154, Pf08540	208715	Hmgcs1	mmu:208715;Q3UXI4;Q8JZK9	ENSMUSG00000093930	Cholesterol Biosynthesis;Cholesterol metabolism (includes both Bloch and Kandutsch-Russell pathways);Endochondral Ossification	Cholesterol biosynthesis	0	62.399	26	11	98	11	520	57.5	5.99
Setd6	17.8088	17.8938	17.5005	18.0098	18.2183	17.7488	NaN	NaN	NaN	NaN	NaN	NaN	19.4968	17.8185	19.1998	18.9242	17.9337	17.8753	17.9485	18.1508	17.6044	17.5383	18.267	18.5322	NaN	NaN	NaN	NaN	NaN	NaN	cell organization and biogenesis;other biological processes;other metabolic processes;protein metabolism	cytosol;nucleus	other molecular function	Pf00856, Pf09273	66083	Setd6	B2RTA7;mmu:66083;Q8C6I1;Q9CWY3	ENSMUSG00000031671		PKMTs methylate histone lysines	0.021	1.948	2	1	1	1	473	52.9	4.86
Rpl26	24.1614	24.9584	23.9802	25.1118	25.1096	24.0623	22.8243	24.3054	22.837	24.3073	22.911	24.2805	25.2351	25.0619	25.2238	25.3248	24.981	25.1535	23.8852	23.0746	23.8047	23.8202	22.9638	23.0922	23.2184	24.3143	23.5211	24.5037	23.3842	24.2298	other metabolic processes;protein metabolism	translational apparatus	nucleic acid binding activity;other molecular function	Pf00467, Pf16906		Rpl26	B1ARA5	ENSMUSG00000060938			0	8.8	12	3	58	3	143	17	10.55
Atp1a1	24.1664	24.4078	24.3445	24.3515	24.3045	24.2655	22.8329	23.3635	23.1271	23.2299	22.7601	23.3519	24.5957	24.48	24.5919	24.5167	24.475	24.4331	23.8222	23.7906	23.9163	23.542	23.6314	23.4896	22.2242	23.1235	22.3214	23.1704	22.2263	23.3147	other biological processes;other metabolic processes;transport	cytoskeleton;ER/Golgi;other cell component;other cytoplasmic organelle;other membranes;plasma membrane	cytoskeletal activity;other molecular function;transporter activity	Pf00122, Pf00689, Pf00690, Pf00702, Pf13246	11928	Atp1a1	mmu:11928;Q8VDN2;Q91Z09	ENSMUSG00000033161		Ion homeostasis;Ion transport by P-type ATPases	0	82.617	19	16	166	16	1023	112.9	5.45
Stt3a	22.4396	21.7725	22.4946	21.5833	21.4932	22.2957	17.7228	18.2702	17.5461	17.5421	16.2817	17.8626	22.4414	22.3473	22.6866	22.4423	21.9435	21.975	NaN	NaN	NaN	NaN	NaN	NaN	19.2558	19.4156	19.5505	19.6595	19.4769	18.9306	other metabolic processes;protein metabolism	ER/Golgi;other membranes	other molecular function	Pf02516	16430	Stt3a	mmu:16430;P46978	ENSMUSG00000032116			0	19.88	8	4	28	4	705	80.5	8.1
Bop1	21.5963	21.9796	21.8827	21.733	21.7392	21.8504	20.1625	20.0971	20.3287	20.3762	20.257	20.3373	21.7741	21.8267	21.7205	21.5348	21.6027	21.7137	18.6471	18.9382	18.6586	18.574	19.5058	18.6832	20.3905	20.1562	19.9311	20.3125	19.6806	19.6406	cell cycle OR cell proliferation;cell organization and biogenesis;other biological processes;other metabolic processes;RNA metabolism OR transcription	nucleus;other cell component	other molecular function	Pf00400, Pf08145	12181	Bop1	mmu:12181;P97452;Q3TK87;Q6ZQI9;Q91X31	ENSMUSG00000022557		Major pathway of rRNA processing in the nucleolus and cytosol	0	18.17	13	5	18	5	732	82.5	6.28
Psma7	25.8201	26.5093	25.4534	26.3314	26.437	25.9847	22.6769	22.8222	22.9222	22.8526	23.0665	22.7511	25.7647	25.4024	26.4101	26.2896	26.316	26.2479	23.8176	23.7675	23.802	23.8767	23.0181	23.4736	23.044	22.5868	23.3851	22.7765	23.0139	22.6895	other metabolic processes;protein metabolism	cytosol;nucleus;other cell component	other molecular function	Pf00227, Pf10584	26444	Psma7	mmu:26444;Q9Z2U0	ENSMUSG00000027566	Proteasome Degradation	ABC-family proteins mediated transport;Activation of NF-kappaB in B cells;Antigen processing: Ubiquitination & Proteasome degradation;APC/C:Cdc20 mediated degradation of Securin;APC/C:Cdh1 mediated degradation of Cdc20 and other APC/C:Cdh1 targeted proteins in late mitosis/early G1;Asymmetric localization of PCP proteins;AUF1 (hnRNP D0) binds and destabilizes mRNA;Autodegradation of Cdh1 by Cdh1:…	0	88.577	58	14	242	14	248	27.8	8.46
Fbxo22	21.4419	21.7732	21.5854	21.4797	21.3633	21.522	18.0204	18.3265	18.2779	18.4264	17.9386	18.7979	22.1817	21.484	21.8033	22.2152	21.4501	21.4294	18.977	17.9215	18.8624	18.4738	18.9057	17.8663	18.4359	19.406	18.6843	19.5874	18.9518	19.7615	other biological processes;other metabolic processes;protein metabolism;stress response;transport	cytoskeleton;nucleus;other cell component		Pf00646, Pf10442	71999	Fbxo22	mmu:71999;Q78JE5	ENSMUSG00000032309		Antigen processing: Ubiquitination & Proteasome degradation;Neddylation	0	11.447	12	4	17	4	402	44.2	7.61
Elac2	20.1192	20.3174	20.3676	20.4209	20.3099	20.0912	NaN	NaN	NaN	NaN	NaN	NaN	20.2545	20.1197	20.4531	20.5111	19.6326	19.5986	18.2	17.3665	18.1221	17.2202	18.2654	17.8575	NaN	NaN	NaN	NaN	NaN	NaN	other metabolic processes;RNA metabolism OR transcription			Pf12706, Pf13691		Elac2	B1ATP7	ENSMUSG00000020549			0	8.514	6	3	4	3	823	91.9	7.52
Pitpnb	27.0807	26.733	26.9514	26.6135	26.5628	27.0361	28.2215	26.5295	28.417	26.4877	28.1673	26.0833	26.2792	27.3436	27.0806	26.6731	27.3701	27.4195	26.3137	29.2534	26.3631	26.1267	28.8408	29.4131	28.0986	29.0523	27.575	28.9141	28.1312	29.0498	cell organization and biogenesis;transport		other molecular function;transporter activity	Pf02121	56305	Pitpnb	mmu:56305;Q8JZZ5	ENSMUSG00000050017			0.028	1.753	7	1	4	1	272	31.6	6.37
Fcgbp	21.1284	20.1571	21.2948	20.1314	19.3975	21.052	23.5975	21.694	21.7774	21.6273	21.955	22.0717	19.2254	20.3379	19.0017	19.7417	20.2821	20.4567	21.7633	22.7621	22.0414	21.7949	22.64	23.0073	21.9179	22.0939	22.2486	22.847	21.8898	22.2897		extracellular matrix;non-structural extracellular		Pf00094, Pf01826, Pf08742, Pf12714		Fcgbp	E9Q0B5	ENSMUSG00000047730			0.018	2.153	0	1	10	1	2583	275	5.03
Pdha1	22.449	21.8276	22.4601	21.7007	21.6914	22.4713	20.0125	20.8853	20.0572	20.6613	20.2274	20.3976	21.7402	21.7099	22.264	21.9839	21.7915	21.8431	17.9614	17.3698	18.4997	17.749	18.0491	17.9805	18.9801	19.6773	19.0595	20.1669	19.0496	19.4148	other metabolic processes	mitochondrion;nucleus;other cell component	other molecular function	Pf00676	18597	Pdha1	mmu:18597;P35486	ENSMUSG00000031299	Acetylcholine Synthesis;Amino Acid metabolism;Glycolysis and Gluconeogenesis;TCA Cycle	Glyoxylate metabolism and glycine degradation;Regulation of pyruvate dehydrogenase (PDH) complex;Signaling by Retinoic Acid	0	5.308	3	2	7	2	390	43.2	8.19
Ctsc	19.1984	19.7459	19.4981	19.9293	19.6999	19.1772	18.7016	17.9002	19.5864	17.1562	19.4448	18.858	18.9332	18.6902	18.5921	18.8822	18.4808	18.6098	21.6955	21.2574	17.2333	21.3563	21.2408	21.1266	20.9027	21.0572	17.9429	21.8809	19.2456	21.5612	other biological processes;other metabolic processes;protein metabolism	cytoskeleton;ER/Golgi;non-structural extracellular;nucleus;other cell component;other cytoplasmic organelle	enzyme regulator activity;other molecular function	Pf00112, Pf08773	13032	Ctsc	mmu:13032;O08853;P97821	ENSMUSG00000030560		Cargo concentration in the ER;COPII-mediated vesicle transport;MHC class II antigen presentation;Neutrophil degranulation	0.007	3.187	3	1	1	1	462	52.3	6.89
Slc29a1	19.0793	18.8123	18.8208	19.0324	18.0397	18.9069	NaN	NaN	NaN	NaN	NaN	NaN	19.4721	17.5109	18.856	19.0929	17.5094	17.7045	NaN	NaN	NaN	NaN	NaN	NaN	NaN	NaN	NaN	NaN	NaN	NaN	cell-cell signaling;developmental processes;other biological processes;signal transduction;stress response;transport	other cell component;other membranes;plasma membrane	transporter activity	Pf01733	63959	Slc29a1	mmu:63959;Q99K84;Q9DBT8;Q9JHF0;Q9JIM1	ENSMUSG00000023942		Transport of nucleosides and free purine and pyrimidine bases across the plasma membrane	0.04	1.536	2	1	3	1	460	50.2	8.31
Cct6b	21.6487	20.189	22.0124	20.3271	20.1737	21.8677	NaN	NaN	NaN	NaN	NaN	NaN	NaN	NaN	NaN	NaN	NaN	NaN	18.5524	21.6074	18.7424	18.4306	21.5871	21.8898	20.3132	20.1023	20.6994	20.4081	20.2489	20.5987	other biological processes;transport	cytosol	other molecular function	Pf00118	12467	Cct6b	mmu:12467;Q61390;Q9R1U2	ENSMUSG00000020698		Association of TriC/CCT with target proteins during biosynthesis;Cooperation of PDCL (PhLP1) and TRiC/CCT in G-protein beta folding	0	10.315	6	2	10	1	531	58.1	7.36
Acot8	19.9036	19.2627	19.6128	18.8857	19.0198	20.0356	NaN	NaN	NaN	NaN	NaN	NaN	19.4735	19.5003	19.677	19.7139	19.8455	19.6594	NaN	NaN	NaN	NaN	NaN	NaN	NaN	NaN	NaN	NaN	NaN	NaN	cell organization and biogenesis;other biological processes;other metabolic processes	other cytoplasmic organelle	other molecular function	Pf13622	170789	Acot8	mmu:170789;P58137;Q8VHM4	ENSMUSG00000017307		alpha-linolenic acid (ALA) metabolism;Beta-oxidation of pristanoyl-CoA;Beta-oxidation of very long chain fatty acids;Peroxisomal protein import;Synthesis of bile acids and bile salts via 7alpha-hydroxycholesterol	0.011	2.584	3	1	5	1	320	35.8	7.64
Eef1g	26.0549	26.9181	26.0885	26.8664	26.8337	26.0626	24.2521	26.0635	24.5059	25.9854	24.2863	26.0009	27.0574	26.5791	27.0308	26.9055	26.5532	26.4629	25.6808	24.8571	25.6108	25.6091	24.9339	24.8219	24.6417	25.4488	24.7826	25.4879	24.7446	25.5126	other biological processes;other metabolic processes;protein metabolism	ER/Golgi;nucleus;other cell component	nucleic acid binding activity	Pf00043, Pf00647, Pf02798	67160	Eef1g	mmu:67160;Q920C5;Q9CRT5;Q9CSU3;Q9D004;Q9D8N0	ENSMUSG00000071644	Translation Factors	Eukaryotic Translation Elongation	0	112.995	37	17	304	17	437	50	6.74
Csnk2a1	23.196	23.0956	23.2186	24.1088	23.4964	23.0787	19.2685	21.7666	21.6664	21.5471	19.7209	21.9645	23.9172	23.0921	23.6836	23.4917	23.1813	23.3521	21.9399	21.6102	21.9568	21.8037	21.8479	21.8791	18.5342	19.0684	18.5137	18.8657	18.531	18.4082	cell cycle OR cell proliferation;cell-cell signaling;developmental processes;other biological processes;other metabolic processes;protein metabolism;signal transduction	cytosol;nucleus;other cell component;other membranes;plasma membrane	enzyme regulator activity;kinase activity;other molecular function	Pf00069	12995	Csnk2a1	mmu:12995;Q60737;Q8R0X4	ENSMUSG00000074698	TNF-alpha NF-kB Signaling Pathway;Wnt Signaling Pathway NetPath	Condensation of Prometaphase Chromosomes;Cooperation of PDCL (PhLP1) and TRiC/CCT in G-protein beta folding;Receptor Mediated Mitophagy;Regulation of PTEN stability and activity;Regulation of TP53 Activity through Phosphorylation;RUNX1 interacts with co-factors whose precise effect on RUNX1 targets is not known;Signal transduction by L1;Synthesis of PC;WNT mediated activation of DVL	0	32.331	24	5	41	5	391	45.1	7.74
Nap1l1	23.1057	22.5449	23.1346	22.4414	22.1267	23.1532	23.8321	23.7242	24.159	23.6315	23.9333	23.3908	22.8891	23.1981	22.8813	22.6381	23.6125	23.4427	23.9116	24.9577	23.6703	23.5097	24.2873	24.7203	24.4342	24.4865	24.0292	24.1195	24.1229	24.1496	cell organization and biogenesis	nucleus		Pf00956		Nap1l1	Q8BSH9	ENSMUSG00000058799			0	14.288	19	4	16	3	383	44.6	4.56
Erbb2	19.9003	20.8862	19.914	20.8436	20.8323	19.8099	19.4759	19.2622	19.1678	18.8273	18.3887	19.0679	20.2527	20.4289	20.0589	19.8642	20.4356	20.2507	18.5474	18.2805	19.3538	19.4976	18.9765	18.9244	18.3967	18.933	19.4034	18.9417	18.6268	18.9655	cell organization and biogenesis;developmental processes;other biological processes;other metabolic processes;protein metabolism;signal transduction;stress response	cytosol;nucleus;other cell component;other cytoplasmic organelle;other membranes;plasma membrane	kinase activity;other molecular function;signal transduction activity or receptor binding	Pf00757, Pf01030, Pf07714, Pf14843	13866	Erbb2	mmu:13866;P70424;Q61525;Q6ZPE0	ENSMUSG00000062312	Alpha6-Beta4 Integrin Signaling Pathway;ErbB signaling pathway;Focal Adhesion;IL-6 signaling Pathway	Downregulation of ERBB2:ERBB3 signaling;Drug-mediated inhibition of ERBB2 signaling;ERBB2 Activates PTK6 Signaling;ERBB2 Regulates Cell Motility;GRB2 events in ERBB2 signaling;GRB7 events in ERBB2 signaling;PI3K events in ERBB2 signaling;PI5P, PP2A and IER3 Regulate PI3K/AKT Signaling;PIP3 activates AKT signaling;RAF/MAP kinase cascade;Sema4D induced cell migration and growth-cone collapse;SHC1 e…	0.031	1.675	1	1	1	1	1256	138.5	5.97
Mrps30	NaN	NaN	NaN	NaN	NaN	NaN	NaN	NaN	NaN	NaN	NaN	NaN	18.9919	18.375	18.9011	19.421	18.5224	18.7874	NaN	NaN	NaN	NaN	NaN	NaN	19.0862	18.5458	20.2996	18.5534	19.7287	18.559	other metabolic processes;protein metabolism	mitochondrion;translational apparatus	other molecular function	Pf07147	59054	Mrps30	B2KF79;mmu:59054;Q3U9U4;Q9CYS8;Q9D0G0;Q9JJQ2	ENSMUSG00000021731		Mitochondrial translation elongation;Mitochondrial translation termination	0.02	1.983	2	1	2	1	442	49.9	9.38
Rpa1	24.2817	23.9385	24.2111	23.7345	23.8267	24.2415	21.2588	21.6836	21.4289	21.7137	21.452	21.5784	24.3534	24.3114	24.1957	24.2107	24.3428	24.2994	21.0031	20.8054	20.9144	21.0423	21.1239	21.0459	19.9691	20.6644	20.024	20.6697	19.8133	20.6299	cell organization and biogenesis;DNA metabolism;other biological processes;other metabolic processes;stress response	nucleus;other cell component	nucleic acid binding activity;other molecular function	Pf01336, Pf04057, Pf08646, Pf16900	68275	Rpa1	Q5SWN2	ENSMUSG00000000751	DNA Replication;G1 to S cell cycle control;Homologous recombination;Mismatch repair		0	59.532	23	12	130	12	644	71.4	8.18
Ncf1	19.4255	19.3342	19.2995	19.5197	19.1631	19.248	20.5952	20.7089	20.4749	18.9006	20.1882	20.1074	NaN	NaN	NaN	NaN	NaN	NaN	NaN	NaN	NaN	NaN	NaN	NaN	NaN	NaN	NaN	NaN	NaN	NaN	cell cycle OR cell proliferation;other biological processes;other metabolic processes;stress response;transport	cytosol;ER/Golgi;other cell component;other membranes;plasma membrane	enzyme regulator activity;other molecular function	Pf00018, Pf00787, Pf08944, Pf16621	17969	Ncf1	mmu:17969;O70144;Q09014;Q3UE58;Q9JI34	ENSMUSG00000015950	Chemokine signaling pathway;Microglia Pathogen Phagocytosis Pathway;Oxidative Stress and Redox Pathway	Cross-presentation of particulate exogenous antigens (phagosomes);Detoxification of Reactive Oxygen Species;RHO GTPases Activate NADPH Oxidases;ROS and RNS production in phagocytes;VEGFA-VEGFR2 Pathway	0.049	1.364	4	1	1	1	390	44.6	9.01
Cad	24.3093	24.5405	24.27	24.5281	24.4939	24.2635	21.2442	22.1398	21.3749	22.1142	21.3619	22.0301	24.4073	24.366	24.3459	24.29	24.3993	24.3346	21.6222	21.3997	21.606	21.6429	21.374	21.3444	21.5637	21.7599	21.1052	21.851	21.0972	21.8762	other metabolic processes		other molecular function	Pf00117, Pf00185, Pf00988, Pf01979, Pf02142, Pf02729, Pf02786, Pf02787		Cad	E9QAI5	ENSMUSG00000013629			0	77.037	15	23	155	23	2162	236.1	6.49
Hnrnpdl	19.1597	19.6037	19.4019	20.1075	19.8215	19.2621	NaN	NaN	NaN	NaN	NaN	NaN	19.9422	19.1469	19.6463	20.1021	19.3148	19.1251	NaN	NaN	NaN	NaN	NaN	NaN	18.1468	18.775	18.2582	19.0867	17.6313	19.6353		nucleus;other cell component	nucleic acid binding activity	Pf00076		Hnrnpdl	F6VQH5	ENSMUSG00000029328			0	9.927	8	3	38	1	323	35.6	7.8
Rpl10a	23.7555	24.1698	23.8671	23.8449	23.9805	23.8476	23.9561	24.1821	24.4164	24.1648	24.3154	23.9037	24.2166	24.5247	24.2202	24.0257	24.7981	24.7794	24.226	25.0983	23.983	23.8263	24.4208	24.8555	24.5303	24.638	24.1635	24.3127	24.2027	24.3554	other biological processes;other metabolic processes;protein metabolism	cytosol;translational apparatus	nucleic acid binding activity;other molecular function	Pf00687	19896	Rpl10a	Q5XJF6	ENSMUSG00000037805	Cytoplasmic Ribosomal Proteins		0	34.405	35	7	67	7	217	24.8	9.94
Eif2b3	18.6918	19.282	19.7638	19.7449	19.0681	19.0624	17.3605	15.8742	16.8589	16.6835	16.7347	16.2291	18.632	19.1479	18.6278	18.7873	19.5071	18.7857	16.865	17.7071	14.5482	17.6027	16.8092	17.0411	NaN	NaN	NaN	NaN	NaN	NaN	developmental processes;other biological processes;other metabolic processes;protein metabolism;signal transduction;stress response	other cell component;translational apparatus	enzyme regulator activity;nucleic acid binding activity;other molecular function	Pf00483	108067	Eif2b3	B1AUN2;mmu:108067	ENSMUSG00000028683	Translation Factors	Recycling of eIF2:GDP	0.018	2.125	2	1	3	1	452	50.5	6.74
Ssrp1	23.8771	24.502	24.0513	24.3025	24.3839	23.9599	22.06	22.3975	22.3983	22.2216	21.7418	22.221	24.7044	24.6743	24.7481	24.5537	24.7141	24.6994	22.3772	22.5542	22.1878	21.9806	22.0743	22.5586	21.8254	22.9075	22.2332	22.8565	21.8697	22.528	DNA metabolism;other biological processes;other metabolic processes;stress response	nucleus;other cell component	nucleic acid binding activity;other molecular function	Pf00505, Pf03531, Pf08512, Pf17292	20833	Ssrp1	mmu:20833;Q08943;Q3U9Z2;Q3UJ75;Q4V9U4;Q8CGA6	ENSMUSG00000027067	PluriNetWork: mechanisms associated with pluripotency	Formation of RNA Pol II elongation complex;Regulation of TP53 Activity through Phosphorylation;RNA Polymerase II Pre-transcription Events;TP53 Regulates Transcription of DNA Repair Genes	0	51.639	23	13	120	13	708	80.8	6.76
Gatb	19.254	18.9817	19.4114	19.3073	17.7583	19.6849	19.1991	19.5642	19.8226	19.329	20.0847	19.051	19.9974	20.2102	20.1625	19.9529	19.9542	16.7467	19.3052	20.0583	19.3241	19.3658	20.2982	19.8017	18.9216	18.9427	19.7992	20.4522	19.7259	19.4473	other metabolic processes;protein metabolism;RNA metabolism OR transcription	mitochondrion;other cell component	other molecular function	Pf02637, Pf02934	229487	Gatb	mmu:229487;Q8BMU3;Q8BUY3;Q99JT1	ENSMUSG00000028085			0.014	2.31	2	1	3	1	557	62.1	8.54
Sumo3	NaN	NaN	NaN	NaN	NaN	NaN	23.9814	25.0732	23.9501	25.0668	22.1345	24.8969	NaN	NaN	NaN	NaN	NaN	NaN	21.0807	18.5734	21.2377	21.1496	21.5421	19.5168	19.663	21.6188	20.8149	21.0098	20.0091	21.0147				Pf11976	20610	Sumo3	G3UWX9	ENSMUSG00000020265	Exercise-induced Circadian Regulation		0	46.901	41	6	151	2	96	10.7	8.97
Hnrnpr	18.946	20.0818	19.2726	19.9287	20.0803	19.1575	NaN	NaN	NaN	NaN	NaN	NaN	19.9716	20.8934	20.0357	20.3229	20.6348	20.614	NaN	NaN	NaN	NaN	NaN	NaN	NaN	NaN	NaN	NaN	NaN	NaN	other biological processes	nucleus;other cell component	nucleic acid binding activity	Pf00076, Pf18360	74326	Hnrnpr	mmu:74326;Q8VHM5	ENSMUSG00000066037	mRNA processing	mRNA Splicing - Major Pathway;Processing of Capped Intron-Containing Pre-mRNA	0	11.002	7	4	32	2	632	70.8	8.13
Ighv9-1	17.422	18.1902	17.2068	17.5943	17.9425	17.3636	NaN	NaN	NaN	NaN	NaN	NaN	18.4577	17.962	18.0502	18.0155	17.5964	17.9464	NaN	NaN	NaN	NaN	NaN	NaN	22.6217	23.5378	22.7334	23.2596	22.2622	22.6498	cell organization and biogenesis;other biological processes;signal transduction;stress response;transport	non-structural extracellular;other membranes;plasma membrane	other molecular function;signal transduction activity or receptor binding	Pf07686		Ighv9-1	A0A075B5S1	ENSMUSG00000096805			0.018	2.079	12	1	4	1	98	11.1	7.94
Aldh6a1	21.6463	20.527	20.9632	20.453	20.2384	21.0749	19.9884	20.273	19.3841	20.387	19.7064	19.9238	20.329	20.5495	20.047	19.9039	20.4108	20.4146	18.9472	19.531	19.0817	19.3158	19.9664	19.5107	NaN	NaN	NaN	NaN	NaN	NaN	other biological processes;other metabolic processes	nucleus	other molecular function	Pf00171	104776	Aldh6a1	mmu:104776;Q3TDA2;Q8CIB4;Q9EQ20	ENSMUSG00000021238		Branched-chain amino acid catabolism	0	11.005	7	3	22	3	535	57.9	8.07
Pa2g4	24.5481	24.8906	24.5231	24.9117	24.8386	24.494	22.8833	23.9056	22.9005	23.717	22.7981	23.6155	24.9457	24.6579	24.8815	24.8637	24.5943	24.6318	22.9669	22.5339	23.0659	22.8462	22.5195	22.7552	22.7933	23.3119	23.3381	23.4817	22.8718	23.0923	other biological processes;other metabolic processes;RNA metabolism OR transcription	nucleus;other cell component	nucleic acid binding activity;other molecular function	Pf00557	18813	Pa2g4	mmu:18813;P50580	ENSMUSG00000025364		Neutrophil degranulation	0	72.372	41	13	141	13	394	43.7	6.86
Lss	17.8223	17.8016	17.9915	17.9607	17.7861	18.3691	NaN	NaN	NaN	NaN	NaN	NaN	18.2948	17.4711	18.4387	18.3554	17.7374	17.7169	NaN	NaN	NaN	NaN	NaN	NaN	NaN	NaN	NaN	NaN	NaN	NaN	other biological processes;other metabolic processes	ER/Golgi;other cell component;other membranes	other molecular function	Pf13243, Pf13249	16987	Lss	mmu:16987;Q8BLN5;Q8BVJ4;Q8K307	ENSMUSG00000033105	Cholesterol Biosynthesis;Cholesterol metabolism (includes both Bloch and Kandutsch-Russell pathways)	Cholesterol biosynthesis	0.011	2.646	2	1	1	1	733	83.1	6.4
Ighv5-17	16.2701	16.3186	16.2826	15.8713	17.2024	16.004	NaN	NaN	NaN	NaN	NaN	NaN	NaN	NaN	NaN	NaN	NaN	NaN	NaN	NaN	NaN	NaN	NaN	NaN	22.2651	19.2394	22.2917	19.0306	22.5323	19.3122	cell organization and biogenesis;other biological processes;signal transduction;stress response;transport	non-structural extracellular;other membranes;plasma membrane	other molecular function;signal transduction activity or receptor binding	Pf07686		Ighv5-17	A0A075B5R1	ENSMUSG00000095571		Antigen activates B Cell Receptor (BCR) leading to generation of second messengers;CD22 mediated BCR regulation;Cell surface interactions at the vascular wall;Classical antibody-mediated complement activation;FCERI mediated Ca+2 mobilization;FCERI mediated MAPK activation;FCERI mediated NF-kB activation;FCGR activation;Immunoregulatory interactions between a Lymphoid and a non-Lymphoid cell;Initi…	0.018	2.154	9	1	3	1	117	12.9	8.28
Slc4a1ap	17.0297	15.4627	17.1901	17.1468	16.9269	17.4523	NaN	NaN	NaN	NaN	NaN	NaN	NaN	NaN	NaN	NaN	NaN	NaN	NaN	NaN	NaN	NaN	NaN	NaN	NaN	NaN	NaN	NaN	NaN	NaN		nucleus;other cell component;other membranes;plasma membrane	nucleic acid binding activity	Pf00498		Slc4a1ap	E9Q1Q0	ENSMUSG00000029141			0.033	1.6	2	1	1	1	534	59.4	5.22
Tex10	18.3435	17.4685	18.4107	16.7325	16.3277	18.2338	NaN	NaN	NaN	NaN	NaN	NaN	17.9324	17.6299	17.542	18.1528	18.1731	17.472	NaN	NaN	NaN	NaN	NaN	NaN	NaN	NaN	NaN	NaN	NaN	NaN		nucleus;other cell component		Pf12333	269536	Tex10	mmu:269536;Q3URQ0	ENSMUSG00000028345		Major pathway of rRNA processing in the nucleolus and cytosol	0.031	1.68	1	1	2	1	928	105.1	9.16
Nadk2	18.6905	19.1006	18.8875	18.8131	19.073	19.0543	NaN	NaN	NaN	NaN	NaN	NaN	19.0996	18.7203	19.4475	18.8465	19.0631	18.9867	NaN	NaN	NaN	NaN	NaN	NaN	18.4395	18.4105	17.8613	18.5442	18.1013	18.6516	other metabolic processes	mitochondrion	kinase activity;other molecular function	Pf01513		Nadk2	Z4YK42	ENSMUSG00000022253			0.011	2.581	3	1	2	1	401	44.8	7.75
Hspa1a	20.1591	21.8751	19.9498	21.8622	22.0247	20.3722	18.9285	19.7716	19.4565	19.4072	19.0905	20.1624	21.494	20.947	21.3167	20.7319	21.1105	20.9024	21.2381	20.9009	20.8676	21.0774	19.4467	20.9774	NaN	NaN	NaN	NaN	NaN	NaN	cell organization and biogenesis;DNA metabolism;other biological processes;other metabolic processes;RNA metabolism OR transcription;stress response;transport	cytoskeleton;cytosol;mitochondrion;nucleus;other cell component;other membranes;plasma membrane	other molecular function;signal transduction activity or receptor binding	Pf00012	193740	Hspa1a	mmu:193740;Q61696;Q61697;Q7TQD8;Q9QWJ5	ENSMUSG00000091971	Apoptosis Modulation by HSP70;MAPK signaling pathway	Attenuation phase;AUF1 (hnRNP D0) binds and destabilizes mRNA;HSP90 chaperone cycle for steroid hormone receptors (SHR);Neutrophil degranulation;Regulation of HSF1-mediated heat shock response	0	47.593	12	5	104	1	641	70	5.72
Cyfip1	19.6141	20.2632	19.4537	20.2262	19.7612	19.5573	17.837	18.2781	17.7041	18.237	17.5285	18.0691	20.3457	20.2266	20.1127	20.2872	20.0421	20.1271	17.8988	18.0062	18.2273	18.0724	17.8357	18.0786	NaN	NaN	NaN	NaN	NaN	NaN	cell organization and biogenesis	other cell component	other molecular function	Pf05994, Pf07159	20430	Cyfip1	A0A0R4J119	ENSMUSG00000030447			0	5.195	2	2	9	2	1251	144.8	6.95
Snd1	23.8551	24.1578	23.8111	24.0944	24.0662	23.8776	22.5633	23.334	22.7106	23.3411	22.6035	23.4025	24.3025	24.3941	24.3462	24.2862	24.335	24.3266	22.8936	22.687	22.7903	22.9022	22.5436	22.6303	24.8584	22.6885	24.9213	22.3579	25.0848	22.6605	other biological processes;other metabolic processes;RNA metabolism OR transcription	cytosol;nucleus;other cell component	nucleic acid binding activity;other molecular function	Pf00565, Pf00567	56463	Snd1	mmu:56463;Q3TT46;Q78PY7;Q922L5;Q9R0S1	ENSMUSG00000001424			0	59.248	28	17	122	17	910	102	7.43
Lefty2	NaN	NaN	NaN	NaN	NaN	NaN	NaN	NaN	NaN	NaN	NaN	NaN	18.9996	18.5007	19.3999	19.129	18.9622	17.6275	NaN	NaN	NaN	NaN	NaN	NaN	NaN	NaN	NaN	NaN	NaN	NaN	developmental processes;other biological processes;signal transduction	non-structural extracellular	signal transduction activity or receptor binding	Pf00019, Pf00688	320202	Lefty2	mmu:320202;P57785;Q8BMF7	ENSMUSG00000066652	miR-127 in mesendoderm differentiation	Platelet degranulation	0.017	2.266	4	1	3	1	368	41.1	6.92
2210010C04Rik	21.4427	20.5395	21.2285	20.8296	20.6175	21.4006	22.3731	22.9061	22.5312	22.8628	22.2896	22.7001	21.4117	21.3119	21.3061	20.4173	21.3773	21.5521	23.3415	23.0139	23.1458	23.0852	22.6248	22.7143	24.2304	23.4743	24.4986	23.2805	24.3136	23.1793	other metabolic processes;protein metabolism	non-structural extracellular	other molecular function	Pf00089	67373	2210010C04Rik	mmu:67373;Q9CPN9	ENSMUSG00000029882			0.011	2.667	5	1	7	1	247	26.4	7.93
Hsd17b4	22.7136	22.3835	22.9487	22.8074	22.6015	22.9374	19.9674	20.2533	19.8085	19.9493	19.3326	20.0753	22.6242	22.7294	22.775	22.657	22.8103	22.5246	19.6409	19.9466	19.9357	19.1754	19.7289	19.8263	16.8249	16.711	17.0918	17.801	15.9183	18.3447	developmental processes;other metabolic processes	other cytoplasmic organelle	other molecular function	Pf00106, Pf01575, Pf02036	15488	Hsd17b4	mmu:15488;P51660;Q9DBM3	ENSMUSG00000024507	Steroid Biosynthesis	alpha-linolenic acid (ALA) metabolism;Beta-oxidation of pristanoyl-CoA;Beta-oxidation of very long chain fatty acids;Peroxisomal protein import;Synthesis of bile acids and bile salts via 7alpha-hydroxycholesterol	0	21.832	13	7	25	7	735	79.4	8.57
Scn9a	NaN	NaN	NaN	NaN	NaN	NaN	16.8339	18.0718	16.5355	17.0603	17.2874	16.8268	NaN	NaN	NaN	NaN	NaN	NaN	NaN	NaN	NaN	NaN	NaN	NaN	15.5485	19.8731	15.9822	17.5	16.5609	20.4424	other biological processes;stress response;transport	other membranes;plasma membrane	transporter activity	Pf00520, Pf06512, Pf11933		Scn9a	F8VPQ7	ENSMUSG00000075316			0.022	1.901	1	1	7	1	1975	224.9	7.27
Sec61a1	18.6182	18.482	17.0369	16.4212	17.1291	17.5682	20.4241	21.0121	19.9228	20.1547	20.3023	20.7064	17.691	19.1913	16.7831	15.0721	19.5712	19.9467	NaN	NaN	NaN	NaN	NaN	NaN	NaN	NaN	NaN	NaN	NaN	NaN	cell organization and biogenesis;developmental processes;stress response;transport	ER/Golgi;other membranes	other molecular function;translation activity;transporter activity	Pf00344, Pf10559	53421	Sec61a1	mmu:53421;P38378;P57726;P61620;Q3TXA5	ENSMUSG00000030082			0	5.278	5	1	5	1	476	52.2	8.06
Hist2h2bb	28.4733	28.9939	28.5713	29.0139	28.9151	28.548	28.6219	27.6276	28.8154	27.7546	28.5321	27.8544	28.844	29.467	29.0013	28.811	29.267	29.2119	27.9008	28.0425	27.9382	27.9056	27.9137	27.7744	26.5395	28.1064	26.653	28.0465	26.5762	27.9993	cell organization and biogenesis	cytosol;nucleus;other cell component	nucleic acid binding activity;other molecular function	Pf00125	319189	Hist2h2bb	mmu:319189;Q64525	ENSMUSG00000105827		Cleavage of the damaged purine;Condensation of Prophase Chromosomes;Deposition of new CENPA-containing nucleosomes at the centromere;DNA Damage/Telomere Stress Induced Senescence;E3 ubiquitin ligases ubiquitinate target proteins;Estrogen-dependent gene expression;G2/M DNA damage checkpoint;HATs acetylate histones;HDACs deacetylate histones;Inhibition of DNA recombination at telomere;Nonhomologous…	0	45.27	46	6	251	6	126	13.9	10.32
Elp3	18.5771	17.9336	17.9392	17.8013	17.5138	18.9596	NaN	NaN	NaN	NaN	NaN	NaN	18.4126	17.7391	18.2982	18.4522	18.0353	18.378	NaN	NaN	NaN	NaN	NaN	NaN	NaN	NaN	NaN	NaN	NaN	NaN			nucleic acid binding activity;other molecular function	Pf00583, Pf04055, Pf16199		Elp3	A0A286YDB8	ENSMUSG00000022031			0.018	2.119	3	1	1	1	553	63	8
Taldo1	23.4414	24.0517	23.4866	24.0106	24.095	23.8589	24.948	23.9414	24.1129	23.9008	24.7354	24.0256	24.0659	24.2244	24.1593	24.4693	24.2906	24.1992	23.6919	24.283	23.7483	23.5797	24.6438	24.1221	23.8225	24.4423	23.57	24.3992	24.0743	24.03	other metabolic processes	cytosol;other cell component	other molecular function	Pf00923	21351	Taldo1	mmu:21351;P70358;P70703;Q52KM4;Q93092	ENSMUSG00000025503	Pentose Phosphate Pathway	Insulin effects increased synthesis of Xylulose-5-Phosphate;Pentose phosphate pathway	0	40.113	25	8	72	8	337	37.4	7.03
Igkv17-121	16.3222	18.1574	17.9245	16.6952	16.9739	16.4405	NaN	NaN	NaN	NaN	NaN	NaN	NaN	NaN	NaN	NaN	NaN	NaN	NaN	NaN	NaN	NaN	NaN	NaN	23.9921	24.498	24.1598	24.4697	24.3049	24.3065	other biological processes;other metabolic processes	non-structural extracellular		Pf07686		Igkv17-121	A0A0G2JFA8	ENSMUSG00000076514			0.017	2.258	14	1	12	1	117	12.9	4.36
Rpl4	25.208	26.3873	25.3979	26.3796	26.3851	25.2749	23.8598	25.6076	24.4244	25.5793	24.7306	25.2992	26.1453	26.1588	26.2492	26.0597	26.1362	26.0643	24.8263	24.2832	24.8927	24.8256	24.3849	24.3841	23.6244	24.3539	23.5185	24.2258	23.5289	24.6233	cell organization and biogenesis;developmental processes;other metabolic processes;protein metabolism	cytoskeleton;cytosol;ER/Golgi;nucleus;other cell component;translational apparatus	nucleic acid binding activity;other molecular function	Pf00573, Pf14374	67891	Rpl4	mmu:67891;Q9CY08;Q9D8E6	ENSMUSG00000032399	Cytoplasmic Ribosomal Proteins;TNF-alpha NF-kB Signaling Pathway	Formation of a pool of free 40S subunits;GTP hydrolysis and joining of the 60S ribosomal subunit;L13a-mediated translational silencing of Ceruloplasmin expression;Major pathway of rRNA processing in the nucleolus and cytosol;Nonsense Mediated Decay (NMD) enhanced by the Exon Junction Complex (EJC);Nonsense Mediated Decay (NMD) independent of the Exon Junction Complex (EJC);SRP-dependent cotransla…	0	99.84	39	20	204	20	419	47.1	11
Myg1	19.3958	19.6666	19.5984	19.6719	16.9036	19.4003	NaN	NaN	NaN	NaN	NaN	NaN	20.0038	19.3417	19.9498	20.3884	19.7498	19.4573	NaN	NaN	NaN	NaN	NaN	NaN	18.914	19.9133	19.5253	20.9626	18.7917	20.2923				Pf03690		Myg1	F8WGG3	ENSMUSG00000001285			0.003	4.119	3	1	11	1	326	36.5	8.02
Aimp2	19.288	19.0922	19.1158	19.1552	18.1751	19.2455	NaN	NaN	NaN	NaN	NaN	NaN	19.5236	19.4198	18.354	19.3755	19.1138	18.6552	NaN	NaN	NaN	NaN	NaN	NaN	NaN	NaN	NaN	NaN	NaN	NaN		cytosol;nucleus;other cell component		Pf00043, Pf18569	231872	Aimp2	Q8R3V2	ENSMUSG00000029610	Keap1-Nrf2		0.007	3.483	3	1	5	1	280	31.1	7.46
Lyz1	21.5611	20.7795	21.9622	20.6378	20.5521	21.7955	21.9105	21.6099	22.1278	21.8595	21.7452	21.6002	21.4732	21.0986	21.4831	21.0489	21.1574	21.1661	22.9181	22.3127	22.9126	22.885	22.0477	22.2102	23.9667	23.2014	23.8862	22.8275	23.9966	23.1807	other biological processes;other metabolic processes;stress response	ER/Golgi;non-structural extracellular;other cell component	other molecular function	Pf00062	17110	Lyz1	mmu:17110;P17897	ENSMUSG00000069515			0	5.138	8	1	27	1	148	16.8	9.41
Utp6	20.9384	20.4617	20.8405	20.6335	20.3827	20.9545	18.848	19.0581	19.0416	19.4594	19.1	19.3736	20.3892	20.6015	20.7444	20.5497	20.7527	20.4893	18.1721	18.717	18.1498	18.3676	17.9494	18.0939	18.5054	19.2597	18.5201	19.2392	19.094	19.0623	other metabolic processes;RNA metabolism OR transcription	nucleus;other cell component	nucleic acid binding activity	Pf08640	216987	Utp6	mmu:216987;Q8CH76;Q8VCY6	ENSMUSG00000035575		Major pathway of rRNA processing in the nucleolus and cytosol	0	6.796	5	3	12	3	597	70.4	7.71
Psmd12	23.2355	23.5695	23.0807	23.7233	23.7223	23.3365	21.1124	21.8891	21.7238	21.8904	20.9494	22.0832	23.9724	23.5348	23.6955	24.1792	23.7346	23.6759	22.112	22.1062	21.9293	22.043	21.9555	21.9785	18.6727	19.953	19.4792	19.7816	19.4155	20.3957	other metabolic processes;protein metabolism	nucleus;other cell component		Pf01399, Pf18098	66997	Psmd12	mmu:66997;Q9CQT4;Q9CYB3;Q9D8W5	ENSMUSG00000020720	Proteasome Degradation;TNF-alpha NF-kB Signaling Pathway	ABC-family proteins mediated transport;Activation of NF-kappaB in B cells;Antigen processing: Ubiquitination & Proteasome degradation;APC/C:Cdc20 mediated degradation of Securin;APC/C:Cdh1 mediated degradation of Cdc20 and other APC/C:Cdh1 targeted proteins in late mitosis/early G1;Asymmetric localization of PCP proteins;AUF1 (hnRNP D0) binds and destabilizes mRNA;Autodegradation of Cdh1 by Cdh1:…	0	41.817	24	11	77	11	456	52.9	7.06
C1qa	NaN	NaN	NaN	NaN	NaN	NaN	NaN	NaN	NaN	NaN	NaN	NaN	NaN	NaN	NaN	NaN	NaN	NaN	NaN	NaN	NaN	NaN	NaN	NaN	21.1698	19.8031	21.5616	22.6331	21.801	19.6374	cell organization and biogenesis;developmental processes;other biological processes;stress response	other cell component		Pf00386, Pf01391	12259	C1qa	mmu:12259;P98086;Q9DCM6	ENSMUSG00000036887	Complement Activation, Classical Pathway;Microglia Pathogen Phagocytosis Pathway;Oxidative Damage	Classical antibody-mediated complement activation;Initial triggering of complement;Regulation of Complement cascade	0.048	1.368	4	1	2	1	245	26	9.11
Magt1	17.8374	17.1957	17.9755	17.2955	16.9376	18.2582	NaN	NaN	NaN	NaN	NaN	NaN	NaN	NaN	NaN	NaN	NaN	NaN	NaN	NaN	NaN	NaN	NaN	NaN	NaN	NaN	NaN	NaN	NaN	NaN	other metabolic processes;protein metabolism;transport	ER/Golgi;other membranes;plasma membrane	transporter activity	Pf04756	67075	Magt1	A2ADH1;mmu:67075	ENSMUSG00000031232			0.028	1.772	4	1	1	1	368	41.6	10.05
Txndc5	19.6535	19.8367	19.5305	19.8305	19.356	19.5884	17.7123	18.2144	17.865	18.4613	17.8067	17.6374	19.8965	19.9317	19.5995	19.5519	19.8943	19.696	16.9633	17.3111	16.978	17.6701	18.1564	16.6572	NaN	NaN	NaN	NaN	NaN	NaN	other metabolic processes;protein metabolism	ER/Golgi	other molecular function	Pf00085	105245	Txndc5	E9PXX7	ENSMUSG00000038991			0.002	4.827	10	2	9	2	344	38.5	5.39
Gstm1	20.5283	21.8162	20.3948	22.0901	22.0808	20.3433	20.8838	21.418	20.9665	21.3512	21.0865	21.3888	21.6426	21.337	21.578	21.3402	21.2883	21.4689	21.1309	21.5301	20.9277	20.645	21.2679	21.1947	20.1758	21.9623	20.4805	21.835	20.3458	21.811	other biological processes;other metabolic processes	cytosol;non-structural extracellular;other cell component	other molecular function	Pf02798, Pf14497	14862	Gstm1	A2AE90;mmu:14862;P10649;Q58ET5	ENSMUSG00000058135	Aflatoxin B1 metabolism;Estrogen metabolism;Metapathway biotransformation;Oxidative Stress and Redox Pathway	Glutathione conjugation	0	13.984	19	3	30	3	218	26	7.94
Rpl37a	22.4398	23.2449	22.6253	23.4162	23.223	22.7002	21.5338	23.1483	21.7218	23.0193	21.4427	23.0427	23.1411	23.2217	23.3269	23.0308	23.4221	23.259	22.2939	21.7599	22.3271	22.4397	22.1694	22.1503	20.6353	22.8095	20.3669	22.6361	20.4224	22.0374	other metabolic processes;protein metabolism	cytosol;translational apparatus	nucleic acid binding activity;other molecular function	Pf01780	19981	Rpl37a	mmu:19981;P12751;P61514	ENSMUSG00000046330	Cytoplasmic Ribosomal Proteins	Formation of a pool of free 40S subunits;GTP hydrolysis and joining of the 60S ribosomal subunit;L13a-mediated translational silencing of Ceruloplasmin expression;Major pathway of rRNA processing in the nucleolus and cytosol;Nonsense Mediated Decay (NMD) enhanced by the Exon Junction Complex (EJC);Nonsense Mediated Decay (NMD) independent of the Exon Junction Complex (EJC);SRP-dependent cotransla…	0	11.218	20	1	25	1	92	10.3	10.43
Tra2a	19.6621	19.6777	19.7135	20.0293	20.1518	19.6273	19.3839	17.8157	18.8884	17.8708	19.37	17.6113	20.4529	20.0863	20.4993	20.2906	20.0807	19.9445	21.1642	20.8362	21.013	20.9035	20.2212	20.3241	20.0322	19.9263	20.3668	20.0717	20.0498	19.4255	other metabolic processes;RNA metabolism OR transcription	nucleus	nucleic acid binding activity	Pf00076	101214	Tra2a	E9QP00	ENSMUSG00000029817			0	7.175	9	3	15	3	282	32.6	11.27
Nrdc	21.8312	21.8918	21.6218	21.6492	21.7128	21.5265	22.7619	23.1779	22.7668	23.0738	22.572	22.5155	21.5372	21.1298	21.4876	21.3099	21.5307	21.0494	23.1254	23.1733	23.2134	22.8488	23.1019	23.1807	21.3794	23.068	21.9079	23.121	21.136	23.3598	other biological processes;other metabolic processes;protein metabolism		other molecular function	Pf00675, Pf05193, Pf16187	230598	Nrdc	mmu:230598;Q8BHG1	ENSMUSG00000053510			0.008	3.552	2	1	2	1	1161	132.8	4.87
Cpsf7	18.5307	18.3312	18.6237	18.397	18.6056	19.022	NaN	NaN	NaN	NaN	NaN	NaN	18.8156	18.5058	18.3962	19.1588	18.1845	18.5863	NaN	NaN	NaN	NaN	NaN	NaN	NaN	NaN	NaN	NaN	NaN	NaN		nucleus	nucleic acid binding activity	Pf00076		Cpsf7	A0A494B9T0	ENSMUSG00000034820			0.041	1.497	7	1	1	1	150	16.7	4.6
Prps1l3	22.4573	22.6838	22.3717	22.8789	22.9432	22.4881	20.677	21.3856	21.0212	21.3643	20.7841	21.2266	22.1109	22.2163	22.0116	21.7628	22.3894	22.0212	21.6799	21.8895	21.205	21.8139	21.2561	21.9195	23.7468	22.2806	23.764	22.7503	23.3554	23.1538	other metabolic processes	other cell component	kinase activity;other molecular function	Pf13793, Pf14572	328099	Prps1l3	G3UXL2;mmu:328099	ENSMUSG00000079104	Purine metabolism	5-Phosphoribose 1-diphosphate biosynthesis	0	11.685	16	4	27	4	318	34.8	6.98
Cltc	26.0913	25.8341	26.1217	25.7916	25.7791	26.0731	23.6927	24.1972	23.8008	24.1964	23.5651	24.0624	26.3314	25.8738	26.2715	26.1769	25.9318	25.9759	23.7834	23.2573	23.6835	23.7155	23.2406	23.5598	23.3766	24.1197	23.6471	24.0634	23.46	24.0707	cell cycle OR cell proliferation;cell organization and biogenesis;other biological processes;other metabolic processes;transport	cytoskeleton;cytosol;ER/Golgi;nucleus;other cell component;other cytoplasmic organelle;other membranes;plasma membrane	cytoskeletal activity;nucleic acid binding activity;other molecular function;signal transduction activity or receptor binding	Pf00637, Pf01394, Pf09268, Pf13838	67300	Cltc	mmu:67300;Q68FD5	ENSMUSG00000047126	IL-7 Signaling Pathway;Kit Receptor Signaling Pathway	Cargo recognition for clathrin-mediated endocytosis;Formation of annular gap junctions;Golgi Associated Vesicle Biogenesis;LDL clearance;Lysosome Vesicle Biogenesis;MHC class II antigen presentation;Recycling pathway of L1;Retrograde neurotrophin signalling;VLDLR internalisation and degradation;WNT5A-dependent internalization of FZD2, FZD5 and ROR2;WNT5A-dependent internalization of FZD4	0	186.058	28	38	369	38	1675	191.4	5.69
Arpc1b	21.5413	21.3563	21.6745	21.344	21.2108	21.4641	19.6505	19.7293	19.5471	19.7162	19.2211	20.0078	21.3286	20.8812	21.3603	21.3398	21.0242	21.0457	19.2841	18.6763	18.7506	18.7043	19.0539	18.7526	17.3063	18.036	17.5485	17.3025	17.6883	17.5655	cell organization and biogenesis;other biological processes	cytoskeleton;nucleus;other cell component	cytoskeletal activity;other molecular function	Pf00400	11867	Arpc1b	mmu:11867;Q9CRC4;Q9WV32	ENSMUSG00000029622	Microglia Pathogen Phagocytosis Pathway	EPHB-mediated forward signaling;Regulation of actin dynamics for phagocytic cup formation;RHO GTPases Activate WASPs and WAVEs	0	9.088	8	3	12	3	372	41	8.35
Nmt2	18.3423	18.5604	16.7677	18.5085	18.3869	18.0696	NaN	NaN	NaN	NaN	NaN	NaN	19.1554	18.6221	18.9296	18.959	18.5081	18.783	16.2776	17.5612	17.673	18.1839	17.6748	17.7942	NaN	NaN	NaN	NaN	NaN	NaN	other metabolic processes;protein metabolism	cytosol;ER/Golgi;other cell component;other membranes;plasma membrane	other molecular function	Pf01233, Pf02799	18108	Nmt2	mmu:18108;O70311	ENSMUSG00000026643		Inactivation, recovery and regulation of the phototransduction cascade	0.003	4.154	2	1	3	1	529	60.4	7.8
Pycr1	17.8027	17.7092	17.9231	17.5129	17.2999	18.6364	18.9476	18.281	18.467	17.6418	17.9554	18.0937	17.7412	18.6015	17.1799	17.2858	17.6399	18.7826	NaN	NaN	NaN	NaN	NaN	NaN	17.5665	19.1886	17.1415	18.0948	18.0478	17.1735	other biological processes;other metabolic processes;stress response		other molecular function	Pf03807, Pf14748	209027	Pycr1	mmu:209027;Q922W5	ENSMUSG00000025140		Glutamate and glutamine metabolism	0	15.932	13	3	28	1	309	32.4	6.86
Lamtor3	18.2178	18.1515	17.7346	18.1004	17.3225	18.2584	NaN	NaN	NaN	NaN	NaN	NaN	NaN	NaN	NaN	NaN	NaN	NaN	18.7338	19.7736	17.6587	18.1856	18.351	17.3771	18.9229	20.0281	18.1747	18.6912	17.4508	19.5241	other biological processes	other cytoplasmic organelle;other membranes	enzyme regulator activity;other molecular function	Pf08923	56692	Lamtor3	mmu:56692;O88653	ENSMUSG00000091512		Amino acids regulate mTORC1;Energy dependent regulation of mTOR by LKB1-AMPK;Macroautophagy;MAP2K and MAPK activation;mTORC1-mediated signalling;Neutrophil degranulation;Regulation of PTEN gene transcription;TP53 Regulates Metabolic Genes	0.018	2.062	19	1	5	1	124	13.5	7.34
Nup93	22.6485	22.4843	22.7086	22.7215	22.6526	22.5963	18.0853	18.4022	17.8857	18.5592	16.8514	17.3426	22.94	22.6187	22.9127	23.0312	22.5406	22.2976	19.2774	19.3028	19.3246	19.2143	19.0691	19.3546	19.7982	20.4124	19.4381	19.1992	19.8357	19.737	cell organization and biogenesis;other biological processes;other metabolic processes;signal transduction;transport	nucleus;other membranes	other molecular function	Pf04097	71805	Nup93	mmu:71805;Q3TED9;Q8BIK7;Q8BJ71;Q8K1R4;Q8R592	ENSMUSG00000032939		Nuclear Pore Complex (NPC) Disassembly;Postmitotic nuclear pore complex (NPC) reformation;Regulation of Glucokinase by Glucokinase Regulatory Protein;Regulation of HSF1-mediated heat shock response;snRNP Assembly;SUMOylation of chromatin organization proteins;SUMOylation of DNA damage response and repair proteins;SUMOylation of DNA replication proteins;SUMOylation of RNA binding proteins;SUMOylat…	0	28.703	17	9	30	9	819	93.2	5.72
Hspa4	24.5238	25.9115	24.7071	25.8783	25.8243	24.691	23.1945	23.6186	23.1466	23.7295	23.1172	23.8336	26.082	25.3254	26.1251	25.9984	25.4392	25.3748	23.8754	23.2439	23.833	23.8112	23.1576	23.2136	23.5251	23.5834	23.7584	23.2888	23.5605	23.4053	cell organization and biogenesis;other biological processes;stress response;transport	cytosol;mitochondrion;non-structural extracellular;nucleus;other cell component	other molecular function	Pf00012		Hspa4	Q61316			Regulation of HSF1-mediated heat shock response	0	116.105	40	25	241	24	841	94.1	5.24
Prpf8	24.6101	24.5783	24.7381	24.5336	24.4886	24.677	22.6714	23.3249	22.6197	23.3338	22.4234	23.3799	24.7799	24.5904	24.8064	24.6165	24.5289	24.6729	22.0376	22.9292	22.6681	22.0239	22.7753	22.6624	21.7171	24.2977	21.8077	24.5836	21.794	24.4492	cell organization and biogenesis;other biological processes;other metabolic processes;protein metabolism;RNA metabolism OR transcription	nucleus	nucleic acid binding activity;other molecular function	Pf01398, Pf08082, Pf08083, Pf08084, Pf10596, Pf10597, Pf10598, Pf12134	192159	Prpf8	A5D6Q4;mmu:192159;Q5ND30;Q5ND31;Q7TQK2;Q8BRZ5;Q8K001;Q99PV0	ENSMUSG00000020850	mRNA processing	mRNA Splicing - Major Pathway;mRNA Splicing - Minor Pathway	0	79.871	13	23	166	23	2335	273.4	8.84
Ube2m	20.4897	20.5233	20.1673	20.2698	20.1373	20.29	18.5481	18.6809	18.8909	18.79	18.7849	18.7515	20.4926	20.7528	20.5914	20.6168	20.601	20.6588	18.3589	18.6555	18.4966	18.5893	18.8684	18.5644	18.3834	19.0579	18.5385	19.0494	18.3925	18.4767	other biological processes;other metabolic processes;protein metabolism	nucleus	other molecular function	Pf00179	22192	Ube2m	mmu:22192;O76069;P61082;Q8VC50	ENSMUSG00000005575		Antigen processing: Ubiquitination & Proteasome degradation;Dectin-1 mediated noncanonical NF-kB signaling;Neddylation;NIK-->noncanonical NF-kB signaling;TGF-beta receptor signaling activates SMADs	0.002	4.845	8	2	12	2	183	20.9	7.69
Rab11b	21.0839	21.9896	21.4426	22.0887	21.8094	21.478	20.6444	20.9545	20.9585	21.1902	21.0316	21.1274	22.1103	21.9703	22.2185	22.3168	22.004	21.9389	20.1569	20.2719	20.23	20.1692	20.2861	20.0483	20.3906	21.1491	20.6662	21.2227	20.8763	21.253	cell-cell signaling;other biological processes;other metabolic processes;transport	ER/Golgi;other cell component;other cytoplasmic organelle;other membranes	cytoskeletal activity;other molecular function	Pf00071	19326	Rab11b	mmu:19326;P46638	ENSMUSG00000077450	Focal Adhesion-PI3K-Akt-mTOR-signaling pathway	RAB geranylgeranylation;TBC/RABGAPs	0	7.503	10	2	41	2	218	24.5	5.94
Hsd17b11	20.7187	20.4145	20.7582	20.3326	20.7154	20.7767	18.0784	19.1514	18.8819	19.0452	18.6307	18.8288	21.186	20.6218	20.9985	21.0176	20.6414	20.9542	18.7813	19.0314	19.3501	19.0175	18.0719	18.5408	17.8498	19.5802	16.5741	19.3341	16.5812	18.3955	other metabolic processes	ER/Golgi;other cell component	other molecular function	Pf00106	114664	Hsd17b11	mmu:114664;Q3U2P6;Q8BR33;Q8C7S0;Q9EQ06	ENSMUSG00000029311		Estrogen biosynthesis	0	6.606	6	2	20	2	298	32.9	8.66
Capza1	21.5098	22.2935	21.8079	22.1022	21.9749	21.6683	19.5731	20.7842	20.5323	20.7547	19.822	20.839	22.3892	22.1297	22.4703	22.5794	22.2419	22.077	19.9291	19.8768	20.0605	20.6368	20.1468	19.5832	20.7263	20.8417	17.9065	20.5613	20.6565	20.5331	cell organization and biogenesis	cytoskeleton;other cell component;other membranes	cytoskeletal activity	Pf01267		Capza1	P47753;Q91YN7			Advanced glycosylation endproduct receptor signaling;COPI-independent Golgi-to-ER retrograde traffic;COPI-mediated anterograde transport;Factors involved in megakaryocyte development and platelet production;HSP90 chaperone cycle for steroid hormone receptors (SHR);MHC class II antigen presentation	0	21.112	28	5	56	4	286	32.9	5.55
Actl6a	21.8391	22.8499	21.9741	22.8124	22.6814	22.0901	20.1096	20.7838	20.2989	20.8707	20.3029	20.7907	22.8343	22.6204	22.9219	22.6264	22.2729	22.336	21.1176	21.3683	21.0674	21.2285	21.2216	21.298	21.516	21.4215	21.4375	21.4101	21.2194	21.0597	cell organization and biogenesis;developmental processes;DNA metabolism;other biological processes;other metabolic processes;protein metabolism;stress response	nucleus;other membranes;plasma membrane	other molecular function	Pf00022	56456	Actl6a	mmu:56456;Q8C1W3;Q99M56;Q9Z2N8	ENSMUSG00000027671	TNF-alpha NF-kB Signaling Pathway	DNA Damage Recognition in GG-NER;RMTs methylate histone arginines;RUNX1 interacts with co-factors whose precise effect on RUNX1 targets is not known;UCH proteinases	0	17.685	13	3	38	3	429	47.4	5.6
Pigr	19.4506	19.1365	18.9643	18.4166	19.2989	19.3077	20.4997	21.2008	20.8936	21.107	20.594	20.9715	19.2167	20.9875	19.0207	18.7419	21.0708	20.6408	20.7683	21.9245	21.052	20.4837	22.0625	22.4548	22.8986	22.6314	23.0962	22.6786	22.8244	22.6363	other biological processes;signal transduction;transport	ER/Golgi;non-structural extracellular;other cell component;other cytoplasmic organelle;other membranes;plasma membrane	other molecular function;signal transduction activity or receptor binding	Pf07686	18703	Pigr	mmu:18703;O70570	ENSMUSG00000026417		Neutrophil degranulation	0	5.414	5	3	7	3	771	84.9	5.4
Bpnt1	21.5012	21.3412	21.5289	21.2314	21.1886	21.3365	18.8763	18.8916	19.1747	18.5998	19.248	18.9001	21.494	21.9105	21.923	21.5972	21.9067	21.7489	18.9883	18.8847	19.2643	18.9693	18.776	18.8557	19.8971	19.6499	19.5328	20.8657	20.0499	19.9808	other metabolic processes		other molecular function	Pf00459	23827	Bpnt1	mmu:23827;Q3U8Z5;Q91XB9;Q9D7Y0;Q9Z0S1	ENSMUSG00000026617		Cytosolic sulfonation of small molecules	0	9.032	10	3	29	3	308	33.2	5.82
Gnb1	22.8445	22.7454	22.9362	22.8043	22.8099	22.9087	19.6073	22.2531	21.3899	22.1924	19.6329	21.4752	22.7831	22.7156	22.7081	22.6056	22.7883	22.6237	20.3121	19.8398	20.8407	20.6857	20.5524	20.5092	19.8399	21.5386	20.1387	21.4621	19.4424	20.8521	signal transduction			Pf00400		Gnb1	H3BKR2	ENSMUSG00000029064	Calcium Regulation in the Cardiac Cell;Myometrial Relaxation and Contraction Pathways		0	15.122	21	4	15	3	273	30.2	6.21
Pmpcb	19.7028	20.1002	19.7904	19.0001	19.2667	20.1641	19.0125	18.4267	18.8339	19.1711	18.089	17.3995	19.4303	20.1357	20.3055	19.47	19.8559	20.0066	NaN	NaN	NaN	NaN	NaN	NaN	NaN	NaN	NaN	NaN	NaN	NaN	cell organization and biogenesis;other metabolic processes;protein metabolism;transport	mitochondrion	other molecular function	Pf00675, Pf05193	73078	Pmpcb	mmu:73078;Q9CXT8	ENSMUSG00000029017		Processing of SMDT1	0.002	4.68	5	1	9	1	489	54.6	6.99
Nme2	22.971	23.9479	23.3412	23.9046	23.6306	23.2941	23.0229	23.3565	23.3813	23.2846	22.9304	23.1565	24.0318	23.4523	24.2509	24.3362	23.6358	23.561	23.3493	23.4621	23.4359	23.3391	23.7345	23.2374	22.7427	23.7995	22.8539	23.7437	22.7895	23.8545	other biological processes;other metabolic processes;protein metabolism;signal transduction;stress response	cytoskeleton;mitochondrion;nucleus;other cell component;other membranes	kinase activity;nucleic acid binding activity;other molecular function	Pf00334	18103	Nme2	mmu:18103;Q01768	ENSMUSG00000020857	Nucleotide Metabolism;PluriNetWork: mechanisms associated with pluripotency;Purine metabolism	Interconversion of nucleotide di- and triphosphates;Neutrophil degranulation	0	11.873	19	3	68	3	152	17.4	7.5
Ssr1	16.9226	16.1482	16.6432	16.3772	16.3878	17.2052	NaN	NaN	NaN	NaN	NaN	NaN	17.107	17.3383	16.0134	16.6702	16.7129	17.122	NaN	NaN	NaN	NaN	NaN	NaN	19.8034	20.5252	19.5008	20.2616	19.7431	20.5453		ER/Golgi;other membranes		Pf03896		Ssr1	A0A286YDB7	ENSMUSG00000021427			0.018	2.174	13	1	2	1	115	13.1	3.81
Nup188	17.6927	17.0964	17.8941	16.6982	16.9576	17.7748	NaN	NaN	NaN	NaN	NaN	NaN	17.7585	17.1192	18.314	17.8559	17.2812	16.8172	NaN	NaN	NaN	NaN	NaN	NaN	NaN	NaN	NaN	NaN	NaN	NaN	transport	nucleus	other molecular function	Pf10487		Nup188	J3JSA4	ENSMUSG00000052533			0.021	1.943	8	1	1	1	119	13.4	9.35
Pcyox1	19.1433	18.9783	19.5056	19.5437	19.1891	19.4099	17.566	17.9118	18.84	17.4732	17.9134	18.2001	19.6452	19.6605	19.6354	19.6325	19.2137	19.3744	17.7546	18.451	18.0239	17.7274	18.607	17.8371	NaN	NaN	NaN	NaN	NaN	NaN	other metabolic processes;protein metabolism;transport	non-structural extracellular;other cytoplasmic organelle;other membranes;plasma membrane	other molecular function;transporter activity	Pf07156, Pf13450	66881	Pcyox1	mmu:66881;Q3UHV6;Q69ZW0;Q8BZX1;Q9CQF9	ENSMUSG00000029998			0.011	2.534	2	1	3	1	505	56.5	6.92
Fabp1	19.1664	19.7538	19.3342	19.4385	19.1709	18.9861	20.8524	21.0137	21.3476	21.0312	20.4629	21.0792	19.6026	19.8652	19.7684	19.0314	19.6462	19.473	20.7061	21.6748	20.7914	20.324	21.062	21.3209	19.8795	21.8729	20.3347	21.5845	19.563	21.5552	other biological processes;stress response;transport	cytosol;nucleus;other cell component;other cytoplasmic organelle	other molecular function;transporter activity	Pf00061	14080	Fabp1	mmu:14080;P12710	ENSMUSG00000054422	PPAR signaling pathway;Selenium metabolism/Selenoproteins	Heme degradation;Regulation of lipid metabolism by PPARalpha;Triglyceride catabolism	0.011	2.693	11	1	2	1	127	14.2	8.56
Myl6b	18.9881	19.3939	19.2535	18.9667	18.9905	19.0306	20.9685	20.4213	20.4375	20.0215	20.0553	20.2789	19.0601	19.1798	18.9661	19.0212	19.2049	18.9467	20.1926	20.4548	20.7587	19.9869	20.7268	20.6888	19.7839	20.8415	20.4628	21.1213	19.9789	21.0366	developmental processes;other biological processes	cytoskeleton	cytoskeletal activity;other molecular function		216459	Myl6b	mmu:216459;Q8CI43	ENSMUSG00000039824		Smooth Muscle Contraction	0.045	1.462	6	1	2	1	207	22.7	5.53
Ezr	19.6369	21.0717	19.5928	21.1433	20.983	19.5994	19.4684	20.1618	19.7352	19.9056	19.0997	20.0574	21.3008	20.7422	21.3847	21.096	21.0006	21.1882	19.466	19.1288	19.5346	19.5473	18.5622	19.1295	19.1808	19.433	19.289	19.1428	19.0181	19.0559	cell adhesion;cell cycle OR cell proliferation;cell organization and biogenesis;other biological processes;other metabolic processes;signal transduction;transport	cytoskeleton;cytosol;nucleus;other cell component;other cytoplasmic organelle;other membranes;plasma membrane	cytoskeletal activity;other molecular function	Pf00373, Pf00769, Pf09379, Pf09380	22350	Ezr	mmu:22350;P26040;Q80ZT8;Q9DCI1	ENSMUSG00000052397	Regulation of Actin Cytoskeleton	Netrin-1 signaling;Recycling pathway of L1	0	25.49	10	7	70	2	586	69.4	6.1
Orc2	19.0465	18.2829	18.6984	17.7302	18.133	19.0289	NaN	NaN	NaN	NaN	NaN	NaN	19.019	17.9744	18.6636	18.866	16.9676	17.7455	NaN	NaN	NaN	NaN	NaN	NaN	NaN	NaN	NaN	NaN	NaN	NaN	other metabolic processes	nucleus;other cell component		Pf04084	18393	Orc2	Q59IX1	ENSMUSG00000026037	DNA Replication;G1 to S cell cycle control		0.011	2.517	2	1	2	1	528	60.4	6.64
Eif3b	22.0324	22.6236	21.7192	22.5305	22.5523	22.0498	19.3759	20.6752	19.563	20.493	19.6781	20.7663	22.8906	22.8219	22.8079	22.6546	22.6214	22.6779	20.858	20.0941	20.6192	20.6022	20.3133	20.6816	20.5071	21.65	20.082	20.8563	20.5473	21.1602	cell organization and biogenesis;other biological processes;other metabolic processes;protein metabolism	other cell component;translational apparatus	nucleic acid binding activity;other molecular function	Pf00076, Pf08662	27979	Eif3b	mmu:27979;Q8JZQ9;Q922K2	ENSMUSG00000056076	IL-2 Signaling Pathway;mRNA processing;Translation Factors	Formation of a pool of free 40S subunits;Formation of the ternary complex, and subsequently, the 43S complex;GTP hydrolysis and joining of the 60S ribosomal subunit;L13a-mediated translational silencing of Ceruloplasmin expression;Ribosomal scanning and start codon recognition;Translation initiation complex formation	0	24.939	11	6	44	6	803	91.3	5.02
Tnpo3	20.8125	20.4383	20.7154	20.2435	20.3533	20.7243	18.0431	18.7672	18.2069	18.6763	18.0837	18.1193	20.6124	20.467	20.5114	20.1485	20.5025	20.2037	NaN	NaN	NaN	NaN	NaN	NaN	NaN	NaN	NaN	NaN	NaN	NaN	transport	nucleus;other cell component;other membranes	other molecular function	Pf08389	320938	Tnpo3	mmu:320938;Q6P2B1;Q7TSL6;Q8BKX4;Q8BP42	ENSMUSG00000012535			0	5.89	3	2	12	2	923	104.1	5.57
Eed	21.9054	20.2235	21.8905	20.7389	20.747	21.8157	18.3839	17.0718	18.8998	17.4343	18.0111	17.3709	21.8342	21.0265	21.7481	21.8587	21.1184	21.4167	18.8813	16.767	18.5597	18.9837	18.6787	17.581	17.8589	18.3398	16.3021	18.2332	17.8647	18.5637	cell organization and biogenesis;other metabolic processes;protein metabolism	nucleus				Eed	A0A5F8MPX8	ENSMUSG00000030619			0	9.682	7	3	8	3	500	56.1	8.29
Jchain	17.5342	17.6495	17.5693	17.0932	16.9453	16.8078	NaN	NaN	NaN	NaN	NaN	NaN	17.2325	17.3201	16.9191	16.7202	19.1291	17.2483	NaN	NaN	NaN	NaN	NaN	NaN	26.4039	27.4857	26.6787	27.5256	26.7798	27.5608	cell organization and biogenesis;other biological processes;stress response	non-structural extracellular	nucleic acid binding activity;other molecular function;signal transduction activity or receptor binding	Pf15097	16069	Jchain	mmu:16069;P01592	ENSMUSG00000067149		Cell surface interactions at the vascular wall;Scavenging of heme from plasma	0	17.039	25	5	40	5	159	18	4.89
Psma4	24.879	24.609	23.7181	24.5342	24.8169	24.3376	22.3425	21.6207	22.0673	21.3818	21.9599	22.0089	24.2391	24.3015	24.1838	24.4747	23.7858	24.8499	21.6742	22.9982	21.5256	21.8558	21.431	22.4074	22.2978	20.9941	22.422	21.4253	22.4848	21.7062	other metabolic processes;protein metabolism	cytosol;nucleus;other cell component	other molecular function	Pf00227, Pf10584	26441	Psma4	mmu:26441;Q3THT1;Q9R1P0	ENSMUSG00000032301	Exercise-induced Circadian Regulation;Proteasome Degradation	ABC-family proteins mediated transport;Activation of NF-kappaB in B cells;Antigen processing: Ubiquitination & Proteasome degradation;APC/C:Cdc20 mediated degradation of Securin;APC/C:Cdh1 mediated degradation of Cdc20 and other APC/C:Cdh1 targeted proteins in late mitosis/early G1;Asymmetric localization of PCP proteins;AUF1 (hnRNP D0) binds and destabilizes mRNA;Autodegradation of Cdh1 by Cdh1:…	0	23.81	25	4	54	4	261	29.5	7.72
Tra2b	20.9571	21.9028	20.8662	21.89	21.6947	21.177	18.1722	18.3398	17.5466	17.4674	17.4806	17.4714	22.385	22.0762	22.2899	22.2221	22.05	21.946	19.164	19.1628	19.2736	18.8248	17.3842	17.9807	20.4262	20.2929	20.2625	20.0619	20.0151	20.3184	other biological processes		nucleic acid binding activity	Pf00076	20462	Tra2b	F8WJG3	ENSMUSG00000022858	mRNA processing		0	16.421	18	3	30	3	188	21.9	10.15
Pop1	18.5073	19.1096	18.2639	18.5968	19.3284	18.6513	NaN	NaN	NaN	NaN	NaN	NaN	NaN	NaN	NaN	NaN	NaN	NaN	NaN	NaN	NaN	NaN	NaN	NaN	NaN	NaN	NaN	NaN	NaN	NaN	other metabolic processes;RNA metabolism OR transcription	nucleus;other cell component	nucleic acid binding activity;other molecular function	Pf06978, Pf08170	67724	Pop1	mmu:67724;Q9D4G5	ENSMUSG00000022325			0.011	2.533	1	1	1	1	1015	114	9.33
Prdx4	23.0266	23.153	23.1203	23.2223	23.0119	23.2083	18.5964	20.3963	19.9076	20.9	20.9142	20.1213	23.4282	23.0377	23.6012	23.4141	23.0301	23.0881	19.7981	18.0654	20.0527	19.7522	18.017	19.4362	21.1271	20.8863	20.9737	20.8026	20.9372	20.6293	cell organization and biogenesis;developmental processes;other biological processes;other metabolic processes;protein metabolism;stress response	cytosol;ER/Golgi;non-structural extracellular;other cell component	other molecular function	Pf00578, Pf10417	53381	Prdx4	B1AZS7;mmu:53381;O08807;Q3U8E4	ENSMUSG00000025289	Oxidative Stress and Redox Pathway	Neutrophil degranulation	0	36.393	26	7	128	5	274	31	7.15
Sec13	21.1795	20.5476	21.1821	20.8481	20.5149	21.1195	NaN	NaN	NaN	NaN	NaN	NaN	21.8047	20.2975	21.0184	21.2148	20.1992	19.9188	19.1483	18.9672	18.9213	19.0024	19.7281	18.9667	18.5472	18.7584	18.7565	18.6351	18.9177	18.9221	cell organization and biogenesis;other biological processes;transport	cytosol;ER/Golgi;nucleus;other cell component;other cytoplasmic organelle;other membranes	other molecular function	Pf00400	110379	Sec13	mmu:110379;Q99M12;Q9D1M0;Q9D712	ENSMUSG00000030298		Amino acids regulate mTORC1;Amplification of signal from unattached kinetochores via a MAD2 inhibitory signal;Antigen Presentation: Folding, assembly and peptide loading of class I MHC;COPII-mediated vesicle transport;EML4 and NUDC in mitotic spindle formation;MHC class II antigen presentation;Nuclear Pore Complex (NPC) Disassembly;Postmitotic nuclear pore complex (NPC) reformation;Regulation of …	0	7.453	3	1	23	1	322	35.5	5.38
Stag1	18.5946	16.8385	18.595	17.481	17.0844	18.6161	17.2562	18.7683	17.9127	17.8905	16.3067	17.4697	17.7946	18.1209	18.6411	18.3465	16.5406	17.7854	NaN	NaN	NaN	NaN	NaN	NaN	NaN	NaN	NaN	NaN	NaN	NaN		other cell component		Pf08514	20842	Stag1	F8WHU7	ENSMUSG00000037286			0.011	2.69	1	1	6	1	1221	140	5.45
Ddx46	22.4283	23.4049	22.6971	23.2485	23.2056	22.4154	20.9653	22.1614	21.3233	22.1535	20.4368	22.033	23.2158	22.4186	23.2094	23.251	22.7312	22.5624	21.9449	21.2733	22.4485	22.0261	22.0849	21.1893	21.042	21.1038	21.7219	21.823	20.8913	21.1207	other metabolic processes;RNA metabolism OR transcription	nucleus;other membranes	nucleic acid binding activity;other molecular function	Pf00270, Pf00271	212880	Ddx46	mmu:212880;Q569Z5;Q6ZQ42;Q8R0R6	ENSMUSG00000021500		mRNA Splicing - Major Pathway	0	10.529	5	4	11	4	1032	117.4	9.26
Rab5c	21.7354	21.9194	21.9725	21.7941	21.7609	21.5667	19.9708	20.5487	20.7891	20.5323	20.0846	20.2292	22.4393	21.6235	22.3916	22.3396	21.847	22.0716	19.343	19.4984	19.654	19.8439	20.2125	18.473	NaN	NaN	NaN	NaN	NaN	NaN	cell organization and biogenesis;other biological processes;transport	ER/Golgi;other cell component;other cytoplasmic organelle;other membranes;plasma membrane	other molecular function	Pf00071	19345	Rab5c	mmu:19345;P35278;Q8R1V8;Q8R2N8	ENSMUSG00000019173		Clathrin-mediated endocytosis;Golgi Associated Vesicle Biogenesis;Neutrophil degranulation;RAB GEFs exchange GTP for GDP on RABs;RAB geranylgeranylation	0	16.518	20	3	34	2	216	23.4	8.41
Ddx23	23.2772	23.608	23.4667	23.5424	23.5115	23.492	19.3273	18.9295	19.7232	18.8157	19.3847	19.1866	23.5115	23.3072	23.6282	23.4943	23.3585	23.1738	17.5433	16.9901	18.0418	16.6541	18.3525	18.7991	18.4087	20.414	19.4161	19.7571	19.2561	20.9548	DNA metabolism;other metabolic processes;RNA metabolism OR transcription	nucleus;other cell component	nucleic acid binding activity;other molecular function	Pf00270, Pf00271	74351	Ddx23	D3Z0M9;mmu:74351	ENSMUSG00000003360		mRNA Splicing - Major Pathway;mRNA Splicing - Minor Pathway	0	26.418	12	10	81	10	819	95.4	9.58
Slc25a11	22.5118	22.0975	22.4872	22.1104	22.0413	22.5664	19.9463	20.2315	19.5631	20.6618	20.0617	20.5987	22.9139	22.2077	22.8274	22.679	22.0659	22.1857	NaN	NaN	NaN	NaN	NaN	NaN	18.4341	19.3796	19.1345	19.2466	18.3276	19.2015	transport	other membranes	transporter activity	Pf00153	67863	Slc25a11	mmu:67863;Q9CR62	ENSMUSG00000014606		Gluconeogenesis	0	17.449	15	4	34	4	314	34.1	9.94
Abcf1	20.6232	21.0777	20.671	21.2367	21.2488	20.5654	18.9113	20.1642	19.1985	19.2033	19.0242	19.852	21.3019	21.1853	21.1552	20.8872	21.0924	21.1782	18.0425	18.6234	18.0979	18.3416	18.594	18.729	16.7818	16.372	17.2337	18.3981	17.4059	18.0269	other biological processes;other metabolic processes;protein metabolism	cytosol;nucleus;other cell component;translational apparatus	nucleic acid binding activity;other molecular function;translation activity	Pf00005, Pf12848	224742	Abcf1	mmu:224742;Q6NV71;Q6P542	ENSMUSG00000038762		ABC-family proteins mediated transport	0	15.17	5	3	15	3	837	94.9	6.51
Pycr2	23.5397	23.2582	23.5971	23.3598	23.1315	23.5255	21.024	21.349	21.0624	21.1288	21.17	21.2986	23.7041	23.1751	23.5901	23.6004	23.3917	23.2027	21.6008	21.2135	21.3893	21.3145	20.7575	20.946	20.6661	20.9511	20.2866	20.5612	20.3746	20.655	other metabolic processes;stress response	mitochondrion	other molecular function	Pf03807, Pf14748	69051	Pycr2	mmu:69051;Q922Q4	ENSMUSG00000026520		Glutamate and glutamine metabolism	0	36.156	27	6	60	4	320	33.6	7.77
Gcdh	20.9265	20.0957	20.3796	20.8886	19.9953	20.7624	20.1809	20.4989	20.1896	20.4694	19.9647	20.3531	21.0067	21.2693	20.4842	20.8131	21.0754	21.0382	19.9769	20.5976	20.0883	20.2103	19.9656	20.2231	19.7904	20.3707	19.6503	20.366	19.2092	19.8802	other metabolic processes	mitochondrion	other molecular function	Pf00441, Pf02770, Pf02771	270076	Gcdh	A0A0A0MQ68;mmu:270076	ENSMUSG00000003809	Fatty Acid Beta Oxidation;Tryptophan metabolism		0	6.487	3	1	5	1	447	49.5	8.72
Ruvbl1	23.6022	23.8446	23.7917	23.9207	23.8917	23.7736	22.6425	23.1419	22.8538	23.1533	22.7591	23.0029	24.2613	24.237	24.1506	23.9062	24.2365	23.8678	23.481	23.0092	23.4808	23.546	23.3793	23.116	21.7807	22.7474	21.4922	22.983	21.8885	22.4161	cell cycle OR cell proliferation;cell organization and biogenesis;DNA metabolism;other biological processes;other metabolic processes;protein metabolism;stress response	cytosol;nucleus;other cell component	other molecular function	Pf06068, Pf17856	56505	Ruvbl1	mmu:56505;O35753;P60122	ENSMUSG00000030079	Wnt Signaling Pathway NetPath	Deposition of new CENPA-containing nucleosomes at the centromere;DNA Damage Recognition in GG-NER;Ub-specific processing proteases;UCH proteinases	0	33.782	33	11	47	11	456	50.2	6.42
Dnajb6	20.1759	20.9957	20.1687	20.9728	21.0181	20.2347	18.2886	18.7574	17.7984	18.2238	17.4984	18.3253	20.926	20.8975	20.9104	20.6705	20.583	20.7978	18.197	17.6099	18.5762	18.2413	17.991	17.847	NaN	NaN	NaN	NaN	NaN	NaN	cell adhesion;cell organization and biogenesis;developmental processes;other biological processes	cytoskeleton;cytosol;nucleus;other cell component	enzyme regulator activity;nucleic acid binding activity;other molecular function	Pf00226	23950	Dnajb6	mmu:23950;O54946;Q3TE94;Q3U6L0;Q3UNJ5;Q3UYT7;Q99LA5;Q9QYI9	ENSMUSG00000029131		Regulation of HSF1-mediated heat shock response	0	7.481	8	2	11	2	365	39.8	9.36
Wnt1	24.2947	24.9389	24.8018	24.3464	24.3634	24.2343	26.463	25.8894	26.2274	26.1732	25.8745	26.3019	24.2677	24.1872	24.4467	24.0443	24.4532	24.1687	25.2439	25.684	26.0899	25.2313	26.062	26.1073	24.3034	25.7686	24.9279	26.5507	24.3852	26.1536	cell cycle OR cell proliferation;cell-cell signaling;developmental processes;other biological processes;other metabolic processes;protein metabolism;signal transduction;stress response	ER/Golgi;non-structural extracellular;other cell component	other molecular function;signal transduction activity or receptor binding	Pf00110	22408	Wnt1	mmu:22408;P04426	ENSMUSG00000022997	Adipogenesis genes;Dopaminergic Neurogenesis;ESC Pluripotency Pathways;Neural Crest Differentiation;TGF Beta Signaling Pathway;Wnt Signaling in Kidney Disease;Wnt Signaling Pathway;Wnt Signaling Pathway and Pluripotency;Wnt Signaling Pathway NetPath	Disassembly of the destruction complex and recruitment of AXIN to the membrane;PCP/CE pathway;WNT ligand biogenesis and trafficking	0.047	1.412	6	1	2	1	370	41.1	8.88
Poldip2	19.664	18.7209	19.2373	18.6756	19.0026	19.1525	NaN	NaN	NaN	NaN	NaN	NaN	19.8192	19.027	19.7029	19.6949	18.9565	18.7254	17.5603	18.4363	17.8217	17.6497	17.9382	17.7657	19.1472	18.5791	19.1461	18.9809	18.0933	17.6917			nucleic acid binding activity	Pf04379, Pf08755		Poldip2	F6SQH7	ENSMUSG00000001100			0.01	2.877	4	1	4	1	284	32.6	7.91
Serpinb3d	21.5259	19.882	21.6895	19.7989	19.827	21.5486	21.2942	20.9781	21.6679	20.7598	21.7326	20.9192	21.1213	19.9404	21.0916	21.3099	19.8993	19.6884	22.8672	20.8542	22.789	22.6604	21.1295	21.0172	24.3594	21.7952	24.4837	21.7424	24.339	21.6519	cell-cell signaling;other biological processes	non-structural extracellular;nucleus;other cell component	enzyme regulator activity;other molecular function	Pf00079	394252	Serpinb3d	mmu:394252;Q6UKZ0	ENSMUSG00000058017		Neutrophil degranulation	0.028	1.734	2	1	7	1	387	44.7	8.57
Iglc1	NaN	NaN	NaN	NaN	NaN	NaN	NaN	NaN	NaN	NaN	NaN	NaN	17.409	17.0399	18.0585	17.6727	18.0976	18.2288	NaN	NaN	NaN	NaN	NaN	NaN	NaN	NaN	NaN	NaN	NaN	NaN	cell organization and biogenesis;other biological processes;signal transduction;stress response;transport	non-structural extracellular;other membranes;plasma membrane	other molecular function;signal transduction activity or receptor binding	Pf07654		Iglc1	A0A0G2JE99	ENSMUSG00000105906		Cell surface interactions at the vascular wall	0	8.557	46	3	8	3	106	11.7	6.27
Exosc9	20.3762	21.107	20.8589	21.2571	20.9852	20.861	18.0788	19.938	18.7861	19.6128	18.9843	20.0543	21.3585	21.6854	21.5166	21.1379	21.7281	21.5535	20.9579	21.3583	20.6774	19.8314	21.3365	19.8189	19.1076	20.054	19.9302	20.3209	19.4251	19.931	other biological processes;other metabolic processes;RNA metabolism OR transcription	nucleus;other cell component;other cytoplasmic organelle	nucleic acid binding activity;other molecular function	Pf01138, Pf03725	50911	Exosc9	mmu:50911;Q9CSZ2;Q9JHI7	ENSMUSG00000027714	mRNA processing	Butyrate Response Factor 1 (BRF1) binds and destabilizes mRNA;KSRP (KHSRP) binds and destabilizes mRNA;Major pathway of rRNA processing in the nucleolus and cytosol;mRNA decay by 3' to 5' exoribonuclease;Tristetraprolin (TTP, ZFP36) binds and destabilizes mRNA	0	7.131	5	2	19	2	438	48.9	5.11
Get4	18.4132	18.6484	18.4131	18.3439	18.2962	18.3088	NaN	NaN	NaN	NaN	NaN	NaN	18.886	17.6978	19.487	19.1725	17.6662	17.9747	NaN	NaN	NaN	NaN	NaN	NaN	NaN	NaN	NaN	NaN	NaN	NaN	cell organization and biogenesis			Pf04190		Get4	D3Z4J5	ENSMUSG00000025858			0.02	2.021	6	1	2	1	246	27.6	6.95
Eif3f	22.1409	23.1349	22.2508	22.5674	22.6393	22.2172	19.6337	20.2473	19.7294	19.7195	19.6453	19.2193	23.1298	22.4353	23.2379	22.9615	22.3894	22.6255	18.3111	20.063	17.915	18.194	20.0081	18.2014	18.9389	18.2942	19.0228	21.0528	18.9486	18.9816	cell organization and biogenesis;other biological processes;other metabolic processes;protein metabolism	other cell component;translational apparatus	nucleic acid binding activity;other molecular function	Pf01398, Pf13012	66085	Eif3f	mmu:66085;Q5XJV3;Q9DCH4	ENSMUSG00000031029	Translation Factors	Formation of a pool of free 40S subunits;Formation of the ternary complex, and subsequently, the 43S complex;GTP hydrolysis and joining of the 60S ribosomal subunit;L13a-mediated translational silencing of Ceruloplasmin expression;Ribosomal scanning and start codon recognition;Translation initiation complex formation	0	16.815	17	4	27	4	361	38	5.58
Acadsb	18.9193	19.3454	18.6908	18.0847	17.089	19.0732	NaN	NaN	NaN	NaN	NaN	NaN	18.9247	17.1941	18.8465	17.8655	17.2275	17.7552	NaN	NaN	NaN	NaN	NaN	NaN	NaN	NaN	NaN	NaN	NaN	NaN	other metabolic processes	other membranes	other molecular function	Pf00441, Pf02770, Pf02771		Acadsb	E9Q5L3	ENSMUSG00000030861			0	5.847	5	1	3	1	465	51.8	8.32
Arpc4	22.7184	22.6017	22.652	22.5213	22.5107	22.7141	21.0901	21.838	21.3817	21.5268	21.3878	21.3411	23.2958	22.1763	23.1638	23.1066	22.0806	22.261	21.1343	20.9642	21.4071	21.0286	20.9848	20.839	20.7005	21.3992	20.8593	21.1887	20.8152	21.1372	cell organization and biogenesis	cytoskeleton;nucleus;other cell component	cytoskeletal activity;other molecular function	Pf05856	68089	Arpc4	mmu:68089;O15509;P59999;Q3UWV4	ENSMUSG00000079426		Clathrin-mediated endocytosis;EPHB-mediated forward signaling;Regulation of actin dynamics for phagocytic cup formation;RHO GTPases Activate WASPs and WAVEs	0	11.634	23	4	38	4	168	19.7	8.43
Ap1m1	18.3169	18.5896	18.7341	18.7844	18.7127	18.8903	NaN	NaN	NaN	NaN	NaN	NaN	19.6738	19.1819	19.4345	19.3411	19.2654	19.2999	NaN	NaN	NaN	NaN	NaN	NaN	NaN	NaN	NaN	NaN	NaN	NaN	cell organization and biogenesis;transport	ER/Golgi;other cell component;other membranes	other molecular function	Pf00928	11767	Ap1m1	mmu:11767;P35585	ENSMUSG00000003033		Golgi Associated Vesicle Biogenesis;Lysosome Vesicle Biogenesis;MHC class II antigen presentation;Neutrophil degranulation	0.026	1.825	3	1	1	1	423	48.5	7.3
Ube2k	17.4735	19.6398	18.5847	19.3098	19.0895	19.3999	18.5771	18.9433	18.5955	19.1562	19.2806	20.0268	NaN	NaN	NaN	NaN	NaN	NaN	NaN	NaN	NaN	NaN	NaN	NaN	19.2033	18.9963	18.2039	19.1323	19.2884	18.1117	cell organization and biogenesis;other biological processes;other metabolic processes;protein metabolism;signal transduction;stress response	nucleus;other cell component	other molecular function	Pf00179, Pf00627	53323	Ube2k	mmu:53323;O54806;P27924;P61087;Q16721;Q9CVV9	ENSMUSG00000029203		Antigen processing: Ubiquitination & Proteasome degradation;Synthesis of active ubiquitin: roles of E1 and E2 enzymes	0.008	3.524	14	1	1	1	200	22.4	5.44
Ddx20	17.5254	18.9005	18.2989	19.2218	18.1334	18.4779	NaN	NaN	NaN	NaN	NaN	NaN	19.3275	15.7572	19.4153	18.9276	19.8615	18.8493	NaN	NaN	NaN	NaN	NaN	NaN	NaN	NaN	NaN	NaN	NaN	NaN	cell organization and biogenesis;other biological processes;other metabolic processes;RNA metabolism OR transcription	cytosol;nucleus;other cell component	nucleic acid binding activity;other molecular function	Pf00270, Pf00271	53975	Ddx20	mmu:53975;Q059Z6;Q9JIK4;Q9JJY4	ENSMUSG00000027905	mRNA processing	snRNP Assembly	0.007	3.417	3	1	3	1	825	91.7	6.74
Eif3i	21.0323	21.8078	21.0465	21.4274	21.5439	21.1132	19.7634	20.6409	18.9549	20.7096	19.1983	20.5737	21.8904	21.7886	22.1558	21.7664	21.6874	21.8598	19.397	19.4053	19.8189	19.5486	19.6836	19.4942	19.4245	20.4971	19.4833	20.3619	19.8894	20.2588	cell organization and biogenesis;other metabolic processes;protein metabolism	other cell component;translational apparatus	nucleic acid binding activity;other molecular function	Pf00400	54709	Eif3i	mmu:54709;Q9QZD9	ENSMUSG00000028798	Translation Factors	Formation of a pool of free 40S subunits;Formation of the ternary complex, and subsequently, the 43S complex;GTP hydrolysis and joining of the 60S ribosomal subunit;L13a-mediated translational silencing of Ceruloplasmin expression;Ribosomal scanning and start codon recognition;Translation initiation complex formation	0	13.944	14	4	29	4	325	36.4	5.64
Aifm1	22.2006	21.6635	21.715	21.5252	21.8341	21.8699	21.0143	21.0929	20.5017	20.2484	20.3111	20.4193	22.134	22.0548	22.0746	22.181	22.3286	22.7617	20.9291	20.6549	21.0516	20.4005	20.5244	20.6527	19.9281	19.6924	19.712	20.305	19.7357	19.5412	other biological processes;other metabolic processes	mitochondrion;other membranes	other molecular function	Pf07992, Pf14721, Pf14962	26926	Aifm1	B1AU25	ENSMUSG00000036932	Apoptosis Modulation by HSP70		0	27.159	15	6	27	6	608	66.1	9.11
Ap3b1	18.503	18.702	18.7692	18.3364	18.6094	18.1552	NaN	NaN	NaN	NaN	NaN	NaN	18.16	18.3619	18.8697	17.7235	19.0858	18.7676	NaN	NaN	NaN	NaN	NaN	NaN	NaN	NaN	NaN	NaN	NaN	NaN	cell organization and biogenesis;developmental processes;other biological processes;other metabolic processes;RNA metabolism OR transcription;stress response;transport	ER/Golgi;mitochondrion;other cell component;other membranes	other molecular function	Pf01602, Pf14796, Pf14797	11774	Ap3b1	E9QQ08;mmu:11774;Q91YR4;Q9Z1T1	ENSMUSG00000021686		Golgi Associated Vesicle Biogenesis	0.008	3.002	1	1	2	1	1105	122.7	5.66
Atp6v1b2	22.4247	23.0429	22.475	22.5617	22.8115	22.3859	20.1153	20.7207	20.0947	20.0722	19.7595	19.9952	23.6349	23.2055	23.5201	23.2881	23.059	23.1139	18.9547	19.8733	18.9559	16.4256	18.977	19.3134	19.9773	18.9339	20.5718	20.2904	20.1601	19.0504	other metabolic processes;transport	cytosol;other cell component;other membranes;plasma membrane	other molecular function	Pf00006, Pf02874	11966	Atp6v1b2	mmu:11966;O09045;P50517;P62814;Q3TG74;Q3TL62;Q3TVK6;Q3TWR0;Q3U791;Q3U7C8;Q3U9Z0;Q3UAW7	ENSMUSG00000006273		Amino acids regulate mTORC1;Insulin receptor recycling;Ion channel transport;ROS and RNS production in phagocytes;Transferrin endocytosis and recycling	0	37.76	20	7	57	7	511	56.5	5.81
Rps25	19.9568	20.5835	19.8165	20.4338	20.1979	19.6249	20.8675	21.195	20.0072	21.0115	20.5515	21.0205	19.9758	19.8802	20.0745	19.4392	19.7968	19.7649	21.1557	21.3546	20.9998	21.131	21.0449	21.3664	20.5099	21.2329	20.6772	21.5371	20.5569	20.6232		translational apparatus		Pf03297		Rps25	A0A1L1SQA8	ENSMUSG00000009927			0.003	4.349	20	2	16	2	93	10.3	9.99
Spcs1	19.5968	19.9595	19.7555	19.9335	19.8451	19.5995	18.0181	17.587	17.6888	18.3528	17.966	18.1465	19.8898	20.0362	19.8906	18.9855	19.9332	19.9395	18.1499	19.115	18.4457	18.2404	18.7804	18.8825	17.35	18.0781	18.2669	18.26	17.5198	18.1459	other metabolic processes;protein metabolism	ER/Golgi;other membranes	other molecular function	Pf06645		Spcs1	A0A2I3BRW0	ENSMUSG00000021917			0.011	2.629	13	1	4	1	102	11.8	9.31
Msi2	19.8752	20.0393	19.7213	20.2094	19.8414	19.89	17.9828	18.7269	17.9238	18.5661	18.3691	18.4305	20.9324	20.8224	20.4168	20.3658	20.9786	20.8118	NaN	NaN	NaN	NaN	NaN	NaN	NaN	NaN	NaN	NaN	NaN	NaN	other biological processes	other cell component	nucleic acid binding activity;other molecular function	Pf00076	76626	Msi2	mmu:76626;Q8BQ90;Q920Q6;Q920Q7	ENSMUSG00000069769	mRNA processing		0	8.157	16	3	9	3	346	36.9	8.47
Nsrp1	17.6523	19.8169	19.0093	20.2779	20.2127	18.6572	NaN	NaN	NaN	NaN	NaN	NaN	19.6854	18.2609	19.7024	20.0322	18.4403	18.6708	19.7387	18.9265	20.3699	19.6887	18.6838	18.6279	NaN	NaN	NaN	NaN	NaN	NaN	developmental processes;other biological processes;other metabolic processes;RNA metabolism OR transcription	nucleus;other cell component	nucleic acid binding activity	Pf09745	237859	Nsrp1	mmu:237859;Q5NCR9	ENSMUSG00000037958			0	6.23	5	2	7	2	542	63.8	8.76
Jup	26.5016	25.4223	26.5284	25.5346	25.3896	26.5163	27.1078	26.5575	27.3188	26.5673	27.2703	26.552	25.9133	26.6175	25.8341	25.9016	26.5933	26.5551	27.2551	27.7699	27.0602	27.0264	27.7275	27.7692	27.686	27.4241	27.8015	27.3598	27.7954	27.1498	cell adhesion;cell organization and biogenesis;developmental processes;other biological processes	cytoskeleton;cytosol;nucleus;other cell component;other membranes;plasma membrane	other molecular function;signal transduction activity or receptor binding	Pf00514	16480	Jup	mmu:16480;Q02257;Q8CGD3	ENSMUSG00000001552	Wnt Signaling Pathway NetPath	Adherens junctions interactions;Formation of the cornified envelope;Neutrophil degranulation;VEGFR2 mediated vascular permeability	0	163.811	48	29	463	24	745	81.7	6.14
Zfp871	17.9681	18.1439	17.9296	17.8139	17.8482	17.9336	NaN	NaN	NaN	NaN	NaN	NaN	17.1088	17.9333	18.627	18.2137	18.3615	18.2201	NaN	NaN	NaN	NaN	NaN	NaN	NaN	NaN	NaN	NaN	NaN	NaN	other biological processes	nucleus	nucleic acid binding activity;other molecular function	Pf00096, Pf01352, Pf13894	208292	Zfp871	G5E905	ENSMUSG00000024298		Generic Transcription Pathway	0.042	1.473	2	1	1	1	615	71.5	8.28
Igkv9-120	17.5692	17.5072	17.0658	17.7327	17.7903	17.6248	18.8418	19.1863	18.4092	22.4833	18.2815	21.9351	NaN	NaN	NaN	NaN	NaN	NaN	17.7756	20.5072	19.0676	18.7026	19.1845	18.5571	22.2726	23.3038	22.5409	23.5861	20.8975	23.328				Pf07686		Igkv9-120	A0A140T8N0	ENSMUSG00000094872			0.011	2.58	32	2	4	2	117	12.8	4.88
Tpm1	22.1962	22.1061	22.269	21.8131	22.0197	22.0708	23.1122	23.2199	23.3095	22.96	22.957	23.1649	22.236	22.0959	22.2384	21.9942	22.1983	22.1209	23.6154	23.6181	23.5666	23.4102	23.2307	23.5587	22.7272	23.9146	23.0536	23.9428	22.8153	23.793		cytoskeleton	cytoskeletal activity	Pf00261		Tpm1	Q8BSH3	ENSMUSG00000032366			0	9.646	12	4	27	4	284	32.7	4.74
Dynlt1a	19.5539	19.693	18.1962	19.2036	19.2018	18.9419	NaN	NaN	NaN	NaN	NaN	NaN	NaN	NaN	NaN	NaN	NaN	NaN	17.5624	17.7764	17.34	16.8697	18.8724	19.3598	18.5269	18.9495	18.914	19.4201	19.2526	19.1562		cytoskeleton;other cell component	other molecular function	Pf03645		Dynlt1a	A0A338P7B7	ENSMUSG00000092074			0	6.548	16	1	8	1	112	12.2	5.12
Tubb4a	21.0032	21.3763	20.7475	20.9065	21.3372	20.6696	19.7138	21.2595	21.292	20.8956	21.2018	20.7669	21.287	20.8022	20.5631	21.0482	21.1186	20.18	20.6747	19.9714	20.405	20.6515	20.6378	20.8207	NaN	NaN	NaN	NaN	NaN	NaN	cell cycle OR cell proliferation;cell organization and biogenesis;other biological processes	cytoskeleton;other cell component	cytoskeletal activity;other molecular function	Pf00091, Pf03953	22153	Tubb4a	mmu:22153;Q62364;Q80Y54;Q9D6F9	ENSMUSG00000062591	Exercise-induced Circadian Regulation	Aggrephagy;Anchoring of the basal body to the plasma membrane;AURKA Activation by TPX2;Carboxyterminal post-translational modifications of tubulin;COPI-dependent Golgi-to-ER retrograde traffic;COPI-independent Golgi-to-ER retrograde traffic;COPI-mediated anterograde transport;EML4 and NUDC in mitotic spindle formation;Hedgehog 'off' state;HSP90 chaperone cycle for steroid hormone receptors (SHR);…	0	140.821	67	20	520	1	444	49.6	4.88
Rps20	20.7376	22.479	20.8001	22.6513	22.3906	20.7824	20.6397	21.8298	20.4826	21.6528	19.8576	21.8892	22.5826	22.2912	22.4526	22.63	22.1864	22.2325	21.6085	20.7828	21.8194	21.7343	21.7701	20.5816	19.8019	20.6452	19.9943	20.6731	19.848	20.6089	other metabolic processes;protein metabolism	cytosol;other cell component;translational apparatus	nucleic acid binding activity;other molecular function	Pf00338	67427	Rps20	mmu:67427;P17075;P60867	ENSMUSG00000028234	Cytoplasmic Ribosomal Proteins;mRNA processing	Formation of a pool of free 40S subunits;Formation of the ternary complex, and subsequently, the 43S complex;GTP hydrolysis and joining of the 60S ribosomal subunit;L13a-mediated translational silencing of Ceruloplasmin expression;Major pathway of rRNA processing in the nucleolus and cytosol;Nonsense Mediated Decay (NMD) enhanced by the Exon Junction Complex (EJC);Nonsense Mediated Decay (NMD) in…	0	17.57	26	4	29	4	119	13.4	9.94
BC049762	19.4429	18.8162	19.0147	19.2917	19.1012	19.38	NaN	NaN	NaN	NaN	NaN	NaN	19.562	18.5625	19.5047	19.3761	18.5717	18.5745	NaN	NaN	NaN	NaN	NaN	NaN	NaN	NaN	NaN	NaN	NaN	NaN					193286	BC049762	Q8C601	ENSMUSG00000045942			0.031	1.705	8	1	1	1	163	18.2	7.5
Mrpl39	18.4523	17.788	18.6605	18.1008	18.3841	18.9294	NaN	NaN	NaN	NaN	NaN	NaN	18.5712	18.1989	18.5437	18.716	18.5096	18.8452	NaN	NaN	NaN	NaN	NaN	NaN	NaN	NaN	NaN	NaN	NaN	NaN	cell organization and biogenesis;other metabolic processes;protein metabolism	mitochondrion;translational apparatus	other molecular function		27393	Mrpl39	A6X954;mmu:27393;Q91YK5;Q9D8U5;Q9JKF7	ENSMUSG00000022889		Mitochondrial translation elongation;Mitochondrial translation termination	0.01	2.508	4	1	1	1	336	38.5	7.94
	22.0102	22.446	21.7447	22.8505	22.901	22.0813	22.9259	22.0862	21.8591	22.1903	22.4961	22.2174	22.3195	22.7897	22.3017	22.5109	22.6146	22.7579	22.003	22.5266	22.0179	22.2613	22.0636	22.7975	22.4575	22.4093	22.3927	22.9842	22.5788	22.3696											0	20.367	35	7	38	7	299	32.2	5.74
Bcat2	23.0156	22.856	23.1361	22.6424	22.5729	23.1425	20.8871	20.9766	20.4118	20.5176	20.6496	21.2746	22.7764	22.5022	22.8008	22.6959	22.6701	22.6186	21.5124	21.3687	21.9789	21.6151	21.183	20.986	19.7807	20.8016	21.1419	21.1981	20.3363	20.98	other metabolic processes		other molecular function	Pf01063		Bcat2	A0A1B0GX27	ENSMUSG00000030826	One carbon metabolism and related pathways		0	8.939	8	3	28	3	388	43.5	8.43
Rbm39	22.0912	21.8199	22.0231	22.2577	21.9758	22.0504	17.8085	18.0198	18.0468	18.636	18.2748	18.1097	22.6562	22.6943	22.4646	22.2904	22.3771	22.4296	19.6664	19.7242	19.6326	19.3827	18.646	18.1728	21.062	20.4711	20.8737	20.9202	21.1337	20.5751	other biological processes;other metabolic processes;RNA metabolism OR transcription	cytoskeleton;nucleus;other cell component	nucleic acid binding activity;other molecular function	Pf00076, Pf15519	170791	Rbm39	mmu:170791;Q5RJI0;Q8VH51;Q99KV0	ENSMUSG00000027620	mRNA processing		0	29.173	15	5	40	5	530	59.4	10.1
Dhcr7	19.2312	18.1816	19.7632	19.0836	18.6316	19.7276	NaN	NaN	NaN	NaN	NaN	NaN	19.447	18.8458	19.4893	19.5825	18.9097	18.5282	NaN	NaN	NaN	NaN	NaN	NaN	NaN	NaN	NaN	NaN	NaN	NaN	other metabolic processes	other membranes	other molecular function	Pf01222	13360	Dhcr7	A0A140LIT2	ENSMUSG00000058454	Cholesterol Biosynthesis;Cholesterol metabolism (includes both Bloch and Kandutsch-Russell pathways)		0.007	3.246	2	1	5	1	474	54.2	8.35
Safb	20.9131	21.1762	21.0524	21.0886	21.0807	20.9391	19.3174	19.6989	19.434	20.0914	19.5282	20.1677	21.3874	21.3323	21.1573	21.3835	21.4151	21.186	20.1993	20.699	20.0771	20.3828	20.4791	20.7074	18.0328	17.9664	17.2617	17.7949	16.8851	17.4116	other biological processes;other metabolic processes;signal transduction	nucleus	nucleic acid binding activity;other molecular function	Pf00076, Pf02037	224903	Safb	D3YXK2;mmu:224903	ENSMUSG00000071054		SUMOylation of transcription cofactors	0	15.664	7	4	24	4	937	105	5.35
Esd	20.8284	20.0889	20.5113	19.9777	20.4028	20.7718	NaN	NaN	NaN	NaN	NaN	NaN	20.4773	20.8398	20.7734	20.5319	20.8303	20.665	19.1303	18.4633	18.8832	18.5892	21.0814	18.2238	NaN	NaN	NaN	NaN	NaN	NaN	other metabolic processes	cytosol;other cell component	other molecular function	Pf00756	13885	Esd	mmu:13885;Q80ZX4;Q9CWI4;Q9R0P3	ENSMUSG00000021996		Glutathione conjugation	0	6.399	8	1	11	1	282	31.3	7.12
Drg1	21.2273	21.8189	21.1811	21.5217	21.8395	21.2717	18.6573	20.2003	18.5694	20.2261	18.5434	19.9773	22.2225	21.7506	22.2187	21.9852	22.0091	21.4917	19.3932	19.0115	19.548	19.3236	18.793	19.1085	19.2156	19.582	19.1456	19.4454	19.0057	19.7066	other biological processes;other metabolic processes;protein metabolism	cytosol;nucleus;other cell component	cytoskeletal activity;other molecular function	Pf01926, Pf02824, Pf16897	13494	Drg1	mmu:13494;P32233	ENSMUSG00000020457			0	20.944	19	5	30	5	367	40.5	8.9
Txnl1	19.4809	20.0636	19.7563	20.0472	20.1339	19.3438	19.7993	19.9878	19.999	19.3119	19.7844	19.3809	20.0931	19.9782	19.8772	19.6999	20.0834	20.1415	NaN	NaN	NaN	NaN	NaN	NaN	NaN	NaN	NaN	NaN	NaN	NaN				Pf00085, Pf06201		Txnl1	A0A498WGD8	ENSMUSG00000024583			0.02	1.966	2	1	8	1	292	32.7	5.07
Dnajc2	17.2004	17.8667	18.1743	18.0542	17.7135	16.8936	NaN	NaN	NaN	NaN	NaN	NaN	18.0363	18.3629	18.0814	17.5392	17.8221	18.3703	NaN	NaN	NaN	NaN	NaN	NaN	NaN	NaN	NaN	NaN	NaN	NaN		cytosol		Pf00226, Pf00249, Pf16717		Dnajc2	E9Q9H3	ENSMUSG00000029014			0.011	2.702	2	1	2	1	619	71.2	8.24
Sar1a	19.4482	20.1677	19.2997	19.8822	19.7882	19.3908	18.64	18.9964	18.674	19.0717	18.8127	18.7039	20.066	19.8294	20.2492	19.8699	19.8334	19.9497	19.4015	18.907	19.3075	19.1835	18.4046	18.6871	18.7908	19.3608	18.6672	19.5259	18.512	19.1512	transport	ER/Golgi	other molecular function	Pf00025		Sar1a	A0A1W2P869	ENSMUSG00000020088			0.008	3.67	12	1	14	1	95	10.5	6.67
Pcyox1l	18.6591	18.3039	18.9671	18.0969	18.0785	18.6547	NaN	NaN	NaN	NaN	NaN	NaN	18.8295	18.5379	19.0416	18.9258	18.6596	18.2418	NaN	NaN	NaN	NaN	NaN	NaN	NaN	NaN	NaN	NaN	NaN	NaN	other metabolic processes;protein metabolism	non-structural extracellular	other molecular function	Pf07156, Pf13450	240334	Pcyox1l	mmu:240334;Q8C7K6	ENSMUSG00000024579		Platelet degranulation	0.012	2.452	2	1	4	1	495	54.8	7.65
Cnot8	18.4747	18.98	18.9873	19.1771	18.9757	19.0583	NaN	NaN	NaN	NaN	NaN	NaN	19.1589	19.9366	18.0674	19.5067	19.451	19.5702	18.2244	17.839	17.8022	18.2292	17.9838	18.082	NaN	NaN	NaN	NaN	NaN	NaN	other biological processes;other metabolic processes;RNA metabolism OR transcription	nucleus;other cell component	nucleic acid binding activity;other molecular function	Pf04857	69125	Cnot8	mmu:69125;Q3U532;Q9D8X5	ENSMUSG00000020515		Deadenylation of mRNA;TP53 regulates transcription of additional cell cycle genes whose exact role in the p53 pathway remain uncertain	0.011	2.766	5	1	4	1	292	33.6	4.81
Ubr7	18.4764	20.3765	18.3786	20.1836	19.7902	18.795	NaN	NaN	NaN	NaN	NaN	NaN	20.475	20.2846	20.2926	20.0347	20.2354	20.0049	NaN	NaN	NaN	NaN	NaN	NaN	16.5635	18.0437	18.0897	17.6966	15.7719	18.4497	other metabolic processes;protein metabolism	other cell component	other molecular function	Pf02207	66622	Ubr7	mmu:66622;Q80UT9;Q8BU04	ENSMUSG00000041712			0.011	2.57	2	1	11	1	425	48	4.75
Zbtb48	23.072	22.6269	23.6375	22.4889	22.5485	23.6828	21.8092	23.6811	21.9028	24.037	22.163	23.7436	23.5325	22.7247	22.9488	23.0444	22.4072	22.2938	22.901	21.6646	22.7624	22.8014	21.809	21.8421	NaN	NaN	NaN	NaN	NaN	NaN	cell organization and biogenesis;DNA metabolism;other biological processes	cytosol;nucleus;other cell component	nucleic acid binding activity;other molecular function	Pf00096, Pf00651	100090	Zbtb48	A2A8B1;mmu:100090;Q1H9T6;Q99K15	ENSMUSG00000028952			0.024	1.876	2	1	15	1	681	76.8	7.81
Aldh2	25.5769	25.3402	25.5988	25.1506	25.2528	25.5515	23.1037	23.8142	23.366	23.833	23.1705	23.6032	25.9372	25.572	25.8722	25.7004	25.5805	25.6274	24.1604	23.7465	24.0709	24.1123	23.8437	23.9061	23.9397	24.0726	24.0998	24.0162	23.8207	24.0574	other biological processes;other metabolic processes;signal transduction;stress response	mitochondrion	other molecular function	Pf00171	11669	Aldh2	mmu:11669;P47738	ENSMUSG00000029455	Fatty Acid Omega Oxidation;Tryptophan metabolism	Ethanol oxidation;Metabolism of serotonin	0	68.555	38	16	152	16	519	56.5	7.62
Zfp978	19.4994	19.8384	19.8431	20.1634	19.973	19.8975	20.5579	21.2255	20.8336	21.0011	20.6316	21.4854	17.7493	19.0107	18.388	18.0068	19.3918	18.9455	20.7603	21.4003	21.0567	21.032	21.9471	21.3498	19.9914	20.4865	16.7853	20.2513	17.3456	19.9101	other biological processes	nucleus	nucleic acid binding activity;other molecular function	Pf00096, Pf01352		Zfp978	A2A7I1	ENSMUSG00000078497			0.011	2.614	3	1	5	1	335	39	8.13
Sall3	18.8217	19.0933	19.1115	19.2043	19.4018	18.9481	NaN	NaN	NaN	NaN	NaN	NaN	NaN	NaN	NaN	NaN	NaN	NaN	20.3711	19.7709	19.5943	19.3808	22.3219	20.9903	NaN	NaN	NaN	NaN	NaN	NaN						Sall3	A0A5F8MPC9	ENSMUSG00000024565			0	31.803	4	5	65	1	1320	138.6	7.12
Tpp2	22.5373	22.3032	22.5568	22.5009	22.4135	22.4165	NaN	NaN	NaN	NaN	NaN	NaN	22.5128	22.0018	22.5266	22.5122	22.2611	22.2358	NaN	NaN	NaN	NaN	NaN	NaN	18.3433	17.9418	18.8251	17.4908	18.4426	18.2846	other metabolic processes;protein metabolism	cytosol;nucleus	other molecular function	Pf00082, Pf12580	22019	Tpp2	mmu:22019;Q5D072;Q64514	ENSMUSG00000041763		Antigen processing: Ubiquitination & Proteasome degradation	0	24.137	8	8	34	8	1262	139.8	6.58
Hba-a1	20.8697	20.8381	20.881	20.8972	21.1143	20.8846	22.6539	22.2979	22.755	22.4136	22.3261	22.6094	20.5905	21.169	20.3227	20.7897	20.8897	20.9261	21.8114	22.8565	22.2006	22.0412	23.0044	22.5785	22.0704	23.4022	21.6105	23.271	21.9391	23.6439	developmental processes;other biological processes;transport	cytosol;non-structural extracellular;other cell component;translational apparatus	other molecular function	Pf00042	110257;15122	Hba-a1	mmu:110257;mmu:15122;Q91VB8	ENSMUSG00000069917;ENSMUSG00000069919			0	6.528	17	2	42	2	142	15.1	8.22
Cbx1	19.612	20.3447	19.503	20.2648	19.9915	19.4285	17.5271	20.4452	17.5337	20.4867	20.0331	20.6402	20.4276	19.8792	19.8521	19.6001	19.9402	19.6034	NaN	NaN	NaN	NaN	NaN	NaN	NaN	NaN	NaN	NaN	NaN	NaN		nucleus		Pf00385, Pf01393		Cbx1	Q9CYJ8	ENSMUSG00000018666			0	11.318	25	3	8	2	150	17.2	5.03
Mrps27	19.0778	17.8767	18.8573	17.9672	18.257	19.0392	NaN	NaN	NaN	NaN	NaN	NaN	18.2979	18.0289	18.9415	19.0248	17.1114	17.3813	NaN	NaN	NaN	NaN	NaN	NaN	NaN	NaN	NaN	NaN	NaN	NaN	cell cycle OR cell proliferation;other biological processes	mitochondrion;nucleus;other cell component;other membranes;plasma membrane;translational apparatus	nucleic acid binding activity;translation activity	Pf10037	218506	Mrps27	E9QKZ5;mmu:218506;Q8BK72	ENSMUSG00000041632		Mitochondrial translation elongation;Mitochondrial translation termination	0	7.718	12	3	4	3	415	47.7	5.5
Rps10	18.1231	18.6385	18.3699	18.8352	19.018	17.9765	NaN	NaN	NaN	NaN	NaN	NaN	19.2237	17.4027	20.1427	19.7627	18.613	18.5268	NaN	NaN	NaN	NaN	NaN	NaN	18.5622	16.8132	18.4287	17.1147	17.7635	16.8216		translational apparatus		Pf03501		Rps10	A0A338P731	ENSMUSG00000052146			0.003	3.956	8	1	3	1	107	12.8	10.04
Exosc7	20.55	20.9171	20.169	20.819	20.8681	19.9657	NaN	NaN	NaN	NaN	NaN	NaN	21.2067	20.5459	20.9179	21.0874	20.8163	20.6598	NaN	NaN	NaN	NaN	NaN	NaN	17.7116	17.5496	18.5213	17.7813	17.3589	17.592	other metabolic processes;RNA metabolism OR transcription	nucleus;other cell component;other cytoplasmic organelle	nucleic acid binding activity	Pf01138, Pf03725	66446	Exosc7	mmu:66446;Q4VBW5;Q9CT77;Q9D0M0	ENSMUSG00000025785	mRNA processing	Butyrate Response Factor 1 (BRF1) binds and destabilizes mRNA;KSRP (KHSRP) binds and destabilizes mRNA;Major pathway of rRNA processing in the nucleolus and cytosol;mRNA decay by 3' to 5' exoribonuclease;Tristetraprolin (TTP, ZFP36) binds and destabilizes mRNA	0	8.817	9	2	9	2	291	31.8	5.19
Slitrk1	20.1918	20.552	19.0031	19.2896	19.1121	18.512	NaN	NaN	NaN	NaN	NaN	NaN	19.74	18.7461	18.94	18.9347	19.0101	19.2837	18.4211	19.1924	18.4528	18.2119	19.0957	18.5896	18.1226	17.7362	17.4568	18.7189	16.86	17.6313	cell adhesion;cell organization and biogenesis;developmental processes;other biological processes	non-structural extracellular;other cell component;other membranes;plasma membrane		Pf13855	76965	Slitrk1	mmu:76965;Q810C1;Q9CXL0	ENSMUSG00000075478		Receptor-type tyrosine-protein phosphatases	0.027	1.802	1	1	1	1	696	77.8	6.49
Tmtc1	17.7058	18.8543	17.814	18.8231	19.0879	17.8518	21.204	19.9858	21.3273	19.5612	21.8427	20.6971	NaN	NaN	NaN	NaN	NaN	NaN	24.8347	24.3282	24.5616	24.7937	24.8025	23.9351	NaN	NaN	NaN	NaN	NaN	NaN	other metabolic processes;protein metabolism;RNA metabolism OR transcription	ER/Golgi;other membranes	other molecular function	Pf08409, Pf13181, Pf13414, Pf13424, Pf13432, Pf14559	387314	Tmtc1	E9QM13;mmu:387314;Q3UV71;Q8BQV5	ENSMUSG00000030306			0.012	2.421	2	1	5	1	942	105.7	9
Plk1	18.3283	17.9426	18.5841	17.8788	17.5997	18.1803	16.4121	16.3354	16.4385	17.9059	16.2684	17.9678	18.2781	17.6855	18.1423	18.0025	17.6924	16.9613	16.7941	16.6945	16.1362	15.4631	16.4366	16.2915	NaN	NaN	NaN	NaN	NaN	NaN	cell cycle OR cell proliferation;cell organization and biogenesis;other biological processes;other metabolic processes;protein metabolism;signal transduction;stress response	cytoskeleton;nucleus;other cell component	cytoskeletal activity;kinase activity;other molecular function	Pf00069, Pf00659	18817	Plk1	mmu:18817;Q07832	ENSMUSG00000030867		Activation of NIMA Kinases NEK9, NEK6, NEK7;Amplification of signal from unattached kinetochores via a MAD2 inhibitory signal;Anchoring of the basal body to the plasma membrane;APC/C:Cdh1 mediated degradation of Cdc20 and other APC/C:Cdh1 targeted proteins in late mitosis/early G1;AURKA Activation by TPX2;Condensation of Prophase Chromosomes;Cyclin A/B1/B2 associated events during G2/M transition…	0.02	1.97	1	1	2	1	603	68.3	8.72
Vps35	22.6097	22.6672	22.7225	22.4678	22.4634	22.5899	20.2035	20.8549	20.9135	21.487	20.641	21.1327	23.4814	22.7913	23.4133	23.3647	22.8295	22.7373	22.0178	21.4754	21.986	21.7102	21.5902	21.7711	19.9813	20.3926	19.9544	20.3852	19.935	20.1999	cell organization and biogenesis;other biological processes;other metabolic processes;protein metabolism;transport	cytosol;mitochondrion;other cell component;other cytoplasmic organelle;other membranes	signal transduction activity or receptor binding	Pf03635	65114	Vps35	mmu:65114;Q61123;Q9EQH3	ENSMUSG00000031696		WNT ligand biogenesis and trafficking	0	32.228	16	9	26	9	796	91.7	5.44
Eif4g1	21.0305	21.3268	20.8693	21.4403	21.5	21.0202	18.9691	20.4562	20.2413	20.283	19.9371	20.5277	22.1209	21.5576	22.0137	22.1546	21.5438	21.8713	19.9975	20.5643	20.5162	20.1275	20.1145	20.9221	19.3305	19.1225	18.9583	19.1736	19.1985	19.3796	other metabolic processes;protein metabolism		nucleic acid binding activity	Pf02020, Pf02847, Pf02854	208643	Eif4g1	E9Q9E1	ENSMUSG00000045983	Translation Factors		0	14.78	5	6	18	6	1593	175.2	5.38
Glg1	19.2376	17.6806	19.5083	17.7907	18.0632	18.8217	NaN	NaN	NaN	NaN	NaN	NaN	19.9779	18.2683	19.745	20.1232	18.0771	18.204	NaN	NaN	NaN	NaN	NaN	NaN	NaN	NaN	NaN	NaN	NaN	NaN		cytoskeleton;ER/Golgi;other membranes		Pf00839		Glg1	F8WHM5	ENSMUSG00000003316			0.003	3.93	1	1	5	1	1163	132.3	6.93
Atp6v1a	23.055	23.197	22.8806	23.2561	23.0148	22.8369	21.0077	21.8186	21.4191	21.4955	21.1852	21.2485	23.8617	23.2247	23.8489	23.6376	23.2487	23.2975	21.0994	21.1648	21.166	21.1413	20.3244	21.0919	20.4362	21.1028	21.2531	20.8791	20.7646	21.2037	other biological processes;other metabolic processes;transport	cytosol;other cell component;other cytoplasmic organelle;other membranes;plasma membrane	other molecular function;transporter activity	Pf00006, Pf02874, Pf16886	11964	Atp6v1a	mmu:11964;P50516;Q3TKS0;Q3U5W3;Q3U777;Q3UDZ9;Q3US31;Q8CHX2	ENSMUSG00000052459		Amino acids regulate mTORC1;Insulin receptor recycling;Ion channel transport;ROS and RNS production in phagocytes;Transferrin endocytosis and recycling	0	46.99	24	11	71	11	617	68.3	5.58
Abcd3	19.9138	19.4794	19.9572	19.3146	19.108	20.0829	17.016	17.2498	17.9816	17.3398	16.2219	17.006	19.7462	19.318	19.7472	19.4394	19.3401	19.0362	NaN	NaN	NaN	NaN	NaN	NaN	NaN	NaN	NaN	NaN	NaN	NaN	transport	other cytoplasmic organelle;other membranes	other molecular function;transporter activity	Pf00005, Pf06472		Abcd3	A0A0G2JDI9	ENSMUSG00000028127			0	7.365	6	2	10	2	549	62.7	9.13
Nle1	19.8322	20.3023	19.782	20.0091	20.2884	19.5285	19.0408	19.5312	17.8055	19.3649	18.6094	18.5652	20.2432	20.2955	19.6882	19.82	19.1698	20.0667	17.7334	18.0844	17.8997	17.5421	17.776	18.4911	17.4884	18.1596	17.4378	18.7211	17.6858	18.4374	cell organization and biogenesis;developmental processes;other biological processes;signal transduction	nucleus		Pf00400, Pf08154	217011	Nle1	B1ARD5;mmu:217011;Q8VEJ4	ENSMUSG00000020692			0	10.335	9	3	16	3	485	53.1	7.17
Tep1	24.9713	25.4011	25.3403	25.1984	25.0408	25.0805	NaN	NaN	NaN	NaN	NaN	NaN	NaN	NaN	NaN	NaN	NaN	NaN	25.3424	27.5949	25.8996	25.0561	27.7376	27.78	NaN	NaN	NaN	NaN	NaN	NaN	cell organization and biogenesis;DNA metabolism;other metabolic processes	nucleus;other cell component	nucleic acid binding activity;other molecular function	Pf00400, Pf05386, Pf05729, Pf05731, Pf13271	21745	Tep1	mmu:21745;P97499	ENSMUSG00000006281			0.033	1.599	1	1	1	1	2629	291.3	7.24
Hmbox1	20.93	19.2622	20.9055	18.7359	19.112	20.6658	21.8937	21.8126	23.9989	22.266	22.0623	22.0089	19.5816	19.2541	19.6846	19.7821	21.7233	19.5788	21.0036	21.0492	20.9171	20.9426	21.1176	21.2609	NaN	NaN	NaN	NaN	NaN	NaN	other biological processes	cytoskeleton;cytosol;nucleus;other cell component	nucleic acid binding activity;other molecular function	Pf00046, Pf04814	219150	Hmbox1	mmu:219150;Q80WC2;Q8BJA3;Q8BWE7;Q99LV1	ENSMUSG00000021972	miR-222 in Exercise-Induced Cardiac Growth		0	10.455	8	3	10	3	419	47.1	6.19
Cdk15	20.2272	21.6862	20.3328	21.5363	21.413	20.2412	19.934	19.5127	19.6509	18.891	19.4279	18.9727	20.4131	21.0802	20.2592	20.1312	21.0817	20.9021	18.4579	19.5209	18.9959	18.2271	19.7692	19.7076	19.376	20.0502	20.0772	20.2707	19.6057	20.4748	cell cycle OR cell proliferation;other metabolic processes;protein metabolism	cytosol;nucleus;other cell component	kinase activity;other molecular function	Pf00069	271697	Cdk15	B2RVR3;B7ZWG3;mmu:271697;Q3V3A1	ENSMUSG00000026023			0.003	4.381	4	2	28	1	433	48.4	7.25
Wdr5	22.0455	22.0652	22.0985	22.0156	22.1348	22.1406	NaN	NaN	NaN	NaN	NaN	NaN	22.7245	22.1749	22.5343	22.6588	22.0118	22.2971	18.1635	18.3516	18.1901	17.8942	17.4807	18.0391	18.8283	20.7266	18.788	21.0733	18.5777	21.12	cell organization and biogenesis;developmental processes;other biological processes;other metabolic processes;protein metabolism	nucleus	other molecular function	Pf00400	140858	Wdr5	mmu:140858;P61965;Q91VA5;Q922C9;Q9NWX7;Q9UGP9	ENSMUSG00000026917		HATs acetylate histones;Neddylation;PKMTs methylate histone lysines;RMTs methylate histone arginines;RUNX1 regulates genes involved in megakaryocyte differentiation and platelet function	0	16.674	22	5	27	5	334	36.6	8.27
Eif2b5	20.7406	21.2066	20.9031	21.5476	21.1193	20.9398	NaN	NaN	NaN	NaN	NaN	NaN	20.4257	20.2729	20.4609	20.4082	20.2935	20.6999	18.1882	17.7705	18.7727	17.7469	17.5089	17.3395	16.8009	18.0244	17.842	17.5732	16.6636	18.5503	developmental processes;other biological processes;other metabolic processes;protein metabolism;signal transduction;stress response	cytosol;nucleus;other cell component;translational apparatus	enzyme regulator activity;nucleic acid binding activity;other molecular function	Pf00132, Pf02020	224045	Eif2b5	mmu:224045;Q3TU39;Q8CHW4	ENSMUSG00000003235	MicroRNAs in Cardiomyocyte Hypertrophy;Translation Factors	Recycling of eIF2:GDP	0.002	4.429	3	2	18	2	717	80	5.07
Snrpd1	22.934	23.3695	23.0677	23.3892	23.2967	22.9364	21.7211	21.9758	21.7266	21.6064	20.9815	21.818	23.4265	22.6471	23.3401	23.2918	22.4969	22.3404	21.3555	20.039	21.3472	21.2889	20.1914	19.8126	20.8556	20.572	20.9632	20.4897	21.0073	20.5315	cell organization and biogenesis;other metabolic processes;RNA metabolism OR transcription	cytosol;nucleus;other cell component	nucleic acid binding activity;other molecular function	Pf01423	20641	Snrpd1	mmu:20641;P13641;P62315;Q3UYM0	ENSMUSG00000002477	mRNA processing	mRNA Splicing - Major Pathway;mRNA Splicing - Minor Pathway;snRNP Assembly	0	17.458	41	4	52	4	119	13.3	11.56
Usp9x	21.2696	20.0413	20.8974	20.9172	20.9226	20.4928	17.0325	16.698	17.0505	17.2085	16.9061	16.7361	20.4218	20.3182	20.2506	20.9326	20.444	20.7167	NaN	NaN	NaN	NaN	NaN	NaN	NaN	NaN	NaN	NaN	NaN	NaN	cell organization and biogenesis;developmental processes;other biological processes;other metabolic processes;protein metabolism;signal transduction	cytosol;other cell component	other molecular function	Pf00443, Pf12030	22284	Usp9x	mmu:22284;Q4FE56	ENSMUSG00000031010			0	7.96	1	3	9	3	2554	290	5.83
Amt	20.906	20.6822	21.3237	20.627	20.4097	21.1478	18.4904	19.3711	19.5733	19.449	18.6943	18.9821	21.5757	21.3603	21.5226	21.5514	21.6398	21.3744	19.2529	19.1896	18.8321	19.0919	19.1898	19.0734	18.1421	19.4796	18.6577	19.49	18.5562	18.8369	other metabolic processes	nucleus	other molecular function	Pf01571, Pf08669	434437	Amt	mmu:434437;Q8CFA2	ENSMUSG00000032607	Glutathione and one carbon metabolism;One Carbon Metabolism	Glycine degradation	0	6.557	5	2	23	2	403	44	8.7
Gss	19.9154	20.5252	20.2959	20.2807	20.3513	19.8894	18.8033	19.1729	19.1441	18.1731	19.316	19.1745	20.8716	20.3867	21.0705	20.7449	20.3416	20.1874	19.8447	19.2332	19.674	20.0011	19.2398	19.0128	19.4901	19.493	20.0485	19.4111	20.0236	19.2093	other biological processes;other metabolic processes	cytosol	other molecular function	Pf03199, Pf03917	14854	Gss	mmu:14854;P51855	ENSMUSG00000027610	Glutathione and one carbon metabolism;Glutathione metabolism;Metapathway biotransformation;One carbon metabolism and related pathways;Oxidative Stress and Redox Pathway	Glutathione synthesis and recycling	0	9.139	10	3	9	3	474	52.2	5.8
Slc2a3	23.224	22.8554	23.0802	22.8904	22.8695	23.1892	20.237	20.5079	20.5821	20.9277	20.7743	20.5084	24.0888	23.113	23.9944	23.7424	23.0836	23.1511	22.5161	21.9917	22.3993	22.5749	20.959	21.8129	20.7595	19.4218	21.0658	20.1313	20.5751	20.2059	transport	ER/Golgi;other cell component;other membranes;plasma membrane	other molecular function;transporter activity	Pf00083	20527	Slc2a3	mmu:20527;P32037	ENSMUSG00000003153	Focal Adhesion-PI3K-Akt-mTOR-signaling pathway;Glycolysis and Gluconeogenesis	Cellular hexose transport;Neutrophil degranulation;Vitamin C (ascorbate) metabolism	0	17.495	10	4	42	4	493	53.4	4.98
Rab13	14.8113	14.7833	15.1591	14.9215	16.4632	14.4372	16.5364	16.2919	16.4904	17.4314	15.4233	16.7786	NaN	NaN	NaN	NaN	NaN	NaN	NaN	NaN	NaN	NaN	NaN	NaN	NaN	NaN	NaN	NaN	NaN	NaN	cell organization and biogenesis;developmental processes;other biological processes;signal transduction;transport	cytosol;ER/Golgi;other cell component;other cytoplasmic organelle;other membranes;plasma membrane	other molecular function	Pf00071	68328	Rab13	mmu:68328;Q9DD03	ENSMUSG00000027935		RAB GEFs exchange GTP for GDP on RABs;RAB geranylgeranylation	0	6.285	8	2	22	1	202	22.8	9.5
Srm	23.3191	24.0295	23.5582	23.8922	24.0738	23.4247	20.8319	21.8907	20.4536	22.3403	20.9451	21.9066	23.7919	23.4703	23.7087	23.5387	23.3383	23.3654	19.9726	19.4623	20.3143	20.2106	19.4042	19.5805	17.6247	18.7736	18.503	19.3868	18.4122	18.9917	other biological processes;other metabolic processes		other molecular function	Pf01564, Pf17284	20810	Srm	mmu:20810;Q64674	ENSMUSG00000006442	Nucleotide Metabolism	Metabolism of polyamines	0	19.512	20	6	50	6	302	34	5.5
Mfge8	19.0419	19.4674	19.2154	18.7617	19.2655	19.0774	NaN	NaN	NaN	NaN	NaN	NaN	19.6369	19.0434	19.6524	19.6608	19.5429	19.6234	NaN	NaN	NaN	NaN	NaN	NaN	NaN	NaN	NaN	NaN	NaN	NaN	cell adhesion;cell organization and biogenesis;developmental processes;other biological processes;transport	non-structural extracellular;other membranes;plasma membrane	other molecular function;signal transduction activity or receptor binding	Pf00008, Pf00754	17304	Mfge8	mmu:17304;P21956;P97800;Q3TBN5;Q3U8S9;Q9R1X9;Q9WTS3	ENSMUSG00000030605		Post-translational protein phosphorylation;Regulation of Insulin-like Growth Factor (IGF) transport and uptake by Insulin-like Growth Factor Binding Proteins (IGFBPs)	0.007	3.1	2	1	6	1	463	51.2	6.52
Snrpd2	20.6019	20.9893	20.7565	21.3923	20.9687	20.637	18.297	19.4775	18.8834	19.0331	18.9455	19.0569	22.0817	21.7173	22.1597	21.5676	21.7285	21.4313	19.4427	19.45	19.3443	19.2074	19.1686	19.5557	17.422	17.2863	17.6756	17.8517	18.095	17.4285	cell organization and biogenesis;other metabolic processes;RNA metabolism OR transcription	cytosol;nucleus;other cell component	other molecular function	Pf01423	107686	Snrpd2	mmu:107686;P43330;P62317	ENSMUSG00000040824	EGFR1 Signaling Pathway;mRNA processing	mRNA Splicing - Major Pathway;mRNA Splicing - Minor Pathway;snRNP Assembly	0	8.361	38	3	15	3	118	13.5	9.91
Fah	18.2788	18.5054	18.3326	18.5567	18.4991	17.8993	19.4523	19.1678	19.8079	19.0917	19.6772	19.4499	19.549	19.3899	19.4233	19.6429	19.1863	18.8155	18.9642	19.5484	18.6149	18.5521	19.8077	19.5356	NaN	NaN	NaN	NaN	NaN	NaN	other metabolic processes		other molecular function	Pf01557, Pf09298	14085	Fah	mmu:14085;P35505;Q3TY87;Q9QW65	ENSMUSG00000030630		Tyrosine catabolism	0.034	1.573	3	1	2	1	419	46.1	7.18
Pogz	23.7705	23.729	23.6466	23.7345	23.7786	23.6249	NaN	NaN	NaN	NaN	NaN	NaN	24.1791	24.0475	24.0991	24.0442	23.954	24.1084	16.7396	17.3329	16.7905	16.8913	19.8336	17.071	NaN	NaN	NaN	NaN	NaN	NaN			nucleic acid binding activity	Pf03184, Pf03221	229584	Pogz	Q0VGT3	ENSMUSG00000038902			0	57.225	15	14	91	14	1400	154	7.52
Smurf1	19.7291	20.4225	19.9316	20.2334	20.4123	19.902	NaN	NaN	NaN	NaN	NaN	NaN	21.3061	20.2363	21.617	21.4062	20.3003	20.2461	19.12	18.0166	18.9218	18.9639	19.3029	19.1531	NaN	NaN	NaN	NaN	NaN	NaN	cell organization and biogenesis;other biological processes;other metabolic processes;protein metabolism;signal transduction;stress response;transport	cytosol;mitochondrion;other cell component;other membranes;plasma membrane	other molecular function	Pf00168, Pf00397, Pf00632	75788	Smurf1	mmu:75788;Q3U412;Q8K300;Q9CUN6	ENSMUSG00000038780	PluriNetWork: mechanisms associated with pluripotency	Antigen processing: Ubiquitination & Proteasome degradation;Asymmetric localization of PCP proteins;Hedgehog 'on' state;Regulation of RUNX3 expression and activity;Signaling by BMP;TGF-beta receptor signaling in EMT (epithelial to mesenchymal transition)	0.018	2.143	1	1	4	1	731	83.3	7.27
Higd1a	NaN	NaN	NaN	NaN	NaN	NaN	NaN	NaN	NaN	NaN	NaN	NaN	19.4359	19.3722	19.5125	19.2104	19.3153	19.0482	NaN	NaN	NaN	NaN	NaN	NaN	NaN	NaN	NaN	NaN	NaN	NaN		mitochondrion;other membranes		Pf04588		Higd1a	A0A1L1ST61	ENSMUSG00000038412			0.008	2.938	25	1	3	1	76	8.2	9.91
Ighv1-71	NaN	NaN	NaN	NaN	NaN	NaN	NaN	NaN	NaN	NaN	NaN	NaN	NaN	NaN	NaN	NaN	NaN	NaN	18.1818	18.3645	18.0209	18.6629	18.0673	19.0803	24.4414	24.7559	24.4789	24.6803	24.4264	24.5957				Pf07686		Ighv1-71	A0A0G2JFL3	ENSMUSG00000096577			0	5.964	27	2	6	2	119	13.4	7.88
Blvrb	16.7842	18.9541	18.3535	18.5678	18.7693	17.1126	NaN	NaN	NaN	NaN	NaN	NaN	17.5817	17.5412	17.3783	17.3716	18.8915	16.1248	NaN	NaN	NaN	NaN	NaN	NaN	NaN	NaN	NaN	NaN	NaN	NaN	other metabolic processes	cytosol;nucleus;other cell component;other membranes;plasma membrane	other molecular function	Pf13460	233016	Blvrb	mmu:233016;Q923D2	ENSMUSG00000040466		Heme degradation	0.008	3.55	10	1	3	1	206	22.2	7.01
Zmym1	23.6056	23.3212	23.7269	23.1778	23.0325	23.6627	22.9495	22.8607	21.5559	22.8058	22.5855	22.9761	24.7054	23.3762	24.6603	24.557	23.4754	23.6629	22.4166	21.457	22.2392	22.3404	21.4085	22.1473	18.3271	18.6044	18.3756	18.6373	18.3076	18.4543			other molecular function	Pf05699, Pf06467, Pf14291	68310	Zmym1	Q3TJB1	ENSMUSG00000043872			0	68.357	17	14	110	14	983	110.3	6.42
Impdh1	19.1618	20.8033	19.21	20.7074	20.5444	19.2819	NaN	NaN	NaN	NaN	NaN	NaN	20.0295	20.1788	20.0818	20.1608	19.7691	20.1475	18.0367	17.937	17.9644	18.668	17.528	18.3615	NaN	NaN	NaN	NaN	NaN	NaN	other metabolic processes	nucleus;other cell component	other molecular function	Pf00478, Pf00571		Impdh1	E0CYE2	ENSMUSG00000003500			0.008	2.975	4	1	3	1	489	52.4	6.55
Tial1	19.435	19.8149	18.6523	18.9518	19.2137	19.2317	NaN	NaN	NaN	NaN	NaN	NaN	19.712	19.6426	19.4644	19.1595	19.6276	19.4865	NaN	NaN	NaN	NaN	NaN	NaN	NaN	NaN	NaN	NaN	NaN	NaN			nucleic acid binding activity	Pf00076		Tial1	A0A0U1RPD3	ENSMUSG00000030846			0.012	2.392	4	1	3	1	244	26.9	8.75
Hspa14	20.3655	20.3152	20.8894	20.3505	20.6114	20.3866	19.0514	19.3119	20.0917	19.246	19.0138	19.8604	20.1738	20.5112	20.4977	20.5073	20.1453	20.757	NaN	NaN	NaN	NaN	NaN	NaN	NaN	NaN	NaN	NaN	NaN	NaN	other biological processes;stress response;transport	cytosol;nucleus;other cell component;other membranes;plasma membrane;translational apparatus	other molecular function	Pf00012	50497	Hspa14	A2AJH7;mmu:50497;Q3U5W7;Q60637;Q99M31	ENSMUSG00000109865		Regulation of HSF1-mediated heat shock response	0	7.141	9	2	11	2	509	54.6	5.92
Cp	22.4974	22.6637	22.4298	22.505	22.6177	22.5289	20.2554	20.5705	20.3563	20.7612	20.0749	20.7932	22.2969	22.7798	22.6366	22.1438	22.72	22.5697	21.4519	20.9198	20.9434	21.1045	20.7261	21.4534	18.7131	19.5283	19.0505	19.3724	18.459	20.006	other biological processes;other metabolic processes;transport	non-structural extracellular	other molecular function	Pf00394, Pf07731, Pf07732	12870	Cp	G3X8Q5	ENSMUSG00000003617			0	21.491	9	7	48	7	1085	124.1	5.88
Ivns1abp	17.0068	17.1012	17.436	16.8051	17.7157	17.5366	NaN	NaN	NaN	NaN	NaN	NaN	17.4225	17.6036	15.9801	16.6685	17.4116	18.3183	NaN	NaN	NaN	NaN	NaN	NaN	17.1638	17.5472	16.5581	18.3965	16.6726	19.1557	other biological processes;other metabolic processes;RNA metabolism OR transcription	cytoskeleton;cytosol;nucleus		Pf00651, Pf01344, Pf07707	117198	Ivns1abp	mmu:117198;Q06BK6;Q3TXI1;Q3UJE3;Q3UJS1;Q3UKH9;Q3UMK9;Q6ZQ34;Q920Q8;Q99KN0;Q9D978	ENSMUSG00000023150			0.003	3.941	3	1	2	1	642	71.5	5.47
Phb	24.1829	24.037	24.2976	24.0817	24.0246	24.075	23.4264	23.0669	23.7669	22.7959	23.2545	22.7144	24.4409	24.2525	24.5109	24.2599	24.4054	24.4089	22.3771	22.0607	22.1931	21.8791	22.0792	21.9561	21.7448	22.7363	21.9706	22.4878	21.6543	22.6736	cell organization and biogenesis;developmental processes;DNA metabolism;other biological processes;other metabolic processes;protein metabolism;signal transduction;stress response	mitochondrion;nucleus;other cell component;other cytoplasmic organelle;other membranes;plasma membrane	other molecular function;signal transduction activity or receptor binding	Pf01145	18673	Phb	mmu:18673;P24142;P67778;Q3UB75;Q5SQG4	ENSMUSG00000038845		Processing of SMDT1;RAF activation	0	69.143	59	14	130	14	272	29.8	5.76
Dnaja1	21.6797	22.308	21.7498	22.4939	22.2116	21.7774	19.3152	19.93	18.5322	19.4956	19.1745	19.7944	22.5343	22.5873	22.5752	22.5599	22.6953	22.6014	NaN	NaN	NaN	NaN	NaN	NaN	20.1276	20.2951	20.1764	20.331	20.2346	20.2274	other biological processes;signal transduction;stress response;transport	cytoskeleton;cytosol;ER/Golgi;mitochondrion;nucleus;other cell component;other membranes	enzyme regulator activity;other molecular function;signal transduction activity or receptor binding	Pf00226, Pf00684, Pf01556	15502	Dnaja1	mmu:15502;P54102;P63037	ENSMUSG00000028410	Exercise-induced Circadian Regulation	HSP90 chaperone cycle for steroid hormone receptors (SHR)	0	20.95	13	3	50	3	397	44.8	7.08
Cul4b	21.4005	22.2101	21.3971	22.0461	22.1531	21.4919	20.2965	20.8952	20.1983	20.5355	19.7767	20.8016	21.3455	20.8704	21.4894	21.1643	21.0864	20.9685	19.9165	20.2553	20.4209	20.228	20.2541	19.5455	19.2924	19.4013	18.219	19.1273	18.6525	19.2497	cell cycle OR cell proliferation;cell organization and biogenesis;developmental processes;DNA metabolism;other biological processes;other metabolic processes;protein metabolism;stress response	cytosol;nucleus;other cell component	nucleic acid binding activity;other molecular function	Pf00888, Pf10557	72584	Cul4b	A2A432;mmu:72584;Q3TU30;Q8BSL3;Q8CHD6;Q91YZ7;Q99KS9;Q9CZM5	ENSMUSG00000031095		DNA Damage Recognition in GG-NER;Dual Incision in GG-NER;Dual incision in TC-NER;Formation of Incision Complex in GG-NER;Formation of TC-NER Pre-Incision Complex;Gap-filling DNA repair synthesis and ligation in TC-NER;Neddylation;Recognition of DNA damage by PCNA-containing replication complex	0	12.376	6	5	18	5	970	110.6	8.37
Slc25a13	24.109	23.8762	24.045	23.9005	23.554	24.1666	20.5455	20.8733	21.0196	21.0628	21.1813	21.0257	24.166	23.9569	24.2884	24.1156	23.968	23.9425	21.4687	21.2567	21.3988	21.5397	21.2057	21.1759	22.2459	22.6905	22.6182	22.386	21.6179	22.5839	other biological processes;other metabolic processes;transport	mitochondrion;other membranes	other molecular function;transporter activity	Pf00153	50799	Slc25a13	mmu:50799;Q9CZF6;Q9DCF5;Q9QXX4	ENSMUSG00000015112		Aspartate and asparagine metabolism;Gluconeogenesis	0	58.601	25	13	116	13	676	74.4	8.6
Slc2a1	22.7865	23.8647	22.3617	23.8095	23.6997	22.8463	20.6969	21.6077	20.3372	22.0201	20.1012	21.7268	23.1567	22.6976	23.4874	23.2072	22.8105	22.7347	21.0661	19.8993	20.9684	21.263	20.3705	20.3554	19.9608	20.0582	19.5878	20.2311	19.7605	20.6821	cell organization and biogenesis;developmental processes;other biological processes;stress response;transport	cytoskeleton;cytosol;nucleus;other cell component;other membranes;plasma membrane	other molecular function;transporter activity	Pf00083	20525	Slc2a1	mmu:20525;P17809;Q61608;Q6GTI3	ENSMUSG00000028645	Focal Adhesion-PI3K-Akt-mTOR-signaling pathway;Glycolysis and Gluconeogenesis;IL-3 Signaling Pathway;Insulin Signaling	Cellular hexose transport;Lactose synthesis;Regulation of insulin secretion;Vitamin C (ascorbate) metabolism	0	8.61	6	3	46	3	492	53.9	8.87
Esrrb	21.4136	20.8093	21.3765	20.1504	20.3996	21.3837	20.8199	21.0711	20.7876	20.8647	21.0169	21.3238	21.6876	21.0974	21.9685	21.564	20.9112	20.8448	21.2444	19.9788	21.1617	21.1437	19.9017	19.7957	17.4816	18.6101	18.4655	18.0591	18.1674	18.6444	other biological processes;signal transduction	nucleus	nucleic acid binding activity;other molecular function	Pf00104, Pf00105	26380	Esrrb	G5E8P8	ENSMUSG00000021255	Nuclear Receptors;PluriNetWork: mechanisms associated with pluripotency		0	15.186	10	4	26	4	454	50.7	7.71
Pald1	18.1853	18.3477	18.2691	18.8336	18.308	18.5887	NaN	NaN	NaN	NaN	NaN	NaN	19.0584	19.1205	18.6853	18.4323	19.0836	18.8704	NaN	NaN	NaN	NaN	NaN	NaN	NaN	NaN	NaN	NaN	NaN	NaN		cytosol		Pf14566	27355	Pald1	A0A0R4J007;mmu:27355	ENSMUSG00000020092			0.031	1.646	2	1	1	1	859	96.7	6.57
Igkv9-124	18.6506	18.7975	19.2305	19.0485	18.6114	18.9456	NaN	NaN	NaN	NaN	NaN	NaN	NaN	NaN	NaN	NaN	NaN	NaN	NaN	NaN	NaN	NaN	NaN	NaN	22.2474	22.3467	22.6408	22.3796	22.5999	22.5194	other biological processes;other metabolic processes	non-structural extracellular		Pf07686		Igkv9-124	A0A075B5K2	ENSMUSG00000096632			0	7.984	41	2	8	2	95	10.4	5.01
Tars1	23.3644	23.4862	23.3566	23.5423	23.605	23.3282	19.6889	20.6741	19.9138	20.5373	20.4078	20.5565	23.7046	23.3278	23.6612	23.6539	23.1177	23.3145	21.2138	20.6498	21.0821	21.0726	20.8585	19.8616	20.7008	21.4766	21.0173	21.1426	20.6973	21.3502	other metabolic processes;protein metabolism;RNA metabolism OR transcription	cytoskeleton;cytosol;other cell component	other molecular function	Pf00587, Pf02824, Pf03129, Pf07973	110960	Tars1	mmu:110960;Q3TL42;Q7TMQ2;Q8BMI6;Q9CX03;Q9D0R2	ENSMUSG00000022241			0	36.061	14	8	73	8	722	83.3	7.36
Rab14	22.0088	22.0308	22.0565	21.864	22.0024	22.1402	NaN	NaN	NaN	NaN	NaN	NaN	22.1132	22.2823	22.1541	22.1004	22.301	22.3429	18.4839	18.0266	17.6055	17.0348	17.3591	17.634	20.5343	20.7715	19.5118	20.847	20.7818	20.7399	cell organization and biogenesis;other biological processes;signal transduction;stress response;transport	cytosol;ER/Golgi;other cell component;other cytoplasmic organelle;other membranes;plasma membrane	cytoskeletal activity;other molecular function	Pf00071	68365	Rab14	mmu:68365;Q91V41	ENSMUSG00000026878	Focal Adhesion-PI3K-Akt-mTOR-signaling pathway	Neutrophil degranulation;RAB GEFs exchange GTP for GDP on RABs;RAB geranylgeranylation;Synthesis of PIPs at the plasma membrane	0	18.066	33	4	61	3	215	23.9	6.21
Mybl2	18.979	17.2091	19.1597	19.2174	16.8764	19.1136	18.8981	19.3881	19.4088	19.3011	18.5346	19.3641	NaN	NaN	NaN	NaN	NaN	NaN	20.0026	17.9224	19.9614	20.3117	17.4407	20.1723	NaN	NaN	NaN	NaN	NaN	NaN	cell cycle OR cell proliferation;cell organization and biogenesis;other biological processes	nucleus	nucleic acid binding activity;other molecular function	Pf00249, Pf09316, Pf13921	17865	Mybl2	mmu:17865;P48972	ENSMUSG00000017861	PluriNetWork: mechanisms associated with pluripotency		0.018	2.131	2	1	5	1	704	79.1	7.01
Rpl8	23.5227	25.6262	23.5956	25.3406	24.9572	23.6459	22.9353	24.2968	23.0729	24.3407	22.6188	24.6516	24.0297	24.9006	23.8645	23.9824	24.7835	24.7367	22.9714	22.9351	23.3881	23.0542	23.6431	22.981	20.5953	22.7289	22.4414	22.8098	20.5514	23.0047	other biological processes;other metabolic processes;protein metabolism	cytosol;other cell component;translational apparatus	nucleic acid binding activity;other molecular function	Pf00181, Pf03947	26961	Rpl8	mmu:26961;P25120;P62918;Q3V288	ENSMUSG00000003970	Cytoplasmic Ribosomal Proteins;mRNA processing;TNF-alpha NF-kB Signaling Pathway	Formation of a pool of free 40S subunits;GTP hydrolysis and joining of the 60S ribosomal subunit;L13a-mediated translational silencing of Ceruloplasmin expression;Major pathway of rRNA processing in the nucleolus and cytosol;Nonsense Mediated Decay (NMD) enhanced by the Exon Junction Complex (EJC);Nonsense Mediated Decay (NMD) independent of the Exon Junction Complex (EJC);SRP-dependent cotransla…	0	38.584	22	5	102	5	257	28	11.03
Rpl10	22.1833	23.5268	22.5383	23.4899	23.194	22.6272	18.0199	18.6414	18.8244	19.692	17.941	19.1804	23.332	22.6068	23.4207	23.117	22.5432	22.4641	19.3002	20.1344	19.9756	18.1064	19.5964	20.0372	20.6482	20.6413	21.1807	18.7353	20.9262	22.9202	other metabolic processes;protein metabolism	translational apparatus	other molecular function	Pf00252		Rpl10	I7HLV2	ENSMUSG00000008682			0	13.545	31	4	22	4	201	23.1	10.01
Hnrnpa1	26.3576	26.9862	26.4195	27.0364	26.937	26.2779	24.0512	24.8718	24.1011	24.9942	24.1483	24.9228	26.7378	26.5343	26.8114	26.5419	26.6215	26.411	24.7426	24.5398	24.4826	24.8122	24.167	24.4843	24.0432	23.8714	23.7743	23.9545	23.3487	23.6853	other biological processes;other metabolic processes;RNA metabolism OR transcription;transport	nucleus;other cell component	nucleic acid binding activity	Pf00076, Pf11627	15382	Hnrnpa1	mmu:15382;P49312;P97312;Q3V269	ENSMUSG00000046434	mRNA processing	FGFR2 alternative splicing;mRNA Splicing - Major Pathway;Processing of Capped Intron-Containing Pre-mRNA	0	134.831	37	15	243	13	320	34.2	9.23
Yes1	NaN	NaN	NaN	NaN	NaN	NaN	NaN	NaN	NaN	NaN	NaN	NaN	18.4992	18.5015	17.8426	18.3766	18.671	18.2609	NaN	NaN	NaN	NaN	NaN	NaN	NaN	NaN	NaN	NaN	NaN	NaN	other biological processes;other metabolic processes;protein metabolism;signal transduction;stress response	cytoskeleton;cytosol;ER/Golgi;other cell component;other membranes;plasma membrane	kinase activity;other molecular function;signal transduction activity or receptor binding	Pf00017, Pf00018, Pf07714	22612	Yes1	mmu:22612;Q04736	ENSMUSG00000014932	Alpha6-Beta4 Integrin Signaling Pathway;Kit Receptor Signaling Pathway	CD28 co-stimulation;CTLA4 inhibitory signaling;EPHA-mediated growth cone collapse;EPHB-mediated forward signaling;EPH-ephrin mediated repulsion of cells;FCGR activation;PECAM1 interactions;Regulation of KIT signaling;Regulation of signaling by CBL;Signaling by ERBB2	0	5.531	4	2	22	1	541	60.6	6.64
Lonp1	20.8378	20.2763	20.8796	20.4654	20.4453	20.8803	18.3239	18.4055	18.5956	18.2814	17.7268	18.4065	21.1878	20.8034	20.9751	20.8231	20.7082	20.5027	18.3679	18.2628	18.6143	18.6815	18.1385	18.6316	18.6335	19.4377	19.0093	19.1831	18.1312	18.8626	cell organization and biogenesis;other biological processes;other metabolic processes;protein metabolism;stress response	cytosol;mitochondrion;nucleus	nucleic acid binding activity;other molecular function	Pf00004, Pf02190, Pf05362	74142	Lonp1	mmu:74142;Q3TSK9;Q3TVL2;Q3TXE4;Q3TZW3;Q8CGK3;Q9DBP9	ENSMUSG00000041168			0	9.828	3	3	14	3	949	105.8	6.57
[truncated: 983 more rows]
[truncated: 2 more columns]
