# Supplementary material for: Promyelocytic Leukemia Protein (PML) Regulates Stem Cell Pluripotency Through Novel Sumoylation Targets
Source: Int J Mol Sci. 2025 Jan 28;26(3):1145. doi: 10.3390/ijms26031145 (PMC11818296; doi:10.3390/ijms26031145)
Supplement: Supplementary file 1 [file ijms-26-01145-s001.zip › Table S4_ Significant enriched proteins SUMO1 and SUMO 2, 3 -IP PML KD vs WT.xlsx]

## Sheet: sumo 2-3 IP
Accession	Description	# Peptides	# PSMs	# Unique Peptides	Biological Process	Cellular Component	Molecular Function	Gene Symbol	WikiPathways	Reactome Pathways	PML KD IP anti-SUMO2/3 / WT IP anti-SUMO2/3
Q61687	Transcriptional regulator ATRX OS=Mus musculus OX=10090 GN=Atrx PE=1 SV=3	14	69	14	cell cycle OR cell proliferation;cell organization and biogenesis;DNA metabolism;other metabolic processes;stress response;developmental processes;signal transduction;other biological processes	nucleus;other cell component	nucleic acid binding activity;other molecular function	Atrx	PluriNetWork: mechanisms associated with pluripotency	Inhibition of DNA recombination at telomere	0.013
Q9Z1Q9	Valine--tRNA ligase OS=Mus musculus OX=10090 GN=Vars1 PE=1 SV=1	16	129	16	protein metabolism;RNA metabolism OR transcription;other metabolic processes	cytosol	other molecular function	Vars1			0.013
Q3KR45	DNA (cytosine-5)-methyltransferase 3B OS=Mus musculus OX=10090 GN=Dnmt3b PE=1 SV=1	8	27	5	DNA metabolism;other metabolic processes;stress response;other biological processes	nucleus	other molecular function	Dnmt3b	PluriNetWork: mechanisms associated with pluripotency; One Carbon Metabolism; Glutathione and one carbon metabolism		0.016
P83741	Serine/threonine-protein kinase WNK1 OS=Mus musculus OX=10090 GN=Wnk1 PE=1 SV=2	43	695	40	protein metabolism;other metabolic processes;transport;signal transduction;other biological processes	other membranes;cytosol;other cell component	enzyme regulator activity;kinase activity;other molecular function	Wnk1	EGFR1 Signaling Pathway	Stimuli-sensing channels	0.038
Q8BHX3	Borealin OS=Mus musculus OX=10090 GN=Cdca8 PE=1 SV=2	4	13	4	cell cycle OR cell proliferation;cell organization and biogenesis;other biological processes	non-structural extracellular;cytoskeleton;nucleus;other cell component		Cdca8		Separation of Sister Chromatids; Resolution of Sister Chromatid Cohesion; RHO GTPases Activate Formins; EML4 and NUDC in mitotic spindle formation; SUMOylation of DNA replication proteins; Amplification of signal from unattached kinetochores via a MAD2 inhibitory signal	0.039
Q6PAL0	BEN domain-containing protein 3 OS=Mus musculus OX=10090 GN=Bend3 PE=1 SV=1	12	45	12	cell organization and biogenesis;protein metabolism;DNA metabolism;other metabolic processes;other biological processes	nucleus;other cell component	nucleic acid binding activity	Bend3			0.055
Q60953	Protein PML OS=Mus musculus OX=10090 GN=Pml PE=1 SV=3	30	290	30	cell cycle OR cell proliferation;cell organization and biogenesis;protein metabolism;other metabolic processes;stress response;transport;developmental processes;signal transduction;other biological processes	other membranes;cytosol;ER/Golgi;nucleus;other cytoplasmic organelle;other cell component	nucleic acid binding activity;other molecular function	Pml	PluriNetWork: mechanisms associated with pluripotency; TNF-alpha NF-kB Signaling Pathway	SUMOylation of DNA damage response and repair proteins; SUMOylation of ubiquitinylation proteins; Regulation of PTEN localization; Regulation of TP53 Activity through Acetylation; Regulation of RUNX1 Expression and Activity	0.061
E9QP19	E3 ubiquitin-protein ligase TRIM33 OS=Mus musculus OX=10090 GN=Trim33 PE=1 SV=1	16	101	14	protein metabolism;other metabolic processes;other biological processes	nucleus	nucleic acid binding activity;other molecular function	Trim33	PluriNetWork: mechanisms associated with pluripotency		0.063
B2RRF6	Zinc finger protein 518A OS=Mus musculus OX=10090 GN=Znf518a PE=2 SV=1	31	215	31	other biological processes	nucleus	nucleic acid binding activity;other molecular function	Znf518a			0.096
Q9QZ41	Protein DBF4 homolog A OS=Mus musculus OX=10090 GN=Dbf4 PE=1 SV=1	23	412	23	cell cycle OR cell proliferation;protein metabolism;other metabolic processes;other biological processes	nucleus;other cell component	enzyme regulator activity;nucleic acid binding activity;kinase activity;other molecular function	Dbf4	DNA Replication	Activation of ATR in response to replication stress; Activation of the pre-replicative complex	0.097
G3UWX9	Small ubiquitin-related modifier 3 OS=Mus musculus OX=10090 GN=Sumo3 PE=4 SV=1	6	151	2				Sumo3	Exercise-induced Circadian Regulation		0.1
P97861	Keratin, type II cuticular Hb6 OS=Mus musculus OX=10090 GN=Krt86 PE=2 SV=2	6	38	6		cytoskeleton		Krt86			0.122
Q62315	Protein Jumonji OS=Mus musculus OX=10090 GN=Jarid2 PE=1 SV=1	11	78	11	cell organization and biogenesis;protein metabolism;other metabolic processes;developmental processes;other biological processes	mitochondrion;nucleus	nucleic acid binding activity;other molecular function	Jarid2	PluriNetWork: mechanisms associated with pluripotency	PRC2 methylates histones and DNA	0.126
P52624	Uridine phosphorylase 1 OS=Mus musculus OX=10090 GN=Upp1 PE=1 SV=2	5	35	5	other metabolic processes;stress response	nucleus;other cell component	other molecular function	Upp1		Pyrimidine salvage; Pyrimidine catabolism	0.129
E9PWW9	Remodeling and spacing factor 1 OS=Mus musculus OX=10090 GN=Rsf1 PE=1 SV=2	7	34	7	cell organization and biogenesis;RNA metabolism OR transcription;other metabolic processes;other biological processes	nucleus;other cell component	other molecular function	Rsf1		Deposition of new CENPA-containing nucleosomes at the centromere	0.133
Q9D2Q8	Protein S100-A14 OS=Mus musculus OX=10090 GN=S100a14 PE=1 SV=1	2	19	2	stress response;signal transduction;other biological processes	non-structural extracellular;other cell component	signal transduction activity or receptor binding;other molecular function	S100a14			0.148
Q61035	Histidine--tRNA ligase, cytoplasmic OS=Mus musculus OX=10090 GN=Hars1 PE=1 SV=2	6	36	6	protein metabolism;RNA metabolism OR transcription;other metabolic processes	cytosol;mitochondrion;other cell component	other molecular function	Hars1			0.157
O88508-2	Isoform 2 of DNA (cytosine-5)-methyltransferase 3A OS=Mus musculus OX=10090 GN=Dnmt3a	8	43	7				Dnmt3a			0.16
Q6P5D8	Structural maintenance of chromosomes flexible hinge domain-containing protein 1 OS=Mus musculus OX=10090 GN=Smchd1 PE=1 SV=2	20	76	20	cell organization and biogenesis;DNA metabolism;other metabolic processes;stress response;developmental processes;other biological processes	nucleus;other cell component	nucleic acid binding activity;other molecular function	Smchd1			0.162
Q9CQL1	Protein mago nashi homolog 2 OS=Mus musculus OX=10090 GN=Magohb PE=2 SV=1	3	13	3	RNA metabolism OR transcription;other metabolic processes;transport	nucleus;other cell component	nucleic acid binding activity	Magohb		mRNA Splicing - Major Pathway; Nonsense Mediated Decay (NMD) enhanced by the Exon Junction Complex (EJC); RNA Polymerase II Transcription Termination; Transport of Mature mRNA derived from an Intron-Containing Transcript; mRNA 3'-end processing	0.178
Q9R1P1	Proteasome subunit beta type-3 OS=Mus musculus OX=10090 GN=Psmb3 PE=1 SV=1	7	87	7	protein metabolism;other metabolic processes	cytosol;nucleus;other cell component	other molecular function	Psmb3		FCERI mediated NF-kB activation; Downstream TCR signaling; Neddylation; Asymmetric localization of PCP proteins; Degradation of AXIN; Hedgehog 'on' state; Ub-specific processing proteases; Regulation of RUNX3 expression and activity; Antigen processing: Ubiquitination & Proteasome degradation; Autodegradation of Cdh1 by Cdh1:APC/C; APC/C:Cdc20 mediated degradation of Securin; APC/C:Cdh1 mediated …	0.185
Q8VDF2	E3 ubiquitin-protein ligase UHRF1 OS=Mus musculus OX=10090 GN=Uhrf1 PE=1 SV=2	4	16	4	cell cycle OR cell proliferation;cell organization and biogenesis;protein metabolism;DNA metabolism;other metabolic processes;stress response;other biological processes	plasma membrane;other membranes;nucleus;other cell component	nucleic acid binding activity;other molecular function	Uhrf1	PluriNetWork: mechanisms associated with pluripotency		0.19
P35486	Pyruvate dehydrogenase E1 component subunit alpha, somatic form, mitochondrial OS=Mus musculus OX=10090 GN=Pdha1 PE=1 SV=1	2	7	2	other metabolic processes	mitochondrion;nucleus;other cell component	other molecular function	Pdha1	Glycolysis and Gluconeogenesis; Acetylcholine Synthesis; TCA Cycle; Amino Acid metabolism	Glyoxylate metabolism and glycine degradation; Regulation of pyruvate dehydrogenase (PDH) complex; Signaling by Retinoic Acid	0.197
P63158	High mobility group protein B1 OS=Mus musculus OX=10090 GN=Hmgb1 PE=1 SV=2	2	5	2	cell cycle OR cell proliferation;cell organization and biogenesis;DNA metabolism;other metabolic processes;stress response;transport;developmental processes;signal transduction;other biological processes	non-structural extracellular;plasma membrane;other membranes;ER/Golgi;nucleus;other cytoplasmic organelle;other cell component	signal transduction activity or receptor binding;enzyme regulator activity;nucleic acid binding activity;other molecular function	Hmgb1		Neutrophil degranulation; Apoptosis induced DNA fragmentation; Advanced glycosylation endproduct receptor signaling; TAK1 activates NFkB by phosphorylation and activation of IKKs complex; Regulation of TLR by endogenous ligand; TRAF6 mediated NF-kB activation	0.2
P97314	Cysteine and glycine-rich protein 2 OS=Mus musculus OX=10090 GN=Csrp2 PE=1 SV=3	3	16	3	cell organization and biogenesis;developmental processes;other biological processes	cytoskeleton;nucleus;other cell component	cytoskeletal activity;other molecular function	Csrp2			0.202
Q80U70	Polycomb protein Suz12 OS=Mus musculus OX=10090 GN=Suz12 PE=1 SV=2	11	75	11	cell organization and biogenesis;protein metabolism;other metabolic processes;other biological processes	nucleus;other cell component	nucleic acid binding activity;other molecular function	Suz12	PluriNetWork: mechanisms associated with pluripotency	PRC2 methylates histones and DNA; PKMTs methylate histone lysines; Oxidative Stress Induced Senescence; SUMOylation of chromatin organization proteins; Transcriptional Regulation by E2F6; Regulation of PTEN gene transcription	0.212
A2BE28	Ribosomal biogenesis protein LAS1L OS=Mus musculus OX=10090 GN=Las1l PE=1 SV=1	3	9	3	RNA metabolism OR transcription;other metabolic processes	cytosol;nucleus;other cell component	other molecular function	Las1l		Major pathway of rRNA processing in the nucleolus and cytosol	0.22
E9Q6A7	Bromodomain PHD finger transcription factor OS=Mus musculus OX=10090 GN=Bptf PE=1 SV=1	2	11	2	cell organization and biogenesis;developmental processes;other biological processes	nucleus;other cell component	nucleic acid binding activity;other molecular function	Bptf			0.229
Q3UKJ7	WD40 repeat-containing protein SMU1 OS=Mus musculus OX=10090 GN=Smu1 PE=2 SV=2	7	44	7	RNA metabolism OR transcription;other metabolic processes;other biological processes	nucleus;other cell component		Smu1			0.231
A2AMW0	F-actin-capping protein subunit beta OS=Mus musculus OX=10090 GN=Capzb PE=1 SV=1	3	29	3	cell organization and biogenesis	cytoskeleton	cytoskeletal activity	Capzb			0.231
P61161	Actin-related protein 2 OS=Mus musculus OX=10090 GN=Actr2 PE=1 SV=1	4	30	4	cell cycle OR cell proliferation;cell organization and biogenesis;stress response;transport;developmental processes;other biological processes	cytosol;cytoskeleton;nucleus;other cell component	cytoskeletal activity;other molecular function	Actr2	ESC Pluripotency Pathways	Regulation of actin dynamics for phagocytic cup formation; Neutrophil degranulation; Clathrin-mediated endocytosis; EPHB-mediated forward signaling; RHO GTPases Activate WASPs and WAVEs	0.238
Q99KK7	Dipeptidyl peptidase 3 OS=Mus musculus OX=10090 GN=Dpp3 PE=1 SV=2	11	89	11	protein metabolism;other metabolic processes	cytosol;other cell component	other molecular function	Dpp3			0.24
Q9EPE9	Manganese-transporting ATPase 13A1 OS=Mus musculus OX=10090 GN=Atp13a1 PE=1 SV=2	2	6	2	transport;other biological processes	other membranes;ER/Golgi	other molecular function	Atp13a1		Ion transport by P-type ATPases	0.245
Q99ME9	Nucleolar GTP-binding protein 1 OS=Mus musculus OX=10090 GN=Gtpbp4 PE=1 SV=3	6	39	6	RNA metabolism OR transcription;other metabolic processes;other biological processes	other membranes;cytosol;nucleus;other cell component	other molecular function	Gtpbp4			0.249
D3YXP6	Phosphomevalonate kinase OS=Mus musculus OX=10090 GN=Pmvk PE=1 SV=1	3	16	3	other metabolic processes	cytosol;other cytoplasmic organelle	kinase activity;other molecular function	Pmvk			0.255
Q8BVY0	Ribosomal L1 domain-containing protein 1 OS=Mus musculus OX=10090 GN=Rsl1d1 PE=1 SV=1	9	65	9	RNA metabolism OR transcription;other metabolic processes;other biological processes	nucleus;other cell component	nucleic acid binding activity	Rsl1d1			0.26
P70168	Importin subunit beta-1 OS=Mus musculus OX=10090 GN=Kpnb1 PE=1 SV=2	3	18	3	cell cycle OR cell proliferation;cell organization and biogenesis;transport;signal transduction;other biological processes	other membranes;cytosol;ER/Golgi;nucleus;other cell component	cytoskeletal activity;other molecular function	Kpnb1	PluriNetWork: mechanisms associated with pluripotency	Neutrophil degranulation; Initiation of Nuclear Envelope (NE) Reformation; Regulation of cholesterol biosynthesis by SREBP (SREBF); Apoptosis induced DNA fragmentation	0.269
Q64127	Transcription intermediary factor 1-alpha OS=Mus musculus OX=10090 GN=Trim24 PE=1 SV=1	20	195	18	protein metabolism;other metabolic processes;other biological processes	nucleus;other cell component	signal transduction activity or receptor binding;nucleic acid binding activity;kinase activity;other molecular function	Trim24	PluriNetWork: mechanisms associated with pluripotency		0.272
Q8BX22	Sal-like protein 4 OS=Mus musculus OX=10090 GN=Sall4 PE=1 SV=2	21	206	20	cell cycle OR cell proliferation;developmental processes;other biological processes	nucleus;other cell component	nucleic acid binding activity;other molecular function	Sall4	PluriNetWork: mechanisms associated with pluripotency	Regulation of PTEN gene transcription	0.274
Q8R3B7	Bromodomain-containing protein 8 OS=Mus musculus OX=10090 GN=Brd8 PE=1 SV=2	4	8	4	cell organization and biogenesis;protein metabolism;other metabolic processes;other biological processes	mitochondrion;nucleus	signal transduction activity or receptor binding;other molecular function	Brd8			0.276
Q9R190	Metastasis-associated protein MTA2 OS=Mus musculus OX=10090 GN=Mta2 PE=1 SV=1	6	53	5	cell organization and biogenesis;protein metabolism;DNA metabolism;other metabolic processes;other biological processes	nucleus;other cell component	nucleic acid binding activity;other molecular function	Mta2	PluriNetWork: mechanisms associated with pluripotency; EGFR1 Signaling Pathway	HDACs deacetylate histones; Regulation of TP53 Activity through Acetylation; RNA Polymerase I Transcription Initiation; Regulation of PTEN gene transcription	0.278
P26369	Splicing factor U2AF 65 kDa subunit OS=Mus musculus OX=10090 GN=U2af2 PE=1 SV=3	6	52	6	RNA metabolism OR transcription;other metabolic processes;other biological processes	nucleus;other cell component	nucleic acid binding activity;other molecular function	U2af2	mRNA processing	mRNA Splicing - Major Pathway; Transport of Mature mRNA derived from an Intron-Containing Transcript; mRNA 3'-end processing; RNA Polymerase II Transcription Termination	0.281
Q9CU62	Structural maintenance of chromosomes protein 1A OS=Mus musculus OX=10090 GN=Smc1a PE=1 SV=4	6	31	6	cell cycle OR cell proliferation;cell organization and biogenesis;DNA metabolism;other metabolic processes;stress response;other biological processes	cytosol;cytoskeleton;nucleus;other cell component	other molecular function	Smc1a	mRNA processing	SUMOylation of DNA damage response and repair proteins; Separation of Sister Chromatids; Resolution of Sister Chromatid Cohesion; Establishment of Sister Chromatid Cohesion; Cohesin Loading onto Chromatin	0.282
P54823	Probable ATP-dependent RNA helicase DDX6 OS=Mus musculus OX=10090 GN=Ddx6 PE=1 SV=1	6	28	6	cell organization and biogenesis;other biological processes	cytosol;cytoskeleton;mitochondrion;nucleus;other cell component	nucleic acid binding activity;other molecular function	Ddx6	mRNA processing	mRNA decay by 5' to 3' exoribonuclease	0.284
F6ZBR8	Protein Wiz OS=Mus musculus OX=10090 GN=Wiz PE=1 SV=2	22	180	22							0.287
Q9Z1N2	Origin recognition complex subunit 1 OS=Mus musculus OX=10090 GN=Orc1 PE=1 SV=2	5	10	5	cell cycle OR cell proliferation;DNA metabolism;other metabolic processes;other biological processes	nucleus;other cell component	nucleic acid binding activity;other molecular function	Orc1	DNA Replication; G1 to S cell cycle control	CDT1 association with the CDC6:ORC:origin complex; Orc1 removal from chromatin; Activation of ATR in response to replication stress; CDC6 association with the ORC:origin complex; Activation of the pre-replicative complex; Assembly of the ORC complex at the origin of replication	0.287
E9QAS5	Chromodomain-helicase-DNA-binding protein 4 OS=Mus musculus OX=10090 GN=Chd4 PE=1 SV=1	11	52	11	cell organization and biogenesis	nucleus	nucleic acid binding activity;other molecular function	Chd4	PluriNetWork: mechanisms associated with pluripotency		0.288
F7BJB9	MORC family CW-type zinc finger protein 3 OS=Mus musculus OX=10090 GN=Morc3 PE=1 SV=1	40	523	40	protein metabolism;other metabolic processes;developmental processes;other biological processes	nucleus	nucleic acid binding activity;other molecular function	Morc3			0.289
Q3V3R1	Monofunctional C1-tetrahydrofolate synthase, mitochondrial OS=Mus musculus OX=10090 GN=Mthfd1l PE=1 SV=2	8	25	7	other metabolic processes;developmental processes	cytosol;mitochondrion	other molecular function	Mthfd1l	One Carbon Metabolism	Metabolism of folate and pterines	0.291
Q3UH06-3	Isoform 3 of Ras-responsive element-binding protein 1 OS=Mus musculus OX=10090 GN=Rreb1	20	131	20				Rreb1			0.311
P54822	Adenylosuccinate lyase OS=Mus musculus OX=10090 GN=Adsl PE=1 SV=2	5	37	5	other metabolic processes;stress response;other biological processes	cytosol;other cell component	other molecular function	Adsl	Purine metabolism; Nucleotide Metabolism	Purine ribonucleoside monophosphate biosynthesis	0.312
Q64674	Spermidine synthase OS=Mus musculus OX=10090 GN=Srm PE=1 SV=1	6	50	6	other metabolic processes;other biological processes		other molecular function	Srm	Nucleotide Metabolism	Metabolism of polyamines	0.321
Q99P88	Nuclear pore complex protein Nup155 OS=Mus musculus OX=10090 GN=Nup155 PE=1 SV=1	5	36	5	cell-cell signaling;cell organization and biogenesis;other metabolic processes;transport;other biological processes	other membranes;nucleus;other cell component	other molecular function	Nup155		Regulation of HSF1-mediated heat shock response; snRNP Assembly; Transport of the SLBP independent Mature mRNA; Transport of the SLBP Dependant Mature mRNA; Transport of Mature mRNA Derived from an Intronless Transcript; Transport of Mature mRNA derived from an Intron-Containing Transcript; Regulation of Glucokinase by Glucokinase Regulatory Protein; SUMOylation of DNA damage response and repair …	0.321
P97452	Ribosome biogenesis protein BOP1 OS=Mus musculus OX=10090 GN=Bop1 PE=1 SV=1	5	18	5	cell cycle OR cell proliferation;cell organization and biogenesis;RNA metabolism OR transcription;other metabolic processes;other biological processes	nucleus;other cell component	other molecular function	Bop1		Major pathway of rRNA processing in the nucleolus and cytosol	0.325
P13439	Uridine 5'-monophosphate synthase OS=Mus musculus OX=10090 GN=Umps PE=1 SV=3	7	60	7	other metabolic processes;transport;developmental processes;other biological processes	nucleus;other cell component	other molecular function	Umps		Pyrimidine biosynthesis	0.325
Q62318	Transcription intermediary factor 1-beta OS=Mus musculus OX=10090 GN=Trim28 PE=1 SV=3	42	1307	42	cell organization and biogenesis;protein metabolism;DNA metabolism;other metabolic processes;stress response;developmental processes;signal transduction;other biological processes	nucleus;other cell component	nucleic acid binding activity;kinase activity;other molecular function	Trim28	PluriNetWork: mechanisms associated with pluripotency	Generic Transcription Pathway	0.327
A0A494BAM2	RNA 3'-terminal phosphate cyclase-like protein OS=Mus musculus OX=10090 GN=Rcl1 PE=1 SV=1	2	8	2	RNA metabolism OR transcription;other metabolic processes;other biological processes	nucleus	other molecular function	Rcl1			0.331
Q9R1P3	Proteasome subunit beta type-2 OS=Mus musculus OX=10090 GN=Psmb2 PE=1 SV=1	4	55	4	protein metabolism;other metabolic processes;other biological processes	cytosol;nucleus;other cell component	other molecular function	Psmb2	Proteasome Degradation	FCERI mediated NF-kB activation; Downstream TCR signaling; Neddylation; Asymmetric localization of PCP proteins; Degradation of AXIN; Hedgehog 'on' state; Ub-specific processing proteases; Regulation of RUNX3 expression and activity; Antigen processing: Ubiquitination & Proteasome degradation; Autodegradation of Cdh1 by Cdh1:APC/C; APC/C:Cdc20 mediated degradation of Securin; APC/C:Cdh1 mediated …	0.332
P63166	Small ubiquitin-related modifier 1 OS=Mus musculus OX=10090 GN=Sumo1 PE=1 SV=1	7	367	7	cell organization and biogenesis;protein metabolism;other metabolic processes;stress response;other biological processes	plasma membrane;other membranes;cytosol;nucleus;other cell component	other molecular function	Sumo1	PluriNetWork: mechanisms associated with pluripotency; TNF-alpha NF-kB Signaling Pathway; Wnt Signaling Pathway NetPath; Exercise-induced Circadian Regulation	Recruitment and ATM-mediated phosphorylation of repair and signaling proteins at DNA double strand breaks; G2/M DNA damage checkpoint; Formation of Incision Complex in GG-NER; SUMOylation of DNA damage response and repair proteins; SUMOylation of ubiquitinylation proteins; SUMOylation of SUMOylation proteins; SUMOylation of chromatin organization proteins; SUMOylation of RNA binding proteins; SUM…	0.341
Q61765	Keratin, type I cuticular Ha1 OS=Mus musculus OX=10090 GN=Krt31 PE=1 SV=2	5	34	3		cytoskeleton	other molecular function	Krt31		Formation of the cornified envelope	0.343
O55143	Sarcoplasmic/endoplasmic reticulum calcium ATPase 2 OS=Mus musculus OX=10090 GN=Atp2a2 PE=1 SV=2	11	90	11	cell organization and biogenesis;stress response;transport;signal transduction;other biological processes	plasma membrane;other membranes;cytosol;ER/Golgi;other cell component	signal transduction activity or receptor binding;transporter activity;other molecular function	Atp2a2	Alzheimers Disease; Myometrial Relaxation and Contraction Pathways; Calcium Regulation in the Cardiac Cell	Ion homeostasis; Ion transport by P-type ATPases; Reduction of cytosolic Ca++ levels	0.345
Q8C2Q3	RNA-binding protein 14 OS=Mus musculus OX=10090 GN=Rbm14 PE=1 SV=1	8	68	8	cell organization and biogenesis;protein metabolism;other metabolic processes;stress response;signal transduction;other biological processes	nucleus;other cell component	nucleic acid binding activity;other molecular function	Rbm14	mRNA processing	RUNX2 regulates bone development	0.352
E9QN31	Probable 28S rRNA (cytosine-C(5))-methyltransferase OS=Mus musculus OX=10090 GN=Nop2 PE=1 SV=1	6	37	6	RNA metabolism OR transcription;other metabolic processes;other biological processes	nucleus	nucleic acid binding activity;other molecular function	Nop2			0.356
Q80Y84	Lysine-specific demethylase 5B OS=Mus musculus OX=10090 GN=Kdm5b PE=1 SV=1	12	86	12	cell organization and biogenesis;protein metabolism;other metabolic processes;developmental processes;other biological processes	cytosol;nucleus	nucleic acid binding activity;other molecular function	Kdm5b		HDMs demethylate histones; TFAP2 (AP-2) family regulates transcription of cell cycle factors	0.359
D3Z0M9	DEAD (Asp-Glu-Ala-Asp) box polypeptide 23 OS=Mus musculus OX=10090 GN=Ddx23 PE=1 SV=1	10	81	10	DNA metabolism;RNA metabolism OR transcription;other metabolic processes	nucleus;other cell component	nucleic acid binding activity;other molecular function	Ddx23		mRNA Splicing - Major Pathway; mRNA Splicing - Minor Pathway	0.362
O88844	Isocitrate dehydrogenase [NADP] cytoplasmic OS=Mus musculus OX=10090 GN=Idh1 PE=1 SV=2	12	74	11	other metabolic processes;stress response;developmental processes;other biological processes	cytosol;mitochondrion;other cytoplasmic organelle;other cell component	other molecular function	Idh1	Glutathione metabolism; Oxidative Stress and Redox Pathway; Glutathione and one carbon metabolism	Neutrophil degranulation; Peroxisomal protein import; NADPH regeneration	0.365
Q3UHU8	General transcription factor II-I OS=Mus musculus OX=10090 GN=Gtf2i PE=1 SV=1	17	141	17	RNA metabolism OR transcription;other metabolic processes	nucleus		Gtf2i	TNF-alpha NF-kB Signaling Pathway		0.366
P68372	Tubulin beta-4B chain OS=Mus musculus OX=10090 GN=Tubb4b PE=1 SV=1	27	644	2	cell cycle OR cell proliferation;cell organization and biogenesis;other biological processes	cytoskeleton;other cell component	cytoskeletal activity;nucleic acid binding activity;other molecular function	Tubb4b		Neutrophil degranulation; COPI-dependent Golgi-to-ER retrograde traffic; COPI-mediated anterograde transport; Separation of Sister Chromatids; The role of GTSE1 in G2/M progression after G2 checkpoint; MHC class II antigen presentation; Anchoring of the basal body to the plasma membrane; Resolution of Sister Chromatid Cohesion; Regulation of PLK1 Activity at G2/M Transition; Loss of Nlp from mito…	0.367
Q6P5F9	Exportin-1 OS=Mus musculus OX=10090 GN=Xpo1 PE=1 SV=1	6	26	6	transport;other biological processes	other membranes;cytosol;nucleus;other cell component	nucleic acid binding activity;other molecular function	Xpo1		Separation of Sister Chromatids; Resolution of Sister Chromatid Cohesion; RHO GTPases Activate Formins; EML4 and NUDC in mitotic spindle formation; MAPK6/MAPK4 signaling; Cyclin A/B1/B2 associated events during G2/M transition; Amplification of signal from unattached kinetochores via a MAD2 inhibitory signal; Deactivation of the beta-catenin transactivating complex; HuR (ELAVL1) binds and stabili…	0.368
Q9ERG0	LIM domain and actin-binding protein 1 OS=Mus musculus OX=10090 GN=Lima1 PE=1 SV=3	4	26	4	cell organization and biogenesis;other metabolic processes;transport;other biological processes	plasma membrane;other membranes;cytosol;cytoskeleton;other cell component	cytoskeletal activity;other molecular function	Lima1			0.368
Q8K224	RNA cytidine acetyltransferase OS=Mus musculus OX=10090 GN=Nat10 PE=1 SV=1	10	62	10	protein metabolism;RNA metabolism OR transcription;other metabolic processes;other biological processes	nucleus;other cell component	nucleic acid binding activity;other molecular function	Nat10	Metapathway biotransformation		0.37
E9PYI8	Ubiquitin carboxyl-terminal hydrolase OS=Mus musculus OX=10090 GN=Usp14 PE=1 SV=1	2	6	2	protein metabolism;other metabolic processes	other cell component	other molecular function	Usp14			0.373
O09106	Histone deacetylase 1 OS=Mus musculus OX=10090 GN=Hdac1 PE=1 SV=1	3	28	3	cell organization and biogenesis;protein metabolism;other metabolic processes;stress response;developmental processes;other biological processes	cytosol;nucleus;other cell component	nucleic acid binding activity;other molecular function	Hdac1	Estrogen signaling; PluriNetWork: mechanisms associated with pluripotency; Neural Crest Differentiation; TNF-alpha NF-kB Signaling Pathway; Delta-Notch Signaling Pathway; Notch Signaling Pathway; Histone modifications; IL-6 signaling Pathway; EGFR1 Signaling Pathway	SUMOylation of chromatin organization proteins; RUNX1 regulates genes involved in megakaryocyte differentiation and platelet function; Downregulation of SMAD2/3:SMAD4 transcriptional activity; Factors involved in megakaryocyte development and platelet production; HDACs deacetylate histones; Regulation of TP53 Activity through Acetylation; RNA Polymerase I Transcription Initiation; Regulation of P…	0.378
Q8C0P7	E3 SUMO-protein ligase ZNF451 OS=Mus musculus OX=10090 GN=Znf451 PE=1 SV=1	10	36	10	protein metabolism;other metabolic processes;other biological processes	nucleus	nucleic acid binding activity;other molecular function	Znf451			0.381
Q921F2	TAR DNA-binding protein 43 OS=Mus musculus OX=10090 GN=Tardbp PE=1 SV=1	8	82	8	cell organization and biogenesis;RNA metabolism OR transcription;other metabolic processes;other biological processes	nucleus;other cell component	nucleic acid binding activity;other molecular function	Tardbp	mRNA processing		0.382
P23249	Putative helicase MOV-10 OS=Mus musculus OX=10090 GN=Mov10 PE=1 SV=2	5	25	5	RNA metabolism OR transcription;other metabolic processes;stress response;other biological processes	cytosol;nucleus;other cell component	nucleic acid binding activity;other molecular function	Mov10			0.39
Q02248	Catenin beta-1 OS=Mus musculus OX=10090 GN=Ctnnb1 PE=1 SV=1	9	80	4	cell adhesion;cell-cell signaling;cell cycle OR cell proliferation;cell organization and biogenesis;protein metabolism;other metabolic processes;transport;developmental processes;signal transduction;other biological processes	plasma membrane;other membranes;cytosol;cytoskeleton;nucleus;other cell component	signal transduction activity or receptor binding;other molecular function	Ctnnb1	TGF Beta Signaling Pathway; IL-5 Signaling Pathway; MicroRNAs in Cardiomyocyte Hypertrophy; PluriNetWork: mechanisms associated with pluripotency; Ptf1a related regulatory pathway; Heart Development; Neural Crest Differentiation; Primary Focal Segmental Glomerulosclerosis FSGS; ESC Pluripotency Pathways; Wnt Signaling in Kidney Disease; Wnt Signaling Pathway; Adipogenesis genes; Id Signaling Path…	Apoptotic cleavage of cell adhesion proteins; Deactivation of the beta-catenin transactivating complex; Adherens junctions interactions; VEGFR2 mediated vascular permeability; RHO GTPases activate IQGAPs; Myogenesis; Ca2+ pathway; Formation of the beta-catenin:TCF transactivating complex; LRR FLII-interacting protein 1 (LRRFIP1) activates type I IFN production; Beta-catenin phosphorylation cascad…	0.395
E9PU93	Set1/Ash2 histone methyltransferase complex subunit ASH2 OS=Mus musculus OX=10090 GN=Ash2l PE=1 SV=1	4	19	4	cell organization and biogenesis;protein metabolism;other metabolic processes	nucleus		Ash2l			0.396
Q9ER74	Sal-like protein 1 OS=Mus musculus OX=10090 GN=Sall1 PE=1 SV=1	17	141	13	developmental processes;other biological processes	nucleus;other cell component	nucleic acid binding activity;other molecular function	Sall1			0.401
Q9CPR4	60S ribosomal protein L17 OS=Mus musculus OX=10090 GN=Rpl17 PE=1 SV=3	5	52	5	protein metabolism;other metabolic processes;other biological processes	cytosol;cytoskeleton;translational apparatus;nucleus;other cell component	nucleic acid binding activity;other molecular function	Rpl17		L13a-mediated translational silencing of Ceruloplasmin expression; SRP-dependent cotranslational protein targeting to membrane; Major pathway of rRNA processing in the nucleolus and cytosol; Formation of a pool of free 40S subunits; GTP hydrolysis and joining of the 60S ribosomal subunit; Nonsense Mediated Decay (NMD) independent of the Exon Junction Complex (EJC); Nonsense Mediated Decay (NMD) e…	0.403
A2A7B5	PR domain-containing 2, with ZNF domain OS=Mus musculus OX=10090 GN=Prdm2 PE=1 SV=1	3	23	3	developmental processes;other biological processes	ER/Golgi;nucleus	nucleic acid binding activity;other molecular function	Prdm2			0.404
O88342	WD repeat-containing protein 1 OS=Mus musculus OX=10090 GN=Wdr1 PE=1 SV=3	3	17	3	cell organization and biogenesis;developmental processes;other biological processes	plasma membrane;other membranes;cytoskeleton;other cell component	cytoskeletal activity	Wdr1	Hypertrophy Model	Platelet degranulation	0.419
Q3U1J4	DNA damage-binding protein 1 OS=Mus musculus OX=10090 GN=Ddb1 PE=1 SV=2	19	195	19	cell-cell signaling;cell organization and biogenesis;protein metabolism;DNA metabolism;other metabolic processes;stress response;signal transduction;other biological processes	nucleus;other cell component	nucleic acid binding activity;other molecular function	Ddb1	PluriNetWork: mechanisms associated with pluripotency	Neddylation; DNA Damage Recognition in GG-NER; Formation of TC-NER Pre-Incision Complex; Dual incision in TC-NER; Gap-filling DNA repair synthesis and ligation in TC-NER; Formation of Incision Complex in GG-NER; Dual Incision in GG-NER; Recognition of DNA damage by PCNA-containing replication complex	0.422
Q9JLI8	Squamous cell carcinoma antigen recognized by T-cells 3 OS=Mus musculus OX=10090 GN=Sart3 PE=1 SV=1	5	17	5	cell cycle OR cell proliferation;cell organization and biogenesis;RNA metabolism OR transcription;other metabolic processes;developmental processes;other biological processes	nucleus;other cell component	nucleic acid binding activity;other molecular function	Sart3	mRNA processing		0.428
Q6PIJ4	Nuclear factor related to kappa-B-binding protein OS=Mus musculus OX=10090 GN=Nfrkb PE=1 SV=1	13	63	13	DNA metabolism;other metabolic processes;stress response	nucleus	nucleic acid binding activity;other molecular function	Nfrkb		UCH proteinases; DNA Damage Recognition in GG-NER	0.433
O88477	Insulin-like growth factor 2 mRNA-binding protein 1 OS=Mus musculus OX=10090 GN=Igf2bp1 PE=1 SV=1	9	109	9	cell cycle OR cell proliferation;stress response;transport;developmental processes;other biological processes	cytosol;nucleus;other cell component	nucleic acid binding activity;other molecular function	Igf2bp1	mRNA processing		0.433
Q91VI7	Ribonuclease inhibitor OS=Mus musculus OX=10090 GN=Rnh1 PE=1 SV=1	6	22	6	other biological processes	non-structural extracellular;cytosol;nucleus	enzyme regulator activity	Rnh1			0.437
Q9CXW3	Calcyclin-binding protein OS=Mus musculus OX=10090 GN=Cacybp PE=1 SV=1	9	82	9	developmental processes;other biological processes	cytosol;nucleus;other cell component	cytoskeletal activity;other molecular function	Cacybp			0.44
Q505N6	Ribosomal protein S6 kinase OS=Mus musculus OX=10090 GN=Rps6ka1 PE=1 SV=1	1	1	1	protein metabolism;other metabolic processes;signal transduction;other biological processes	cytosol;nucleus	enzyme regulator activity;kinase activity;other molecular function	Rps6ka1	IL-5 Signaling Pathway; Cytoplasmic Ribosomal Proteins; TYROBP Causal Network; Kit Receptor Signaling Pathway; EGFR1 Signaling Pathway; Insulin Signaling		0.449
P30416	Peptidyl-prolyl cis-trans isomerase FKBP4 OS=Mus musculus OX=10090 GN=Fkbp4 PE=1 SV=5	16	186	16	cell organization and biogenesis;protein metabolism;other metabolic processes;transport;developmental processes;signal transduction;other biological processes	cytosol;cytoskeleton;mitochondrion;nucleus;other cell component	signal transduction activity or receptor binding;cytoskeletal activity;other molecular function	Fkbp4		HSP90 chaperone cycle for steroid hormone receptors (SHR); Attenuation phase; Estrogen-dependent gene expression	0.449
Q99JY9	Actin-related protein 3 OS=Mus musculus OX=10090 GN=Actr3 PE=1 SV=3	3	26	3	cell cycle OR cell proliferation;cell organization and biogenesis;stress response;developmental processes;other biological processes	other membranes;cytoskeleton;ER/Golgi;nucleus;other cell component	cytoskeletal activity;other molecular function	Actr3		Regulation of actin dynamics for phagocytic cup formation; Clathrin-mediated endocytosis; EPHB-mediated forward signaling; RHO GTPases Activate WASPs and WAVEs	0.449
Q9WUM4	Coronin-1C OS=Mus musculus OX=10090 GN=Coro1c PE=1 SV=2	7	53	7	cell organization and biogenesis;transport;developmental processes;other biological processes	plasma membrane;other membranes;cytoskeleton;other cytoplasmic organelle;other cell component	cytoskeletal activity;other molecular function	Coro1c			0.457
P62983	Ubiquitin-40S ribosomal protein S27a OS=Mus musculus OX=10090 GN=Rps27a PE=1 SV=2	11	342	11	protein metabolism;other metabolic processes	cytosol;translational apparatus;nucleus;other cell component	other molecular function	Rps27a	Cytoplasmic Ribosomal Proteins	FCERI mediated NF-kB activation; Antigen processing: Ubiquitination & Proteasome degradation; Separation of Sister Chromatids; Recognition of DNA damage by PCNA-containing replication complex; Dual Incision in GG-NER; Dual incision in TC-NER; Gap-filling DNA repair synthesis and ligation in TC-NER; HDR through Homologous Recombination (HRR); Termination of translesion DNA synthesis; Gap-filling D…	0.46
P62814	V-type proton ATPase subunit B, brain isoform OS=Mus musculus OX=10090 GN=Atp6v1b2 PE=1 SV=1	7	57	7	other metabolic processes;transport	plasma membrane;other membranes;cytosol;other cell component	other molecular function	Atp6v1b2		Amino acids regulate mTORC1; ROS and RNS production in phagocytes; Insulin receptor recycling; Transferrin endocytosis and recycling; Ion channel transport	0.461
P67778	Prohibitin OS=Mus musculus OX=10090 GN=Phb PE=1 SV=1	14	130	14	cell organization and biogenesis;protein metabolism;DNA metabolism;other metabolic processes;stress response;developmental processes;signal transduction;other biological processes	plasma membrane;other membranes;mitochondrion;nucleus;other cytoplasmic organelle;other cell component	signal transduction activity or receptor binding;other molecular function	Phb		Processing of SMDT1; RAF activation	0.47
P40124	Adenylyl cyclase-associated protein 1 OS=Mus musculus OX=10090 GN=Cap1 PE=1 SV=4	7	78	7	cell organization and biogenesis;transport;other biological processes	non-structural extracellular;plasma membrane;other membranes;cytosol;cytoskeleton;other cell component	cytoskeletal activity;other molecular function	Cap1	Insulin Signaling	Neutrophil degranulation	0.47
Q9WVG6	Histone-arginine methyltransferase CARM1 OS=Mus musculus OX=10090 GN=Carm1 PE=1 SV=2	5	25	5	cell organization and biogenesis;protein metabolism;other metabolic processes;developmental processes;signal transduction;other biological processes	cytosol;nucleus;other cell component	nucleic acid binding activity;other molecular function	Carm1		Estrogen-dependent gene expression; RMTs methylate histone arginines; Regulation of lipid metabolism by PPARalpha	0.474
Q8CGC6	RNA-binding protein 28 OS=Mus musculus OX=10090 GN=Rbm28 PE=1 SV=4	2	3	2	RNA metabolism OR transcription;other metabolic processes	nucleus	nucleic acid binding activity	Rbm28	mRNA processing		0.485
E9PWY9	Phenylalanine--tRNA ligase alpha subunit OS=Mus musculus OX=10090 GN=Farsa PE=1 SV=1	7	62	7	protein metabolism;RNA metabolism OR transcription;other metabolic processes	other cell component	nucleic acid binding activity;other molecular function	Farsa			0.49
P56546	C-terminal-binding protein 2 OS=Mus musculus OX=10090 GN=Ctbp2 PE=1 SV=2	10	86	10	cell-cell signaling;other metabolic processes;transport;other biological processes	cytosol;nucleus;other cell component	signal transduction activity or receptor binding;other molecular function	Ctbp2	PluriNetWork: mechanisms associated with pluripotency; Neural Crest Differentiation; Notch Signaling Pathway; Wnt Signaling Pathway NetPath; Wnt Signaling Pathway and Pluripotency	Repression of WNT target genes	0.491
Q7TPV4	Myb-binding protein 1A OS=Mus musculus OX=10090 GN=Mybbp1a PE=1 SV=2	15	117	15	other metabolic processes;stress response;signal transduction;other biological processes	nucleus;other cell component	nucleic acid binding activity;other molecular function	Mybbp1a		B-WICH complex positively regulates rRNA expression	0.492
Q8BJA3	Homeobox-containing protein 1 OS=Mus musculus OX=10090 GN=Hmbox1 PE=1 SV=1	3	10	3	other biological processes	cytosol;cytoskeleton;nucleus;other cell component	nucleic acid binding activity;other molecular function	Hmbox1	miR-222 in Exercise-Induced Cardiac Growth		0.497
Q01320	DNA topoisomerase 2-alpha OS=Mus musculus OX=10090 GN=Top2a PE=1 SV=2	33	288	25	cell cycle OR cell proliferation;cell organization and biogenesis;DNA metabolism;other metabolic processes;stress response;developmental processes;other biological processes	cytoskeleton;nucleus;other cell component	nucleic acid binding activity;other molecular function	Top2a		SUMOylation of DNA replication proteins	0.498
E9Q0F0	Keratin 78 OS=Mus musculus OX=10090 GN=Krt78 PE=1 SV=1	3	654	2		cytoskeleton		Krt78		Formation of the cornified envelope	2.023
J3QMC5	Midasin OS=Mus musculus OX=10090 GN=Mdn1 PE=1 SV=1	6	18	6	cell organization and biogenesis;RNA metabolism OR transcription;other metabolic processes	cytosol;cytoskeleton;nucleus;other cell component	other molecular function	Mdn1			2.088
O35864	COP9 signalosome complex subunit 5 OS=Mus musculus OX=10090 GN=Cops5 PE=1 SV=3	2	20	2	protein metabolism;other metabolic processes;transport;other biological processes	cytosol;ER/Golgi;nucleus;other cell component	other molecular function	Cops5		Neddylation; DNA Damage Recognition in GG-NER; Formation of TC-NER Pre-Incision Complex; Cargo recognition for clathrin-mediated endocytosis	2.104
P0DP27	Calmodulin-2 OS=Mus musculus OX=10090 GN=Calm2 PE=1 SV=1	4	22	2	cell cycle OR cell proliferation;cell organization and biogenesis;signal transduction;other biological processes	plasma membrane;other membranes;cytoskeleton;mitochondrion;ER/Golgi;nucleus;other cell component	signal transduction activity or receptor binding;enzyme regulator activity;cytoskeletal activity;other molecular function	Calm2	Endochondral Ossification; MicroRNAs in Cardiomyocyte Hypertrophy; Alzheimers Disease; G Protein Signaling Pathways; G13 Signaling Pathway; Glycogen Metabolism; Myometrial Relaxation and Contraction Pathways; Calcium Regulation in the Cardiac Cell		2.107
Q8K1K2	26S proteasome regulatory subunit 8 OS=Mus musculus OX=10090 GN=Psmc5 PE=1 SV=1	5	44	4	protein metabolism;other metabolic processes	nucleus;other cell component	other molecular function	Psmc5	Proteasome Degradation		2.114
A0A0A6YXW6	Immunoglobulin heavy constant alpha (Fragment) OS=Mus musculus OX=10090 GN=Igha PE=1 SV=1	14	117	6	cell organization and biogenesis;stress response;transport;signal transduction;other biological processes	non-structural extracellular;plasma membrane;other membranes	signal transduction activity or receptor binding;other molecular function	Igha		Cell surface interactions at the vascular wall; Scavenging of heme from plasma	2.117
A2AFI3	RNA-binding motif protein, X chromosome OS=Mus musculus OX=10090 GN=Rbmx PE=1 SV=1	3	42	3			nucleic acid binding activity	Rbmx			2.147
P01745	Ig heavy chain V region MPC 11 OS=Mus musculus OX=10090 PE=4 SV=1	2	40	2	cell organization and biogenesis;stress response;transport;signal transduction;other biological processes	non-structural extracellular;plasma membrane;other membranes	signal transduction activity or receptor binding;other molecular function				2.169
Q99L48	60S ribosomal export protein NMD3 OS=Mus musculus OX=10090 GN=Nmd3 PE=1 SV=1	3	24	3	transport;other biological processes	nucleus;other cell component	translation activity;other molecular function	Nmd3			2.201
Q91VR5	ATP-dependent RNA helicase DDX1 OS=Mus musculus OX=10090 GN=Ddx1 PE=1 SV=1	7	36	7	cell organization and biogenesis;DNA metabolism;RNA metabolism OR transcription;other metabolic processes;stress response;developmental processes;other biological processes	cytosol;mitochondrion;nucleus;other cell component	nucleic acid binding activity;other molecular function	Ddx1	mRNA processing		2.203
Q8CCS6	Polyadenylate-binding protein 2 OS=Mus musculus OX=10090 GN=Pabpn1 PE=1 SV=3	2	8	2	protein metabolism;RNA metabolism OR transcription;other metabolic processes;transport;signal transduction;other biological processes	nucleus;other cell component	nucleic acid binding activity;other molecular function	Pabpn1	mRNA processing	mRNA 3'-end processing; RNA Polymerase II Transcription Termination; mRNA Splicing - Major Pathway; Processing of Intronless Pre-mRNAs	2.209
Q6PB66	Leucine-rich PPR motif-containing protein, mitochondrial OS=Mus musculus OX=10090 GN=Lrpprc PE=1 SV=2	10	43	10	transport;other biological processes	other membranes;cytoskeleton;mitochondrion;nucleus;other cell component	cytoskeletal activity;nucleic acid binding activity;other molecular function	Lrpprc	TNF-alpha NF-kB Signaling Pathway	TP53 Regulates Metabolic Genes; Respiratory electron transport	2.21
P62334	26S proteasome regulatory subunit 10B OS=Mus musculus OX=10090 GN=Psmc6 PE=1 SV=1	4	27	4	protein metabolism;other metabolic processes;stress response;other biological processes	cytosol;nucleus;other cell component	other molecular function	Psmc6	Proteasome Degradation	FCERI mediated NF-kB activation; Antigen processing: Ubiquitination & Proteasome degradation; Separation of Sister Chromatids; Downstream TCR signaling; Neddylation; Asymmetric localization of PCP proteins; Degradation of AXIN; Hedgehog 'on' state; Ub-specific processing proteases; Regulation of RUNX3 expression and activity; Autodegradation of Cdh1 by Cdh1:APC/C; APC/C:Cdc20 mediated degradation…	2.245
Q9CQ65	S-methyl-5'-thioadenosine phosphorylase OS=Mus musculus OX=10090 GN=Mtap PE=1 SV=1	5	26	5	other metabolic processes	cytosol;nucleus;other cell component	other molecular function	Mtap		Methionine salvage pathway	2.301
Q9CX86	Heterogeneous nuclear ribonucleoprotein A0 OS=Mus musculus OX=10090 GN=Hnrnpa0 PE=1 SV=1	6	85	5	stress response;other biological processes	nucleus	nucleic acid binding activity;other molecular function	Hnrnpa0	mRNA processing	mRNA Splicing - Major Pathway; Processing of Capped Intron-Containing Pre-mRNA	2.366
Q9JHU9	Inositol-3-phosphate synthase 1 OS=Mus musculus OX=10090 GN=Isyna1 PE=1 SV=1	3	28	3	other metabolic processes	other cell component	other molecular function	Isyna1		Synthesis of IP2, IP, and Ins in the cytosol	2.369
P62631	Elongation factor 1-alpha 2 OS=Mus musculus OX=10090 GN=Eef1a2 PE=1 SV=1	9	366	2	protein metabolism;other metabolic processes;other biological processes	nucleus;other cell component	nucleic acid binding activity;other molecular function	Eef1a2	Translation Factors		2.382
Q3TWW8	Serine/arginine-rich splicing factor 6 OS=Mus musculus OX=10090 GN=Srsf6 PE=1 SV=1	4	31	4	cell organization and biogenesis;RNA metabolism OR transcription;other metabolic processes;other biological processes	nucleus	nucleic acid binding activity	Srsf6	mRNA processing	mRNA Splicing - Major Pathway; Transport of Mature mRNA derived from an Intron-Containing Transcript; mRNA 3'-end processing; RNA Polymerase II Transcription Termination; mRNA Splicing - Minor Pathway	2.444
Q8BJ71	Nuclear pore complex protein Nup93 OS=Mus musculus OX=10090 GN=Nup93 PE=1 SV=1	9	30	9	cell organization and biogenesis;other metabolic processes;transport;signal transduction;other biological processes	other membranes;nucleus	other molecular function	Nup93		SUMOylation of DNA damage response and repair proteins; SUMOylation of SUMOylation proteins; SUMOylation of chromatin organization proteins; SUMOylation of RNA binding proteins; SUMOylation of DNA replication proteins; Regulation of HSF1-mediated heat shock response; Nuclear Pore Complex (NPC) Disassembly; Transport of Mature mRNA derived from an Intron-Containing Transcript; snRNP Assembly; Tran…	2.47
P10107	Annexin A1 OS=Mus musculus OX=10090 GN=Anxa1 PE=1 SV=2	3	8	3	cell-cell signaling;cell organization and biogenesis;protein metabolism;other metabolic processes;stress response;transport;developmental processes;signal transduction;other biological processes	non-structural extracellular;plasma membrane;other membranes;cytosol;cytoskeleton;mitochondrion;nucleus;other cytoplasmic organelle;other cell component	enzyme regulator activity;nucleic acid binding activity;other molecular function	Anxa1	Spinal Cord Injury; Prostaglandin Synthesis and Regulation	G alpha (q) signalling events; G alpha (i) signalling events; Formyl peptide receptors bind formyl peptides and many other ligands	2.506
Q04447	Creatine kinase B-type OS=Mus musculus OX=10090 GN=Ckb PE=1 SV=1	4	27	4	other metabolic processes;developmental processes;other biological processes	non-structural extracellular;cytosol;nucleus;other cell component	kinase activity;other molecular function	Ckb		Creatine metabolism	2.604
Q8VH51	RNA-binding protein 39 OS=Mus musculus OX=10090 GN=Rbm39 PE=1 SV=2	5	40	5	RNA metabolism OR transcription;other metabolic processes;other biological processes	cytoskeleton;nucleus;other cell component	nucleic acid binding activity;other molecular function	Rbm39	mRNA processing		2.693
Q543K9	Purine nucleoside phosphorylase OS=Mus musculus OX=10090 GN=Pnp PE=1 SV=1	5	56	5	other metabolic processes		other molecular function	Pnp	Purine metabolism		2.705
Q9CZ13	Cytochrome b-c1 complex subunit 1, mitochondrial OS=Mus musculus OX=10090 GN=Uqcrc1 PE=1 SV=2	14	94	14	cell organization and biogenesis;other metabolic processes;other biological processes	other membranes;cytosol;mitochondrion	other molecular function	Uqcrc1	Electron Transport Chain	Respiratory electron transport	2.715
A2A6U5	Septin-9 (Fragment) OS=Mus musculus OX=10090 GN=Septin9 PE=1 SV=1	3	18	3		cytoskeleton	other molecular function	Septin9			2.731
O55201	Transcription elongation factor SPT5 OS=Mus musculus OX=10090 GN=Supt5h PE=1 SV=1	5	28	5	RNA metabolism OR transcription;other metabolic processes;other biological processes	nucleus	nucleic acid binding activity;other molecular function	Supt5h	mRNA processing	Formation of RNA Pol II elongation complex ; RNA Polymerase II Pre-transcription Events; RNA polymerase II transcribes snRNA genes; Formation of the Early Elongation Complex; TP53 Regulates Transcription of DNA Repair Genes; mRNA Capping; RNA Pol II CTD phosphorylation and interaction with CE	2.754
F8WJG3	Transformer-2 protein homolog beta OS=Mus musculus OX=10090 GN=Tra2b PE=1 SV=1	3	30	3	other biological processes		nucleic acid binding activity	Tra2b	mRNA processing		2.79
Q61696	Heat shock 70 kDa protein 1A OS=Mus musculus OX=10090 GN=Hspa1a PE=1 SV=2	5	104	1	cell organization and biogenesis;DNA metabolism;RNA metabolism OR transcription;other metabolic processes;stress response;transport;other biological processes	plasma membrane;other membranes;cytosol;cytoskeleton;mitochondrion;nucleus;other cell component	signal transduction activity or receptor binding;other molecular function	Hspa1a	Apoptosis Modulation by HSP70; MAPK signaling pathway	Neutrophil degranulation; HSP90 chaperone cycle for steroid hormone receptors (SHR); Attenuation phase; Regulation of HSF1-mediated heat shock response; AUF1 (hnRNP D0) binds and destabilizes mRNA	2.843
Q8K019	Bcl-2-associated transcription factor 1 OS=Mus musculus OX=10090 GN=Bclaf1 PE=1 SV=2	15	148	1	stress response;other biological processes	nucleus;other cell component	nucleic acid binding activity;other molecular function	Bclaf1	mRNA processing		2.864
Q9JHI7	Exosome complex component RRP45 OS=Mus musculus OX=10090 GN=Exosc9 PE=1 SV=1	2	19	2	RNA metabolism OR transcription;other metabolic processes;other biological processes	nucleus;other cytoplasmic organelle;other cell component	nucleic acid binding activity;other molecular function	Exosc9	mRNA processing	Major pathway of rRNA processing in the nucleolus and cytosol; mRNA decay by 3' to 5' exoribonuclease; Tristetraprolin (TTP, ZFP36) binds and destabilizes mRNA; Butyrate Response Factor 1 (BRF1) binds and destabilizes mRNA; KSRP (KHSRP) binds and destabilizes mRNA	2.866
Q99MN1	Lysine--tRNA ligase OS=Mus musculus OX=10090 GN=Kars1 PE=1 SV=1	12	112	12	protein metabolism;RNA metabolism OR transcription;other metabolic processes;signal transduction;other biological processes	non-structural extracellular;plasma membrane;other membranes;cytosol;nucleus;other cell component	nucleic acid binding activity;other molecular function	Kars1			2.905
A0A0B4J1H6	Immunoglobulin kappa chain variable 2-137 (Fragment) OS=Mus musculus OX=10090 GN=Igkv2-137 PE=4 SV=1	1	2	1	other metabolic processes;other biological processes	non-structural extracellular		Igkv2-137			2.929
P16460	Argininosuccinate synthase OS=Mus musculus OX=10090 GN=Ass1 PE=1 SV=1	10	78	10	other metabolic processes;stress response;developmental processes;other biological processes	other membranes;cytosol;mitochondrion;ER/Golgi;nucleus;other cytoplasmic organelle;other cell component	other molecular function	Ass1	Alanine and aspartate metabolism	Urea cycle	2.959
P32037	Solute carrier family 2, facilitated glucose transporter member 3 OS=Mus musculus OX=10090 GN=Slc2a3 PE=1 SV=1	4	42	4	transport	plasma membrane;other membranes;ER/Golgi;other cell component	transporter activity;other molecular function	Slc2a3	Glycolysis and Gluconeogenesis; Focal Adhesion-PI3K-Akt-mTOR-signaling pathway	Neutrophil degranulation; Cellular hexose transport; Vitamin C (ascorbate) metabolism	3.139
Q8JZN5	Complex I assembly factor ACAD9, mitochondrial OS=Mus musculus OX=10090 GN=Acad9 PE=1 SV=2	10	56	10	cell organization and biogenesis;other metabolic processes	other membranes;mitochondrion;nucleus;other cell component	other molecular function	Acad9		Complex I biogenesis	3.237
Q8BZN4	NUAK family SNF1-like kinase 2 OS=Mus musculus OX=10090 GN=Nuak2 PE=1 SV=2	1	3	1	cell organization and biogenesis;protein metabolism;other metabolic processes;stress response;signal transduction;other biological processes	nucleus;other cell component	kinase activity;other molecular function	Nuak2			3.678
Q9CW46	Ribonucleoprotein PTB-binding 1 OS=Mus musculus OX=10090 GN=Raver1 PE=1 SV=2	14	129	14	RNA metabolism OR transcription;other metabolic processes	nucleus;other cell component	nucleic acid binding activity	Raver1	mRNA processing		3.694
Q61550	Double-strand-break repair protein rad21 homolog OS=Mus musculus OX=10090 GN=Rad21 PE=1 SV=3	1	6	1	cell cycle OR cell proliferation;cell organization and biogenesis;DNA metabolism;stress response;developmental processes;other biological processes	cytosol;nucleus;other cell component	other molecular function	Rad21	mRNA processing	Separation of Sister Chromatids; Resolution of Sister Chromatid Cohesion; SUMOylation of DNA damage response and repair proteins; Establishment of Sister Chromatid Cohesion; Cohesin Loading onto Chromatin	3.829
P11438	Lysosome-associated membrane glycoprotein 1 OS=Mus musculus OX=10090 GN=Lamp1 PE=1 SV=2	1	3	1	transport;signal transduction;other biological processes	plasma membrane;other membranes;cytosol;ER/Golgi;other cytoplasmic organelle;other cell component	other molecular function	Lamp1		Neutrophil degranulation	3.873
Q5SUR0	Phosphoribosylformylglycinamidine synthase OS=Mus musculus OX=10090 GN=Pfas PE=1 SV=1	12	49	12	other metabolic processes;other biological processes	other cell component	other molecular function	Pfas	Purine metabolism	Purine ribonucleoside monophosphate biosynthesis	3.938
Q8K3X4	Probable E3 ubiquitin-protein ligase IRF2BPL OS=Mus musculus OX=10090 GN=Irf2bpl PE=1 SV=1	2	12	2	protein metabolism;other metabolic processes;developmental processes;other biological processes	nucleus	other molecular function	Irf2bpl			4.099
P61205	ADP-ribosylation factor 3 OS=Mus musculus OX=10090 GN=Arf3 PE=2 SV=2	5	27	3	transport	plasma membrane;other membranes;ER/Golgi;other cell component	other molecular function	Arf3		COPI-dependent Golgi-to-ER retrograde traffic; COPI-mediated anterograde transport; Synthesis of PIPs at the Golgi membrane	4.221
Q91YR9	Prostaglandin reductase 1 OS=Mus musculus OX=10090 GN=Ptgr1 PE=1 SV=2	4	44	4	other metabolic processes;other biological processes	other cell component	other molecular function	Ptgr1	Eicosanoid metabolism via Cyclo Oxygenases (COX); Eicosanoid metabolism via Lipo Oxygenases (LOX)		4.237
Q91ZK0	Transcription factor AP-2-delta OS=Mus musculus OX=10090 GN=Tfap2d PE=1 SV=1	1	2	1	developmental processes;other biological processes	nucleus;other cell component	nucleic acid binding activity;other molecular function	Tfap2d		Negative regulation of activity of TFAP2 (AP-2) family transcription factors; Activation of the TFAP2 (AP-2) family of transcription factors	4.356
P26039	Talin-1 OS=Mus musculus OX=10090 GN=Tln1 PE=1 SV=2	3	7	3	cell adhesion;cell organization and biogenesis;signal transduction	plasma membrane;other membranes;cytoskeleton;other cell component	signal transduction activity or receptor binding;cytoskeletal activity;other molecular function	Tln1	Primary Focal Segmental Glomerulosclerosis FSGS; Integrin-mediated Cell Adhesion; Focal Adhesion	Platelet degranulation ; MAP2K and MAPK activation; GRB2:SOS provides linkage to MAPK signaling for Integrins ; p130Cas linkage to MAPK signaling for integrins; Smooth Muscle Contraction; SEMA3A-Plexin repulsion signaling by inhibiting Integrin adhesion	4.449
A0A0R4IZY0	Thimet oligopeptidase OS=Mus musculus OX=10090 GN=Thop1 PE=1 SV=1	9	52	9	protein metabolism;other metabolic processes		other molecular function	Thop1			4.871
P97821	Dipeptidyl peptidase 1 OS=Mus musculus OX=10090 GN=Ctsc PE=1 SV=1	1	1	1	protein metabolism;other metabolic processes;other biological processes	non-structural extracellular;cytoskeleton;ER/Golgi;nucleus;other cytoplasmic organelle;other cell component	enzyme regulator activity;other molecular function	Ctsc		Neutrophil degranulation; MHC class II antigen presentation; COPII-mediated vesicle transport; Cargo concentration in the ER	5.538
E9QP00	Transformer-2 protein homolog alpha OS=Mus musculus OX=10090 GN=Tra2a PE=1 SV=1	3	15	3	RNA metabolism OR transcription;other metabolic processes	nucleus	nucleic acid binding activity	Tra2a			5.619
Q8BY71	Histone acetyltransferase type B catalytic subunit OS=Mus musculus OX=10090 GN=Hat1 PE=1 SV=1	4	17	4	cell organization and biogenesis;protein metabolism;other metabolic processes;other biological processes	nucleus;other cell component	other molecular function	Hat1	Histone modifications; EGFR1 Signaling Pathway	HATs acetylate histones	5.684
Q9CSH3	Exosome complex exonuclease RRP44 OS=Mus musculus OX=10090 GN=Dis3 PE=1 SV=4	4	13	4	RNA metabolism OR transcription;other metabolic processes	cytosol;nucleus;other cytoplasmic organelle;other cell component	enzyme regulator activity;nucleic acid binding activity;other molecular function	Dis3	mRNA processing	Major pathway of rRNA processing in the nucleolus and cytosol; mRNA decay by 3' to 5' exoribonuclease; Tristetraprolin (TTP, ZFP36) binds and destabilizes mRNA; Butyrate Response Factor 1 (BRF1) binds and destabilizes mRNA; KSRP (KHSRP) binds and destabilizes mRNA	5.957
Q8BQT2	Divergent protein kinase domain 1C OS=Mus musculus OX=10090 GN=Dipk1c PE=2 SV=2	1	17	1		other membranes;ER/Golgi		Dipk1c			6.481
F6T4M4	Serine/arginine repetitive matrix protein 1 (Fragment) OS=Mus musculus OX=10090 GN=Srrm1 PE=1 SV=1	1	12	1	RNA metabolism OR transcription;other metabolic processes			Srrm1			6.786
Q9QWK4	CD5 antigen-like OS=Mus musculus OX=10090 GN=Cd5l PE=1 SV=3	2	7	2	protein metabolism;other metabolic processes;stress response;transport;other biological processes	non-structural extracellular;plasma membrane;other membranes;other cell component	other molecular function	Cd5l			7.668
Q3THK7	GMP synthase [glutamine-hydrolyzing] OS=Mus musculus OX=10090 GN=Gmps PE=1 SV=2	5	25	5	other metabolic processes	cytosol	other molecular function	Gmps	Purine metabolism	Purine ribonucleoside monophosphate biosynthesis	8.55
Q8BGZ7	Keratin, type II cytoskeletal 75 OS=Mus musculus OX=10090 GN=Krt75 PE=1 SV=1	15	512	2	developmental processes	cytoskeleton		Krt75		Formation of the cornified envelope	8.827
Q61655	ATP-dependent RNA helicase DDX19A OS=Mus musculus OX=10090 GN=Ddx19a PE=1 SV=2	6	35	6	other metabolic processes;transport;other biological processes	nucleus;other cell component	nucleic acid binding activity;other molecular function	Ddx19a	mRNA processing		9.353
P47754	F-actin-capping protein subunit alpha-2 OS=Mus musculus OX=10090 GN=Capza2 PE=1 SV=3	6	32	5	cell organization and biogenesis	other membranes;cytoskeleton;other cell component	cytoskeletal activity	Capza2		COPI-mediated anterograde transport; MHC class II antigen presentation; HSP90 chaperone cycle for steroid hormone receptors (SHR); COPI-independent Golgi-to-ER retrograde traffic; Factors involved in megakaryocyte development and platelet production; Advanced glycosylation endproduct receptor signaling	10.001
P46935	E3 ubiquitin-protein ligase NEDD4 OS=Mus musculus OX=10090 GN=Nedd4 PE=1 SV=3	10	50	10	cell organization and biogenesis;protein metabolism;other metabolic processes;transport;developmental processes;other biological processes	plasma membrane;other membranes;cytosol;other cell component	signal transduction activity or receptor binding;other molecular function	Nedd4	Proteasome Degradation	Regulation of PTEN stability and activity; Antigen processing: Ubiquitination & Proteasome degradation; Regulation of PTEN localization; Downregulation of ERBB4 signaling; ISG15 antiviral mechanism	11.61
Q3UV71	Protein O-mannosyl-transferase TMTC1 OS=Mus musculus OX=10090 GN=Tmtc1 PE=2 SV=2	1	5	1	protein metabolism;RNA metabolism OR transcription;other metabolic processes	other membranes;ER/Golgi	other molecular function	Tmtc1			13.242
Q8QZY1	Eukaryotic translation initiation factor 3 subunit L OS=Mus musculus OX=10090 GN=Eif3l PE=1 SV=1	14	102	14	cell organization and biogenesis;protein metabolism;other metabolic processes;other biological processes	translational apparatus;nucleus;other cell component	nucleic acid binding activity	Eif3l		L13a-mediated translational silencing of Ceruloplasmin expression; Formation of a pool of free 40S subunits; GTP hydrolysis and joining of the 60S ribosomal subunit; Translation initiation complex formation; Formation of the ternary complex, and subsequently, the 43S complex; Ribosomal scanning and start codon recognition	16.066
P01746	Ig heavy chain V region 93G7 OS=Mus musculus OX=10090 PE=2 SV=1	2	7	1	cell organization and biogenesis;stress response;transport;signal transduction;other biological processes	non-structural extracellular;plasma membrane;other membranes	signal transduction activity or receptor binding;other molecular function	NA			24.488
Q9CW03	Structural maintenance of chromosomes protein 3 OS=Mus musculus OX=10090 GN=Smc3 PE=1 SV=2	5	13	5	cell cycle OR cell proliferation;cell organization and biogenesis;DNA metabolism;other metabolic processes;stress response;other biological processes	extracellular matrix;cytoskeleton;nucleus;other cell component	cytoskeletal activity;other molecular function	Smc3		Separation of Sister Chromatids; Resolution of Sister Chromatid Cohesion; SUMOylation of DNA damage response and repair proteins; Establishment of Sister Chromatid Cohesion; Cohesin Loading onto Chromatin	100
Q9DCD0	6-phosphogluconate dehydrogenase, decarboxylating OS=Mus musculus OX=10090 GN=Pgd PE=1 SV=3	10	90	10	other metabolic processes	cytosol;other cell component	other molecular function	Pgd	Oxidative Stress and Redox Pathway; Pentose Phosphate Pathway	Pentose phosphate pathway	100

## Sheet: sumo 1 IP
Accession	Description	# Peptides	# PSMs	# Unique Peptides	Biological Process	Cellular Component	Molecular Function	Gene Symbol	WikiPathways	Reactome Pathways	Abundance Ratio: (-PML IP anti-SUMO1) / (control IP anti-SUMO1)
Q60953	Protein PML OS=Mus musculus OX=10090 GN=Pml PE=1 SV=3	30	290	30	cell cycle OR cell proliferation;cell organization and biogenesis;protein metabolism;other metabolic processes;stress response;transport;developmental processes;signal transduction;other biological processes	other membranes;cytosol;ER/Golgi;nucleus;other cytoplasmic organelle;other cell component	nucleic acid binding activity;other molecular function	Pml	PluriNetWork: mechanisms associated with pluripotency; TNF-alpha NF-kB Signaling Pathway	SUMOylation of DNA damage response and repair proteins; SUMOylation of ubiquitinylation proteins; Regulation of PTEN localization; Regulation of TP53 Activity through Acetylation; Regulation of RUNX1 Expression and Activity	0.026
P30415	NK-tumor recognition protein OS=Mus musculus OX=10090 GN=Nktr PE=1 SV=4	11	61	11	protein metabolism;other metabolic processes;other biological processes	plasma membrane;other membranes;nucleus;other cell component	other molecular function	Nktr			0.041
Q8BHX3	Borealin OS=Mus musculus OX=10090 GN=Cdca8 PE=1 SV=2	4	13	4	cell cycle OR cell proliferation;cell organization and biogenesis;other biological processes	non-structural extracellular;cytoskeleton;nucleus;other cell component		Cdca8		Separation of Sister Chromatids; Resolution of Sister Chromatid Cohesion; RHO GTPases Activate Formins; EML4 and NUDC in mitotic spindle formation; SUMOylation of DNA replication proteins; Amplification of signal from unattached kinetochores via a MAD2 inhibitory signal	0.042
P07744	Keratin, type II cytoskeletal 4 OS=Mus musculus OX=10090 GN=Krt4 PE=1 SV=2	11	320	3	cell organization and biogenesis;other biological processes	cytoskeleton;other cell component		Krt4		Formation of the cornified envelope	0.113
Q80Z37	E3 ubiquitin-protein ligase Topors OS=Mus musculus OX=10090 GN=Topors PE=1 SV=1	5	15	5	protein metabolism;other metabolic processes;stress response;signal transduction;other biological processes	cytoskeleton;nucleus;other cell component	nucleic acid binding activity;other molecular function	Topors		SUMOylation of transcription cofactors; SUMOylation of SUMOylation proteins; SUMOylation of immune response proteins	0.129
P68134	Actin, alpha skeletal muscle OS=Mus musculus OX=10090 GN=Acta1 PE=1 SV=1	10	304	3	cell organization and biogenesis;developmental processes;other biological processes	cytoskeleton;other cell component	other molecular function	Acta1	Hypothetical Network for Drug Addiction; Myometrial Relaxation and Contraction Pathways	Striated Muscle Contraction	0.13
A2A484	Zinc finger, MYND-type-containing 8 OS=Mus musculus OX=10090 GN=Zmynd8 PE=1 SV=1	3	9	3	other biological processes	ER/Golgi;nucleus;other cell component	other molecular function	Zmynd8			0.143
P02340	Cellular tumor antigen p53 OS=Mus musculus OX=10090 GN=Tp53 PE=1 SV=4	6	22	6	cell cycle OR cell proliferation;cell organization and biogenesis;DNA metabolism;RNA metabolism OR transcription;other metabolic processes;stress response;transport;developmental processes;signal transduction;other biological processes	other membranes;cytosol;cytoskeleton;mitochondrion;ER/Golgi;nucleus;other cell component	signal transduction activity or receptor binding;enzyme regulator activity;nucleic acid binding activity;other molecular function	Tp53	Apoptosis; PluriNetWork: mechanisms associated with pluripotency; Alzheimers Disease; Spinal Cord Injury; Delta-Notch Signaling Pathway; Novel Jun-Dmp1 Pathway; G1 to S cell cycle control; MAPK signaling pathway; Wnt Signaling Pathway and Pluripotency	Ub-specific processing proteases; Ovarian tumor domain proteases; Regulation of TP53 Activity through Methylation; Regulation of TP53 Activity through Phosphorylation; The role of GTSE1 in G2/M progression after G2 checkpoint; PI5P Regulates TP53 Acetylation; Recruitment and ATM-mediated phosphorylation of repair and signaling proteins at DNA double strand breaks; G2/M DNA damage checkpoint; Form…	0.146
Q6P5D8	Structural maintenance of chromosomes flexible hinge domain-containing protein 1 OS=Mus musculus OX=10090 GN=Smchd1 PE=1 SV=2	20	76	20	cell organization and biogenesis;DNA metabolism;other metabolic processes;stress response;developmental processes;other biological processes	nucleus;other cell component	nucleic acid binding activity;other molecular function	Smchd1			0.159
P16015	Carbonic anhydrase 3 OS=Mus musculus OX=10090 GN=Ca3 PE=1 SV=3	1	3	1	other metabolic processes;stress response;other biological processes	cytosol	other molecular function	Ca3		Reversible hydration of carbon dioxide	0.169
O08784	Treacle protein OS=Mus musculus OX=10090 GN=Tcof1 PE=1 SV=1	5	16	5	RNA metabolism OR transcription;other metabolic processes;developmental processes;other biological processes	cytosol;nucleus	other molecular function	Tcof1			0.201
Q6PAL0	BEN domain-containing protein 3 OS=Mus musculus OX=10090 GN=Bend3 PE=1 SV=1	12	45	12	cell organization and biogenesis;protein metabolism;DNA metabolism;other metabolic processes;other biological processes	nucleus;other cell component	nucleic acid binding activity	Bend3			0.215
P61957	Small ubiquitin-related modifier 2 OS=Mus musculus OX=10090 GN=Sumo2 PE=1 SV=1	7	181	3	protein metabolism;other metabolic processes;other biological processes	nucleus	signal transduction activity or receptor binding;other molecular function	Sumo2			0.224
E9QP19	E3 ubiquitin-protein ligase TRIM33 OS=Mus musculus OX=10090 GN=Trim33 PE=1 SV=1	16	101	14	protein metabolism;other metabolic processes;other biological processes	nucleus	nucleic acid binding activity;other molecular function	Trim33	PluriNetWork: mechanisms associated with pluripotency		0.261
P01745	Ig heavy chain V region MPC 11 OS=Mus musculus OX=10090 PE=4 SV=1	2	40	2	cell organization and biogenesis;stress response;transport;signal transduction;other biological processes	non-structural extracellular;plasma membrane;other membranes	signal transduction activity or receptor binding;other molecular function				0.276
Q64127	Transcription intermediary factor 1-alpha OS=Mus musculus OX=10090 GN=Trim24 PE=1 SV=1	20	195	18	protein metabolism;other metabolic processes;other biological processes	nucleus;other cell component	signal transduction activity or receptor binding;nucleic acid binding activity;kinase activity;other molecular function	Trim24	PluriNetWork: mechanisms associated with pluripotency		0.277
Q9JK30	Origin recognition complex subunit 3 OS=Mus musculus OX=10090 GN=Orc3 PE=1 SV=1	2	5	2	cell cycle OR cell proliferation;cell organization and biogenesis;DNA metabolism;other metabolic processes;other biological processes	nucleus;other cell component	nucleic acid binding activity	Orc3	DNA Replication; G1 to S cell cycle control	CDT1 association with the CDC6:ORC:origin complex; Orc1 removal from chromatin; Activation of ATR in response to replication stress; Activation of the pre-replicative complex; CDC6 association with the ORC:origin complex; Assembly of the ORC complex at the origin of replication	0.283
Q8VD24	Zinc finger CCHC domain-containing protein 18 OS=Mus musculus OX=10090 GN=Zcchc18 PE=2 SV=1	1	5	1	other biological processes	nucleus	other molecular function	Zcchc18			0.291
Q80Y84	Lysine-specific demethylase 5B OS=Mus musculus OX=10090 GN=Kdm5b PE=1 SV=1	12	86	12	cell organization and biogenesis;protein metabolism;other metabolic processes;developmental processes;other biological processes	cytosol;nucleus	nucleic acid binding activity;other molecular function	Kdm5b		HDMs demethylate histones; TFAP2 (AP-2) family regulates transcription of cell cycle factors	0.296
Q06180	Tyrosine-protein phosphatase non-receptor type 2 OS=Mus musculus OX=10090 GN=Ptpn2 PE=1 SV=2	2	4	2	protein metabolism;other metabolic processes;developmental processes;signal transduction;other biological processes	plasma membrane;other membranes;cytosol;ER/Golgi;nucleus	signal transduction activity or receptor binding;other molecular function	Ptpn2		Negative regulation of MET activity; Regulation of IFNG signaling	0.297
Q8BKE5	Fibrinogen silencer-binding protein OS=Mus musculus OX=10090 GN=Fsbp PE=2 SV=1	2	8	2		nucleus	other molecular function	Fsbp			0.303
P00405	Cytochrome c oxidase subunit 2 OS=Mus musculus OX=10090 GN=Mtco2 PE=1 SV=1	4	19	4	other metabolic processes;stress response;transport;developmental processes;other biological processes	other membranes;mitochondrion	transporter activity;other molecular function	Mtco2	Selenium Micronutrient Network; Electron Transport Chain	TP53 Regulates Metabolic Genes; Respiratory electron transport	0.306
Q8BTU1	Cilia- and flagella-associated protein 20 OS=Mus musculus OX=10090 GN=Cfap20 PE=1 SV=1	2	4	2	cell organization and biogenesis;protein metabolism;other metabolic processes;other biological processes	cytoskeleton;nucleus;other cell component		Cfap20			0.324
Q792Z1	Trypsin 10 OS=Mus musculus OX=10090 GN=Try10 PE=1 SV=1	3	20	3	protein metabolism;other metabolic processes	non-structural extracellular	other molecular function	Try10		Neutrophil degranulation; Collagen degradation; Activation of Matrix Metalloproteinases; Antimicrobial peptides; Cobalamin (Cbl, vitamin B12) transport and metabolism; Alpha-defensins	0.35
Q8CCG4	Developmental pluripotency-associated protein 4 OS=Mus musculus OX=10090 GN=Dppa4 PE=1 SV=2	2	9	2	developmental processes	nucleus	other molecular function	Dppa4	PluriNetWork: mechanisms associated with pluripotency		0.355
Q9JI57	General transcription factor II-I repeat domain-containing protein 1 OS=Mus musculus OX=10090 GN=Gtf2ird1 PE=2 SV=2	3	17	3	RNA metabolism OR transcription;other metabolic processes;developmental processes;other biological processes	cytosol;nucleus	nucleic acid binding activity;other molecular function	Gtf2ird1			0.359
Q9JKF1	Ras GTPase-activating-like protein IQGAP1 OS=Mus musculus OX=10090 GN=Iqgap1 PE=1 SV=2	2	5	2	cell organization and biogenesis;developmental processes;signal transduction;other biological processes	plasma membrane;other membranes;cytoskeleton;nucleus;other cell component	enzyme regulator activity;cytoskeletal activity;other molecular function	Iqgap1	G13 Signaling Pathway; Regulation of Actin Cytoskeleton	Neutrophil degranulation; RHO GTPases activate IQGAPs; MAP2K and MAPK activation; Nephrin family interactions	0.361
G3UY70	Lethal(3)malignant brain tumor-like protein 2 OS=Mus musculus OX=10090 GN=L3mbtl2 PE=1 SV=1	7	32	7	cell organization and biogenesis;other biological processes	nucleus	other molecular function	L3mbtl2			0.365
A2ABG6	MBT domain-containing protein 1 OS=Mus musculus OX=10090 GN=Mbtd1 PE=1 SV=1	1	8	1	cell organization and biogenesis;other biological processes	other membranes;nucleus	other molecular function	Mbtd1			0.365
E9Q7G0	Nuclear mitotic apparatus protein 1 OS=Mus musculus OX=10090 GN=Numa1 PE=1 SV=1	3	3	3	cell cycle OR cell proliferation;cell organization and biogenesis;transport;other biological processes	plasma membrane;other membranes;cytosol;cytoskeleton;ER/Golgi;nucleus;other cell component	cytoskeletal activity;other molecular function	Numa1		Recruitment of NuMA to mitotic centrosomes; Mitotic Prophase	0.366
O88508-2	Isoform 2 of DNA (cytosine-5)-methyltransferase 3A OS=Mus musculus OX=10090 GN=Dnmt3a	8	43	7				Dnmt3a			0.367
B2RRF6	Zinc finger protein 518A OS=Mus musculus OX=10090 GN=Znf518a PE=2 SV=1	31	215	31	other biological processes	nucleus	nucleic acid binding activity;other molecular function	Znf518a			0.369
Q62315	Protein Jumonji OS=Mus musculus OX=10090 GN=Jarid2 PE=1 SV=1	11	78	11	cell organization and biogenesis;protein metabolism;other metabolic processes;developmental processes;other biological processes	mitochondrion;nucleus	nucleic acid binding activity;other molecular function	Jarid2	PluriNetWork: mechanisms associated with pluripotency	PRC2 methylates histones and DNA	0.37
F6T4M4	Serine/arginine repetitive matrix protein 1 (Fragment) OS=Mus musculus OX=10090 GN=Srrm1 PE=1 SV=1	1	12	1	RNA metabolism OR transcription;other metabolic processes			Srrm1			0.374
Q9ER74	Sal-like protein 1 OS=Mus musculus OX=10090 GN=Sall1 PE=1 SV=1	17	141	13	developmental processes;other biological processes	nucleus;other cell component	nucleic acid binding activity;other molecular function	Sall1			0.376
P47754	F-actin-capping protein subunit alpha-2 OS=Mus musculus OX=10090 GN=Capza2 PE=1 SV=3	6	32	5	cell organization and biogenesis	other membranes;cytoskeleton;other cell component	cytoskeletal activity	Capza2		COPI-mediated anterograde transport; MHC class II antigen presentation; HSP90 chaperone cycle for steroid hormone receptors (SHR); COPI-independent Golgi-to-ER retrograde traffic; Factors involved in megakaryocyte development and platelet production; Advanced glycosylation endproduct receptor signaling	0.379
P59997	Lysine-specific demethylase 2A OS=Mus musculus OX=10090 GN=Kdm2a PE=1 SV=2	5	16	5	cell organization and biogenesis;protein metabolism;DNA metabolism;other metabolic processes;stress response;developmental processes;other biological processes	nucleus;other cell component	nucleic acid binding activity;other molecular function	Kdm2a		HDMs demethylate histones	0.381
Q61687	Transcriptional regulator ATRX OS=Mus musculus OX=10090 GN=Atrx PE=1 SV=3	14	69	14	cell cycle OR cell proliferation;cell organization and biogenesis;DNA metabolism;other metabolic processes;stress response;developmental processes;signal transduction;other biological processes	nucleus;other cell component	nucleic acid binding activity;other molecular function	Atrx	PluriNetWork: mechanisms associated with pluripotency	Inhibition of DNA recombination at telomere	0.385
Q3UH06-3	Isoform 3 of Ras-responsive element-binding protein 1 OS=Mus musculus OX=10090 GN=Rreb1	20	131	20				Rreb1			0.388
P28740-1	Isoform 1 of Kinesin-like protein KIF2A OS=Mus musculus OX=10090 GN=Kif2a	1	2	1				Kif2a			0.388
P01878	Ig alpha chain C region OS=Mus musculus OX=10090 PE=1 SV=1	10	103	2			signal transduction activity or receptor binding				0.39
Q8K1K2	26S proteasome regulatory subunit 8 OS=Mus musculus OX=10090 GN=Psmc5 PE=1 SV=1	5	44	4	protein metabolism;other metabolic processes	nucleus;other cell component	other molecular function	Psmc5	Proteasome Degradation		0.39
F7BJB9	MORC family CW-type zinc finger protein 3 OS=Mus musculus OX=10090 GN=Morc3 PE=1 SV=1	40	523	40	protein metabolism;other metabolic processes;developmental processes;other biological processes	nucleus	nucleic acid binding activity;other molecular function	Morc3			0.393
E9PWW9	Remodeling and spacing factor 1 OS=Mus musculus OX=10090 GN=Rsf1 PE=1 SV=2	7	34	7	cell organization and biogenesis;RNA metabolism OR transcription;other metabolic processes;other biological processes	nucleus;other cell component	other molecular function	Rsf1		Deposition of new CENPA-containing nucleosomes at the centromere	0.405
Q6ZWZ4	60S ribosomal protein L36 OS=Mus musculus OX=10090 GN=Rpl36 PE=1 SV=1	2	37	2	protein metabolism;other metabolic processes	cytosol;translational apparatus;nucleus	other molecular function	Rpl36	Cytoplasmic Ribosomal Proteins		0.413
Q62074	Protein kinase C iota type OS=Mus musculus OX=10090 GN=Prkci PE=1 SV=3	1	1	1	cell organization and biogenesis;protein metabolism;other metabolic processes;transport;developmental processes;signal transduction;other biological processes	non-structural extracellular;plasma membrane;other membranes;cytosol;cytoskeleton;ER/Golgi;nucleus;other cytoplasmic organelle;other cell component	kinase activity;other molecular function	Prkci	G Protein Signaling Pathways; Wnt Signaling Pathway; EGFR1 Signaling Pathway; Insulin Signaling; Wnt Signaling Pathway and Pluripotency	p75NTR recruits signalling complexes; Tight junction interactions; Pre-NOTCH Transcription and Translation	0.413
D3YYC3	Histone-lysine N-methyltransferase SETDB1 OS=Mus musculus OX=10090 GN=Setdb1 PE=1 SV=1	1	1	1	cell organization and biogenesis;protein metabolism;other metabolic processes;signal transduction;other biological processes	nucleus;other cell component	nucleic acid binding activity;other molecular function	Setdb1			0.414
A0A0A6YXN4	Immunoglobulin heavy variable V1-18 (Fragment) OS=Mus musculus OX=10090 GN=Ighv1-18 PE=1 SV=1	4	57	4	cell organization and biogenesis;stress response;transport;signal transduction;other biological processes	non-structural extracellular;plasma membrane;other membranes	signal transduction activity or receptor binding;other molecular function	Ighv1-18			0.434
A0A0A6YW37	Immunoglobulin heavy variable V1-9 (Fragment) OS=Mus musculus OX=10090 GN=Ighv1-9 PE=4 SV=1	2	5	2	cell organization and biogenesis;stress response;transport;signal transduction;other biological processes	non-structural extracellular;plasma membrane;other membranes	signal transduction activity or receptor binding;other molecular function	Ighv1-9			0.437
Q8BX22	Sal-like protein 4 OS=Mus musculus OX=10090 GN=Sall4 PE=1 SV=2	21	206	20	cell cycle OR cell proliferation;developmental processes;other biological processes	nucleus;other cell component	nucleic acid binding activity;other molecular function	Sall4	PluriNetWork: mechanisms associated with pluripotency	Regulation of PTEN gene transcription	0.443
A2A7B5	PR domain-containing 2, with ZNF domain OS=Mus musculus OX=10090 GN=Prdm2 PE=1 SV=1	3	23	3	developmental processes;other biological processes	ER/Golgi;nucleus	nucleic acid binding activity;other molecular function	Prdm2			0.443
Q9CSH3	Exosome complex exonuclease RRP44 OS=Mus musculus OX=10090 GN=Dis3 PE=1 SV=4	4	13	4	RNA metabolism OR transcription;other metabolic processes	cytosol;nucleus;other cytoplasmic organelle;other cell component	enzyme regulator activity;nucleic acid binding activity;other molecular function	Dis3	mRNA processing	Major pathway of rRNA processing in the nucleolus and cytosol; mRNA decay by 3' to 5' exoribonuclease; Tristetraprolin (TTP, ZFP36) binds and destabilizes mRNA; Butyrate Response Factor 1 (BRF1) binds and destabilizes mRNA; KSRP (KHSRP) binds and destabilizes mRNA	0.453
D3Z3N4	Heterogeneous nuclear ribonucleoprotein H3 OS=Mus musculus OX=10090 GN=Hnrnph3 PE=1 SV=1	2	5	2	other biological processes	nucleus;other cell component	nucleic acid binding activity	Hnrnph3			0.455
Q8K411	Presequence protease, mitochondrial OS=Mus musculus OX=10090 GN=Pitrm1 PE=1 SV=1	1	1	1	protein metabolism;other metabolic processes	mitochondrion	other molecular function	Pitrm1		Mitochondrial protein import	0.461
A2A791	Zinc finger MYM-type protein 4 OS=Mus musculus OX=10090 GN=Zmym4 PE=1 SV=1	36	317	36	cell organization and biogenesis;other biological processes		other molecular function	Zmym4			0.464
P62983	Ubiquitin-40S ribosomal protein S27a OS=Mus musculus OX=10090 GN=Rps27a PE=1 SV=2	11	342	11	protein metabolism;other metabolic processes	cytosol;translational apparatus;nucleus;other cell component	other molecular function	Rps27a	Cytoplasmic Ribosomal Proteins	FCERI mediated NF-kB activation; Antigen processing: Ubiquitination & Proteasome degradation; Separation of Sister Chromatids; Recognition of DNA damage by PCNA-containing replication complex; Dual Incision in GG-NER; Dual incision in TC-NER; Gap-filling DNA repair synthesis and ligation in TC-NER; HDR through Homologous Recombination (HRR); Termination of translesion DNA synthesis; Gap-filling D…	0.467
A0A0R4J0B2	Phospholipase B-like OS=Mus musculus OX=10090 GN=Plbd1 PE=1 SV=1	1	2	1	other metabolic processes	non-structural extracellular	other molecular function	Plbd1			0.467
E9QL25	Lysine-specific demethylase 2B OS=Mus musculus OX=10090 GN=Kdm2b PE=1 SV=1	2	11	2	cell organization and biogenesis;protein metabolism;other metabolic processes	nucleus	nucleic acid binding activity;other molecular function	Kdm2b			0.472
Q9WTI7	Unconventional myosin-Ic OS=Mus musculus OX=10090 GN=Myo1c PE=1 SV=2	2	4	2	cell organization and biogenesis;stress response;transport;signal transduction;other biological processes	plasma membrane;other membranes;cytosol;cytoskeleton;nucleus;other cell component	signal transduction activity or receptor binding;cytoskeletal activity;other molecular function	Myo1c	Insulin Signaling	Regulation of actin dynamics for phagocytic cup formation; B-WICH complex positively regulates rRNA expression	0.473
Q922F4	Tubulin beta-6 chain OS=Mus musculus OX=10090 GN=Tubb6 PE=1 SV=1	11	263	2	cell cycle OR cell proliferation;cell organization and biogenesis;other biological processes	cytoskeleton;other cell component	cytoskeletal activity;other molecular function	Tubb6		Separation of Sister Chromatids; The role of GTSE1 in G2/M progression after G2 checkpoint; Aggrephagy; HSP90 chaperone cycle for steroid hormone receptors (SHR); MHC class II antigen presentation; Recycling pathway of L1; Recruitment of NuMA to mitotic centrosomes; Resolution of Sister Chromatid Cohesion; RHO GTPases Activate Formins; EML4 and NUDC in mitotic spindle formation; COPI-dependent Go…	0.477
O88466	Zinc finger protein 106 OS=Mus musculus OX=10090 GN=Znf106 PE=1 SV=3	62	642	62	signal transduction	other membranes;cytosol;nucleus	signal transduction activity or receptor binding;nucleic acid binding activity;other molecular function	Znf106			0.48
Q3TDV8	Zinc finger protein 444 OS=Mus musculus OX=10090 GN=Zfp444 PE=1 SV=1	1	1	1	other biological processes	nucleus	nucleic acid binding activity;other molecular function	Zfp444			0.482
Q62318	Transcription intermediary factor 1-beta OS=Mus musculus OX=10090 GN=Trim28 PE=1 SV=3	42	1307	42	cell organization and biogenesis;protein metabolism;DNA metabolism;other metabolic processes;stress response;developmental processes;signal transduction;other biological processes	nucleus;other cell component	nucleic acid binding activity;kinase activity;other molecular function	Trim28	PluriNetWork: mechanisms associated with pluripotency	Generic Transcription Pathway	0.483
Q9QUK9	TESP4 OS=Mus musculus OX=10090 GN=Try5 PE=1 SV=1	4	25	3	protein metabolism;other metabolic processes	non-structural extracellular	other molecular function	Try5		Neutrophil degranulation; Activation of Matrix Metalloproteinases; Antimicrobial peptides; Collagen degradation; Cobalamin (Cbl, vitamin B12) transport and metabolism; Alpha-defensins	0.486
Q9CWH0	Developmental pluripotency-associated protein 2 OS=Mus musculus OX=10090 GN=Dppa2 PE=1 SV=1	2	24	2	developmental processes;other biological processes	nucleus	other molecular function	Dppa2			0.498
Q8R1F1	Protein Niban 2 OS=Mus musculus OX=10090 GN=Niban2 PE=1 SV=2	1	1	1	cell-cell signaling;transport;other biological processes	plasma membrane;other membranes;cytosol;nucleus;other cell component	other molecular function	Niban2			2.01
Q8C0P7	E3 SUMO-protein ligase ZNF451 OS=Mus musculus OX=10090 GN=Znf451 PE=1 SV=1	10	36	10	protein metabolism;other metabolic processes;other biological processes	nucleus	nucleic acid binding activity;other molecular function	Znf451			2.013
P62270	40S ribosomal protein S18 OS=Mus musculus OX=10090 GN=Rps18 PE=1 SV=3	4	36	4	protein metabolism;other metabolic processes	cytosol;translational apparatus;nucleus;other cell component	nucleic acid binding activity;other molecular function	Rps18	Cytoplasmic Ribosomal Proteins	L13a-mediated translational silencing of Ceruloplasmin expression; SRP-dependent cotranslational protein targeting to membrane; Major pathway of rRNA processing in the nucleolus and cytosol; Formation of a pool of free 40S subunits; GTP hydrolysis and joining of the 60S ribosomal subunit; Nonsense Mediated Decay (NMD) independent of the Exon Junction Complex (EJC); Nonsense Mediated Decay (NMD) e…	2.016
Q9ERD7	Tubulin beta-3 chain OS=Mus musculus OX=10090 GN=Tubb3 PE=1 SV=1	13	371	1	cell cycle OR cell proliferation;cell organization and biogenesis;developmental processes;signal transduction;other biological processes	cytoskeleton;other cell component	signal transduction activity or receptor binding;cytoskeletal activity;other molecular function	Tubb3		COPI-mediated anterograde transport; Separation of Sister Chromatids; Resolution of Sister Chromatid Cohesion; The role of GTSE1 in G2/M progression after G2 checkpoint; Aggrephagy; HSP90 chaperone cycle for steroid hormone receptors (SHR); RHO GTPases Activate Formins; EML4 and NUDC in mitotic spindle formation; MHC class II antigen presentation; Recycling pathway of L1; RHO GTPases activate IQG…	2.041
Q9JHU9	Inositol-3-phosphate synthase 1 OS=Mus musculus OX=10090 GN=Isyna1 PE=1 SV=1	3	28	3	other metabolic processes	other cell component	other molecular function	Isyna1		Synthesis of IP2, IP, and Ins in the cytosol	2.06
Q04447	Creatine kinase B-type OS=Mus musculus OX=10090 GN=Ckb PE=1 SV=1	4	27	4	other metabolic processes;developmental processes;other biological processes	non-structural extracellular;cytosol;nucleus;other cell component	kinase activity;other molecular function	Ckb		Creatine metabolism	2.067
Q9DBH5	Vesicular integral-membrane protein VIP36 OS=Mus musculus OX=10090 GN=Lman2 PE=1 SV=2	1	2	1	cell organization and biogenesis;transport;other biological processes	non-structural extracellular;plasma membrane;other membranes;ER/Golgi;other cell component	other molecular function	Lman2		COPII-mediated vesicle transport; Cargo concentration in the ER	2.071
Q61686	Chromobox protein homolog 5 OS=Mus musculus OX=10090 GN=Cbx5 PE=1 SV=1	3	38	2	stress response;other biological processes	nucleus;other cell component	other molecular function	Cbx5		Factors involved in megakaryocyte development and platelet production	2.083
F8VQJ3	Laminin subunit gamma-1 OS=Mus musculus OX=10090 GN=Lamc1 PE=1 SV=1	3	8	3	cell adhesion;cell organization and biogenesis;other biological processes	extracellular matrix;other membranes	extracellular structural activity	Lamc1	Focal Adhesion-PI3K-Akt-mTOR-signaling pathway; Inflammatory Response Pathway; Alpha6-Beta4 Integrin Signaling Pathway; Focal Adhesion		2.09
Q11136	Xaa-Pro dipeptidase OS=Mus musculus OX=10090 GN=Pepd PE=1 SV=3	1	4	1	protein metabolism;other metabolic processes		other molecular function	Pepd			2.103
A2AV19	Exosome complex component RRP4 (Fragment) OS=Mus musculus OX=10090 GN=Exosc2 PE=1 SV=1	2	10	2	RNA metabolism OR transcription;other metabolic processes	other cell component	nucleic acid binding activity	Exosc2			2.105
E9Q616	AHNAK nucleoprotein (desmoyokin) OS=Mus musculus OX=10090 GN=Ahnak PE=1 SV=1	1	1	1	other biological processes	non-structural extracellular;plasma membrane;other membranes;cytosol;cytoskeleton;nucleus;other cell component	other molecular function	Ahnak			2.113
Q9JII6	Aldo-keto reductase family 1 member A1 OS=Mus musculus OX=10090 GN=Akr1a1 PE=1 SV=3	2	6	2	other metabolic processes;other biological processes	plasma membrane;other membranes;cytosol	other molecular function	Akr1a1	Metapathway biotransformation	Glutathione conjugation; Formation of xylulose-5-phosphate	2.122
G3X8T3	Carboxypeptidase OS=Mus musculus OX=10090 GN=Ctsa PE=1 SV=1	1	2	1	protein metabolism;other metabolic processes	other membranes;other cytoplasmic organelle	other molecular function	Ctsa			2.15
Q3TWW8	Serine/arginine-rich splicing factor 6 OS=Mus musculus OX=10090 GN=Srsf6 PE=1 SV=1	4	31	4	cell organization and biogenesis;RNA metabolism OR transcription;other metabolic processes;other biological processes	nucleus	nucleic acid binding activity	Srsf6	mRNA processing	mRNA Splicing - Major Pathway; Transport of Mature mRNA derived from an Intron-Containing Transcript; mRNA 3'-end processing; RNA Polymerase II Transcription Termination; mRNA Splicing - Minor Pathway	2.157
P62892	60S ribosomal protein L39 OS=Mus musculus OX=10090 GN=Rpl39 PE=1 SV=2	1	21	1	protein metabolism;other metabolic processes;stress response;other biological processes	non-structural extracellular;cytosol;translational apparatus	other molecular function	Rpl39	Cytoplasmic Ribosomal Proteins; mRNA processing	Major pathway of rRNA processing in the nucleolus and cytosol; L13a-mediated translational silencing of Ceruloplasmin expression; SRP-dependent cotranslational protein targeting to membrane; Formation of a pool of free 40S subunits; GTP hydrolysis and joining of the 60S ribosomal subunit; Nonsense Mediated Decay (NMD) independent of the Exon Junction Complex (EJC); Nonsense Mediated Decay (NMD) e…	2.157
O88990	Alpha-actinin-3 OS=Mus musculus OX=10090 GN=Actn3 PE=2 SV=1	7	49	1	developmental processes;other biological processes	cytoskeleton;other cell component	cytoskeletal activity;other molecular function	Actn3		Striated Muscle Contraction	2.169
Q3TW96	UDP-N-acetylhexosamine pyrophosphorylase-like protein 1 OS=Mus musculus OX=10090 GN=Uap1l1 PE=1 SV=1	2	7	2	other metabolic processes		other molecular function	Uap1l1			2.178
F6QA74	DNA-(apurinic or apyrimidinic site) lyase (Fragment) OS=Mus musculus OX=10090 GN=Apex1 PE=1 SV=1	5	45	5	DNA metabolism;other metabolic processes;stress response	mitochondrion;nucleus	nucleic acid binding activity;other molecular function	Apex1			2.184
P47791-2	Isoform Cytoplasmic of Glutathione reductase, mitochondrial OS=Mus musculus OX=10090 GN=Gsr	5	39	5				Gsr			2.184
P62082	40S ribosomal protein S7 OS=Mus musculus OX=10090 GN=Rps7 PE=2 SV=1	8	84	8	protein metabolism;RNA metabolism OR transcription;other metabolic processes;developmental processes;other biological processes	cytosol;cytoskeleton;translational apparatus;nucleus;other cell component	enzyme regulator activity;nucleic acid binding activity;other molecular function	Rps7	Cytoplasmic Ribosomal Proteins; mRNA processing	L13a-mediated translational silencing of Ceruloplasmin expression; SRP-dependent cotranslational protein targeting to membrane; Major pathway of rRNA processing in the nucleolus and cytosol; Formation of a pool of free 40S subunits; GTP hydrolysis and joining of the 60S ribosomal subunit; Nonsense Mediated Decay (NMD) independent of the Exon Junction Complex (EJC); Nonsense Mediated Decay (NMD) e…	2.187
P63085	Mitogen-activated protein kinase 1 OS=Mus musculus OX=10090 GN=Mapk1 PE=1 SV=3	3	16	3	cell cycle OR cell proliferation;protein metabolism;RNA metabolism OR transcription;other metabolic processes;stress response;transport;developmental processes;signal transduction;other biological processes	plasma membrane;other membranes;cytosol;cytoskeleton;mitochondrion;ER/Golgi;nucleus;other cytoplasmic organelle;other cell component	nucleic acid binding activity;kinase activity;other molecular function	Mapk1	IL-9 Signaling Pathway; EBV LMP1 signaling; Estrogen signaling; Hypothetical Network for Drug Addiction; EPO Receptor Signaling; ErbB signaling pathway; IL-5 Signaling Pathway; MicroRNAs in Cardiomyocyte Hypertrophy; PluriNetWork: mechanisms associated with pluripotency; Signaling of Hepatocyte Growth Factor Receptor; Heart Development; Alzheimers Disease; Chemokine signaling pathway; Spinal Cord…	Regulation of actin dynamics for phagocytic cup formation; FCERI mediated MAPK activation; NCAM signaling for neurite out-growth; Neutrophil degranulation; Signal transduction by L1; Senescence-Associated Secretory Phenotype (SASP); Spry regulation of FGF signaling; Oxidative Stress Induced Senescence; Oncogene Induced Senescence; ESR-mediated signaling; Gastrin-CREB signalling pathway via PKC an…	2.202
Q68FG1	MutL homolog 3 OS=Mus musculus OX=10090 GN=Mlh3 PE=2 SV=1	6	30	6	cell cycle OR cell proliferation;cell organization and biogenesis;DNA metabolism;other metabolic processes;stress response;other biological processes	nucleus;other cell component	nucleic acid binding activity;other molecular function	Mlh3			2.203
P11157	Ribonucleoside-diphosphate reductase subunit M2 OS=Mus musculus OX=10090 GN=Rrm2 PE=1 SV=1	1	3	1	cell organization and biogenesis;other metabolic processes	cytosol;nucleus	other molecular function	Rrm2	Purine metabolism; Nucleotide Metabolism	Interconversion of nucleotide di- and triphosphates	2.215
O08795	Glucosidase 2 subunit beta OS=Mus musculus OX=10090 GN=Prkcsh PE=1 SV=1	1	2	1	protein metabolism;other metabolic processes;developmental processes;other biological processes	ER/Golgi;other cell component	nucleic acid binding activity;other molecular function	Prkcsh		Regulation of Insulin-like Growth Factor (IGF) transport and uptake by Insulin-like Growth Factor Binding Proteins (IGFBPs); Post-translational protein phosphorylation	2.239
P01746	Ig heavy chain V region 93G7 OS=Mus musculus OX=10090 PE=2 SV=1	2	7	1	cell organization and biogenesis;stress response;transport;signal transduction;other biological processes	non-structural extracellular;plasma membrane;other membranes	signal transduction activity or receptor binding;other molecular function				2.251
P52479	Ubiquitin carboxyl-terminal hydrolase 10 OS=Mus musculus OX=10090 GN=Usp10 PE=1 SV=3	6	15	6	protein metabolism;DNA metabolism;other metabolic processes;stress response;signal transduction;other biological processes	cytosol;nucleus;other cytoplasmic organelle;other cell component	other molecular function	Usp10		Ub-specific processing proteases; Termination of translesion DNA synthesis	2.261
Q8BGQ7	Alanine--tRNA ligase, cytoplasmic OS=Mus musculus OX=10090 GN=Aars1 PE=1 SV=1	12	81	12	protein metabolism;RNA metabolism OR transcription;other metabolic processes;developmental processes;other biological processes	cytosol;mitochondrion;other cell component	nucleic acid binding activity;other molecular function	Aars1			2.264
P61971	Nuclear transport factor 2 OS=Mus musculus OX=10090 GN=Nutf2 PE=1 SV=1	1	14	1	transport;other biological processes	other membranes;cytosol;nucleus	other molecular function	Nutf2			2.27
Q8R326	Paraspeckle component 1 OS=Mus musculus OX=10090 GN=Pspc1 PE=1 SV=1	5	19	5	RNA metabolism OR transcription;other metabolic processes;stress response;other biological processes	nucleus;other cell component	nucleic acid binding activity	Pspc1	mRNA processing		2.285
Q9CPQ3	Mitochondrial import receptor subunit TOM22 homolog OS=Mus musculus OX=10090 GN=Tomm22 PE=1 SV=3	2	6	2	cell organization and biogenesis;transport;other biological processes	other membranes;mitochondrion	transporter activity	Tomm22		PINK1-PRKN Mediated Mitophagy	2.286
Q9CX34	Protein SGT1 homolog OS=Mus musculus OX=10090 GN=Sugt1 PE=1 SV=3	8	58	8	other biological processes	nucleus;other cell component		Sugt1		The NLRP3 inflammasome	2.308
P09671	Superoxide dismutase [Mn], mitochondrial OS=Mus musculus OX=10090 GN=Sod2 PE=1 SV=3	4	49	4	cell organization and biogenesis;other metabolic processes;stress response;developmental processes;signal transduction;other biological processes	mitochondrion;other cell component	nucleic acid binding activity;other molecular function	Sod2	One carbon metabolism and related pathways; Oxidative Stress; Oxidative Stress and Redox Pathway	Detoxification of Reactive Oxygen Species; Transcriptional activation of mitochondrial biogenesis	2.319
Q8K3F7	L-threonine 3-dehydrogenase, mitochondrial OS=Mus musculus OX=10090 GN=Tdh PE=1 SV=1	17	213	17	other metabolic processes		other molecular function	Tdh			2.32
P62631	Elongation factor 1-alpha 2 OS=Mus musculus OX=10090 GN=Eef1a2 PE=1 SV=1	9	366	2	protein metabolism;other metabolic processes;other biological processes	nucleus;other cell component	nucleic acid binding activity;other molecular function	Eef1a2	Translation Factors		2.347
Q9QUI0	Transforming protein RhoA OS=Mus musculus OX=10090 GN=Rhoa PE=1 SV=1	1	1	1	cell adhesion;cell cycle OR cell proliferation;cell organization and biogenesis;other metabolic processes;stress response;developmental processes;signal transduction;other biological processes	plasma membrane;other membranes;cytosol;cytoskeleton;nucleus;other cytoplasmic organelle;other cell component	cytoskeletal activity;other molecular function	Rhoa	MicroRNAs in Cardiomyocyte Hypertrophy; Chemokine signaling pathway; G Protein Signaling Pathways; Spinal Cord Injury; G13 Signaling Pathway; Wnt Signaling in Kidney Disease; Wnt Signaling Pathway; Alpha6-Beta4 Integrin Signaling Pathway; Regulation of Actin Cytoskeleton; Wnt Signaling Pathway NetPath; Wnt Signaling Pathway and Pluripotency; Focal Adhesion	Neutrophil degranulation; Ovarian tumor domain proteases; RHO GTPases Activate Formins; GPVI-mediated activation cascade; VEGFA-VEGFR2 Pathway; PTK6 Regulates RHO GTPases, RAS GTPase and MAP kinases; EPHB-mediated forward signaling; EPHA-mediated growth cone collapse; G alpha (12/13) signalling events; G beta:gamma signalling through PI3Kgamma; RHO GTPases activate PKNs; ERBB2 Regulates Cell Moti…	2.361
A2A6U5	Septin-9 (Fragment) OS=Mus musculus OX=10090 GN=Septin9 PE=1 SV=1	3	18	3		cytoskeleton	other molecular function	Septin9			2.368
P28665	Murinoglobulin-1 OS=Mus musculus OX=10090 GN=Mug1 PE=1 SV=3	2	6	2	developmental processes;other biological processes	non-structural extracellular	enzyme regulator activity;other molecular function	Mug1			2.382
E9QM90	RAB11-binding protein RELCH OS=Mus musculus OX=10090 GN=Relch PE=1 SV=2	3	14	3	transport	ER/Golgi;other cytoplasmic organelle		Relch			2.412
P11438	Lysosome-associated membrane glycoprotein 1 OS=Mus musculus OX=10090 GN=Lamp1 PE=1 SV=2	1	3	1	transport;signal transduction;other biological processes	plasma membrane;other membranes;cytosol;ER/Golgi;other cytoplasmic organelle;other cell component	other molecular function	Lamp1		Neutrophil degranulation	2.423
P55258	Ras-related protein Rab-8A OS=Mus musculus OX=10090 GN=Rab8a PE=1 SV=2	4	73	2	cell organization and biogenesis;other metabolic processes;transport;developmental processes;other biological processes	plasma membrane;other membranes;cytoskeleton;ER/Golgi;other cytoplasmic organelle;other cell component	cytoskeletal activity;other molecular function	Rab8a	Focal Adhesion-PI3K-Akt-mTOR-signaling pathway	RAB GEFs exchange GTP for GDP on RABs; TBC/RABGAPs; Anchoring of the basal body to the plasma membrane; Regulation of PLK1 Activity at G2/M Transition; VxPx cargo-targeting to cilium; RAB geranylgeranylation	2.448
Q9Z2L6	Multiple inositol polyphosphate phosphatase 1 OS=Mus musculus OX=10090 GN=Minpp1 PE=1 SV=3	3	17	3	other metabolic processes	plasma membrane;other membranes;ER/Golgi	other molecular function	Minpp1		Synthesis of IPs in the ER lumen	2.449
Q9CPN8	Insulin-like growth factor 2 mRNA-binding protein 3 OS=Mus musculus OX=10090 GN=Igf2bp3 PE=1 SV=1	1	1	1	transport;developmental processes;other biological processes	cytosol;nucleus;other cell component	nucleic acid binding activity	Igf2bp3	mRNA processing		2.473
P61804	Dolichyl-diphosphooligosaccharide--protein glycosyltransferase subunit DAD1 OS=Mus musculus OX=10090 GN=Dad1 PE=1 SV=3	1	16	1	protein metabolism;other metabolic processes;developmental processes;other biological processes	other membranes;ER/Golgi	enzyme regulator activity	Dad1			2.478
Q9CQF3	Cleavage and polyadenylation specificity factor subunit 5 OS=Mus musculus OX=10090 GN=Nudt21 PE=1 SV=1	2	24	2	cell organization and biogenesis;RNA metabolism OR transcription;other metabolic processes;other biological processes	cytoskeleton;nucleus;other cell component	nucleic acid binding activity;other molecular function	Nudt21	mRNA processing	mRNA 3'-end processing; RNA Polymerase II Transcription Termination; mRNA Splicing - Major Pathway; Processing of Intronless Pre-mRNAs	2.482
P62900	60S ribosomal protein L31 OS=Mus musculus OX=10090 GN=Rpl31 PE=1 SV=1	3	63	3	protein metabolism;other metabolic processes	cytosol;translational apparatus;nucleus	other molecular function	Rpl31	Cytoplasmic Ribosomal Proteins	L13a-mediated translational silencing of Ceruloplasmin expression; SRP-dependent cotranslational protein targeting to membrane; Major pathway of rRNA processing in the nucleolus and cytosol; Formation of a pool of free 40S subunits; GTP hydrolysis and joining of the 60S ribosomal subunit; Nonsense Mediated Decay (NMD) independent of the Exon Junction Complex (EJC); Nonsense Mediated Decay (NMD) e…	2.484
Q9WV55	Vesicle-associated membrane protein-associated protein A OS=Mus musculus OX=10090 GN=Vapa PE=1 SV=2	3	10	3	cell organization and biogenesis;transport;developmental processes;other biological processes	plasma membrane;other membranes;cytoskeleton;ER/Golgi;nucleus;other cell component	cytoskeletal activity;other molecular function	Vapa	Exercise-induced Circadian Regulation	Neutrophil degranulation; Insertion of tail-anchored proteins into the endoplasmic reticulum membrane; Sphingolipid de novo biosynthesis	2.5
P16460	Argininosuccinate synthase OS=Mus musculus OX=10090 GN=Ass1 PE=1 SV=1	10	78	10	other metabolic processes;stress response;developmental processes;other biological processes	other membranes;cytosol;mitochondrion;ER/Golgi;nucleus;other cytoplasmic organelle;other cell component	other molecular function	Ass1	Alanine and aspartate metabolism	Urea cycle	2.507
Q99JX4	Eukaryotic translation initiation factor 3 subunit M OS=Mus musculus OX=10090 GN=Eif3m PE=1 SV=1	3	17	3	cell organization and biogenesis;protein metabolism;other metabolic processes	translational apparatus;other cell component	nucleic acid binding activity;other molecular function	Eif3m		L13a-mediated translational silencing of Ceruloplasmin expression; Formation of a pool of free 40S subunits; GTP hydrolysis and joining of the 60S ribosomal subunit; Translation initiation complex formation; Formation of the ternary complex, and subsequently, the 43S complex; Ribosomal scanning and start codon recognition	2.524
P09055	Integrin beta-1 OS=Mus musculus OX=10090 GN=Itgb1 PE=1 SV=1	1	2	1	cell adhesion;cell cycle OR cell proliferation;cell organization and biogenesis;other metabolic processes;stress response;transport;developmental processes;signal transduction;other biological processes	extracellular matrix;plasma membrane;other membranes;other cytoplasmic organelle;other cell component	signal transduction activity or receptor binding;cytoskeletal activity;other molecular function	Itgb1	PluriNetWork: mechanisms associated with pluripotency; Signaling of Hepatocyte Growth Factor Receptor; Neural Crest Differentiation; Primary Focal Segmental Glomerulosclerosis FSGS; Focal Adhesion-PI3K-Akt-mTOR-signaling pathway; Factors and pathways affecting insulin-like growth factor (IGF1)-Akt signaling; Integrin-mediated Cell Adhesion; Focal Adhesion	Immunoregulatory interactions between a Lymphoid and a non-Lymphoid cell; Laminin interactions; Syndecan interactions; Integrin cell surface interactions; ECM proteoglycans; Molecules associated with elastic fibres; Signal transduction by L1; Basigin interactions; Localization of the PINCH-ILK-PARVIN complex to focal adhesions; MET activates PTK2 signaling; Fibronectin matrix formation; MET inter…	2.524
Q9Z1Q5	Chloride intracellular channel protein 1 OS=Mus musculus OX=10090 GN=Clic1 PE=1 SV=3	1	1	1	transport;other biological processes	non-structural extracellular;plasma membrane;other membranes;mitochondrion;nucleus;other cell component	transporter activity	Clic1			2.526
Q8CBM2	Aspartyl/asparaginyl beta-hydroxylase OS=Mus musculus OX=10090 GN=Asph PE=1 SV=1	1	5	1	protein metabolism;other metabolic processes	other membranes	other molecular function	Asph			2.527
P42669	Transcriptional activator protein Pur-alpha OS=Mus musculus OX=10090 GN=Pura PE=1 SV=1	3	12	3	cell cycle OR cell proliferation;cell organization and biogenesis;other metabolic processes;transport;developmental processes;other biological processes	nucleus;other cell component	nucleic acid binding activity;other molecular function	Pura	Exercise-induced Circadian Regulation		2.55
Q7TPC1	Corneodesmosin OS=Mus musculus OX=10090 GN=Cdsn PE=2 SV=2	1	38	1	cell adhesion;developmental processes	non-structural extracellular;other cell component	other molecular function	Cdsn		Formation of the cornified envelope	2.575
A2AFI3	RNA-binding motif protein, X chromosome OS=Mus musculus OX=10090 GN=Rbmx PE=1 SV=1	3	42	3			nucleic acid binding activity	Rbmx			2.599
P07607	Thymidylate synthase OS=Mus musculus OX=10090 GN=Tyms PE=1 SV=1	2	3	2	other metabolic processes;developmental processes;other biological processes	other membranes;cytosol;mitochondrion;nucleus;other cell component	nucleic acid binding activity;other molecular function	Tyms	One carbon metabolism and related pathways; One Carbon Metabolism	Interconversion of nucleotide di- and triphosphates	2.632
A0A0G2JFE9	Immunoglobulin heavy variable 1-76 (Fragment) OS=Mus musculus OX=10090 GN=Ighv1-76 PE=1 SV=1	2	10	1	cell organization and biogenesis;stress response;transport;signal transduction;other biological processes	non-structural extracellular;plasma membrane;other membranes	signal transduction activity or receptor binding;other molecular function	Ighv1-76			2.645
Q6PCM1	Lysine-specific demethylase 3A OS=Mus musculus OX=10090 GN=Kdm3a PE=1 SV=1	1	3	1	cell organization and biogenesis;protein metabolism;other metabolic processes;signal transduction;other biological processes	nucleus;other cell component	signal transduction activity or receptor binding;nucleic acid binding activity;other molecular function	Kdm3a	PluriNetWork: mechanisms associated with pluripotency	HDMs demethylate histones	2.651
P83741	Serine/threonine-protein kinase WNK1 OS=Mus musculus OX=10090 GN=Wnk1 PE=1 SV=2	43	695	40	protein metabolism;other metabolic processes;transport;signal transduction;other biological processes	other membranes;cytosol;other cell component	enzyme regulator activity;kinase activity;other molecular function	Wnk1	EGFR1 Signaling Pathway	Stimuli-sensing channels	2.657
A0A1D5RLH3	Very-long-chain enoyl-CoA reductase (Fragment) OS=Mus musculus OX=10090 GN=Tecr PE=1 SV=1	2	11	2		other membranes		Tecr			2.681
A2AM29	Protein AF-9 OS=Mus musculus OX=10090 GN=Mllt3 PE=1 SV=1	3	16	3	developmental processes;other biological processes	cytosol;nucleus;other cell component	nucleic acid binding activity;other molecular function	Mllt3		Formation of RNA Pol II elongation complex ; RNA Polymerase II Pre-transcription Events	2.704
Q62425	Cytochrome c oxidase subunit NDUFA4 OS=Mus musculus OX=10090 GN=Ndufa4 PE=1 SV=2	2	11	2	other metabolic processes;transport	other membranes;mitochondrion	transporter activity;other molecular function	Ndufa4	Oxidative phosphorylation; Electron Transport Chain	TP53 Regulates Metabolic Genes; Respiratory electron transport	2.83
Q8C0Q9	Rap guanine nucleotide exchange factor 5 OS=Mus musculus OX=10090 GN=Rapgef5 PE=2 SV=2	1	3	1	signal transduction	nucleus	enzyme regulator activity;other molecular function	Rapgef5			2.865
Q78IK2	ATP synthase membrane subunit DAPIT, mitochondrial OS=Mus musculus OX=10090 GN=Atp5md PE=1 SV=1	1	2	1		other membranes;mitochondrion		Atp5md			2.885
Q8CDT8	Dynein light chain OS=Mus musculus OX=10090 GN=Dnal4 PE=1 SV=1	1	2	1	other biological processes	cytoskeleton;other cell component	cytoskeletal activity	Dnal4			2.888
G3UZI2	Heterogeneous nuclear ribonucleoprotein Q OS=Mus musculus OX=10090 GN=Syncrip PE=1 SV=1	6	45	4			nucleic acid binding activity	Syncrip			2.89
Q8VDF2	E3 ubiquitin-protein ligase UHRF1 OS=Mus musculus OX=10090 GN=Uhrf1 PE=1 SV=2	4	16	4	cell cycle OR cell proliferation;cell organization and biogenesis;protein metabolism;DNA metabolism;other metabolic processes;stress response;other biological processes	plasma membrane;other membranes;nucleus;other cell component	nucleic acid binding activity;other molecular function	Uhrf1	PluriNetWork: mechanisms associated with pluripotency		2.975
P42230	Signal transducer and activator of transcription 5A OS=Mus musculus OX=10090 GN=Stat5a PE=1 SV=1	5	39	5	protein metabolism;RNA metabolism OR transcription;other metabolic processes;stress response;transport;developmental processes;signal transduction;other biological processes	cytosol;nucleus;other cell component	nucleic acid binding activity;other molecular function	Stat5a	IL-9 Signaling Pathway; EPO Receptor Signaling; ErbB signaling pathway; IL-5 Signaling Pathway; White fat cell differentiation; IL-7 Signaling Pathway; TYROBP Causal Network; IL-3 Signaling Pathway; IL-6 signaling Pathway; Kit Receptor Signaling Pathway; Adipogenesis genes; IL-2 Signaling Pathway; EGFR1 Signaling Pathway	Interleukin-7 signaling; Signaling by SCF-KIT; Interleukin-3, Interleukin-5 and GM-CSF signaling; Interleukin-15 signaling; Interleukin-9 signaling; Interleukin-2 signaling; Interleukin-21 signaling; Downstream signal transduction; Interleukin-20 family signaling; Nuclear signaling by ERBB4; Growth hormone receptor signaling	2.977
Q497I4	Keratin, type I cuticular Ha5 OS=Mus musculus OX=10090 GN=Krt35 PE=1 SV=1	2	28	1		cytoskeleton	other molecular function	Krt35		Formation of the cornified envelope	2.994
Q6P9R2	Serine/threonine-protein kinase OSR1 OS=Mus musculus OX=10090 GN=Oxsr1 PE=1 SV=1	3	5	3	protein metabolism;other metabolic processes;stress response;signal transduction;other biological processes	cytosol	kinase activity;other molecular function	Oxsr1			3.046
Q9ES97	Reticulon-3 OS=Mus musculus OX=10090 GN=Rtn3 PE=1 SV=2	1	12	1	cell organization and biogenesis;transport;other biological processes	other membranes;ER/Golgi;other cell component		Rtn3		Synaptic adhesion-like molecules	3.197
B1AQ75	Keratin, type I cuticular Ha6 OS=Mus musculus OX=10090 GN=Krt36 PE=1 SV=1	3	26	1	other biological processes	cytoskeleton	bone, tooth or skin structural activity	Krt36		Formation of the cornified envelope	3.357
P14211	Calreticulin OS=Mus musculus OX=10090 GN=Calr PE=1 SV=1	6	28	6	cell organization and biogenesis;stress response;transport;developmental processes;signal transduction;other biological processes	non-structural extracellular;extracellular matrix;plasma membrane;other membranes;cytosol;ER/Golgi;nucleus;other cell component	signal transduction activity or receptor binding;nucleic acid binding activity;other molecular function	Calr	Calcium Regulation in the Cardiac Cell	ER-Phagosome pathway; Antigen Presentation: Folding, assembly and peptide loading of class I MHC; Scavenging by Class A Receptors; Calnexin/calreticulin cycle	3.395
Q8K297	Procollagen galactosyltransferase 1 OS=Mus musculus OX=10090 GN=Colgalt1 PE=1 SV=2	2	8	2	protein metabolism;other metabolic processes;other biological processes	ER/Golgi	other molecular function	Colgalt1		Collagen biosynthesis and modifying enzymes	3.395
O08553	Dihydropyrimidinase-related protein 2 OS=Mus musculus OX=10090 GN=Dpysl2 PE=1 SV=2	2	8	1	cell organization and biogenesis;transport;developmental processes;other biological processes	plasma membrane;other membranes;cytosol;cytoskeleton;other cell component	cytoskeletal activity;other molecular function	Dpysl2	PluriNetWork: mechanisms associated with pluripotency	Recycling pathway of L1; CRMPs in Sema3A signaling	3.634
P56135	ATP synthase subunit f, mitochondrial OS=Mus musculus OX=10090 GN=Atp5mf PE=1 SV=3	2	9	2	other metabolic processes;transport	other membranes;mitochondrion	transporter activity	Atp5mf	Oxidative phosphorylation; Electron Transport Chain	Formation of ATP by chemiosmotic coupling; Cristae formation	3.7
Q9CQL1	Protein mago nashi homolog 2 OS=Mus musculus OX=10090 GN=Magohb PE=2 SV=1	3	13	3	RNA metabolism OR transcription;other metabolic processes;transport	nucleus;other cell component	nucleic acid binding activity	Magohb		mRNA Splicing - Major Pathway; Nonsense Mediated Decay (NMD) enhanced by the Exon Junction Complex (EJC); RNA Polymerase II Transcription Termination; Transport of Mature mRNA derived from an Intron-Containing Transcript; mRNA 3'-end processing	3.862
E9PY39	Predicted gene 20431 OS=Mus musculus OX=10090 GN=Gm20431 PE=4 SV=1	2	7	2	protein metabolism;DNA metabolism;other metabolic processes;stress response	other membranes;nucleus	other molecular function	Gm20431		FCERI mediated NF-kB activation; Downstream TCR signaling; Antigen processing: Ubiquitination & Proteasome degradation; CLEC7A (Dectin-1) signaling; Aggrephagy; NOD1/2 Signaling Pathway; TAK1 activates NFkB by phosphorylation and activation of IKKs complex; activated TAK1 mediates p38 MAPK activation; JNK (c-Jun kinases) phosphorylation and activation mediated by activated human TAK1; IRAK1 recru…	3.99
P29391	Ferritin light chain 1 OS=Mus musculus OX=10090 GN=Ftl1 PE=1 SV=2	5	19	5	transport;other biological processes	non-structural extracellular;other cytoplasmic organelle;other cell component	other molecular function	Ftl1			4.093
Q99P72	Reticulon-4 OS=Mus musculus OX=10090 GN=Rtn4 PE=1 SV=2	3	21	3	cell adhesion;cell organization and biogenesis;stress response;developmental processes;other biological processes	plasma membrane;other membranes;ER/Golgi;nucleus;other cell component	other molecular function	Rtn4	Spinal Cord Injury	Axonal growth inhibition (RHOA activation)	4.16
Q8VCW8	Medium-chain acyl-CoA ligase ACSF2, mitochondrial OS=Mus musculus OX=10090 GN=Acsf2 PE=1 SV=1	2	10	2	other metabolic processes		other molecular function	Acsf2		Mitochondrial Fatty Acid Beta-Oxidation	4.317
P63158	High mobility group protein B1 OS=Mus musculus OX=10090 GN=Hmgb1 PE=1 SV=2	2	5	2	cell cycle OR cell proliferation;cell organization and biogenesis;DNA metabolism;other metabolic processes;stress response;transport;developmental processes;signal transduction;other biological processes	non-structural extracellular;plasma membrane;other membranes;ER/Golgi;nucleus;other cytoplasmic organelle;other cell component	signal transduction activity or receptor binding;enzyme regulator activity;nucleic acid binding activity;other molecular function	Hmgb1		Neutrophil degranulation; Apoptosis induced DNA fragmentation; Advanced glycosylation endproduct receptor signaling; TAK1 activates NFkB by phosphorylation and activation of IKKs complex; Regulation of TLR by endogenous ligand; TRAF6 mediated NF-kB activation	4.441
Q61765	Keratin, type I cuticular Ha1 OS=Mus musculus OX=10090 GN=Krt31 PE=1 SV=2	5	34	3		cytoskeleton	other molecular function	Krt31		Formation of the cornified envelope	4.667
O35344	Importin subunit alpha-4 OS=Mus musculus OX=10090 GN=Kpna3 PE=1 SV=1	3	10	3	transport	nucleus;other cell component	other molecular function	Kpna3	TNF-alpha NF-kB Signaling Pathway		4.712
A0A1W2P7B8	Melanocyte protein PMEL (Fragment) OS=Mus musculus OX=10090 GN=Pmel PE=4 SV=1	1	4	1				Pmel			5.323
Q5RI75	Ras and EF-hand domain-containing protein homolog OS=Mus musculus OX=10090 GN=Rasef PE=1 SV=1	1	4	1		cytosol;other cell component	other molecular function	Rasef			5.518
Q99M73	Keratin, type II cuticular Hb4 OS=Mus musculus OX=10090 GN=Krt84 PE=2 SV=2	9	143	3	other biological processes	cytoskeleton	bone, tooth or skin structural activity	Krt84		Formation of the cornified envelope	5.52
Q9CQI6	Coactosin-like protein OS=Mus musculus OX=10090 GN=Cotl1 PE=1 SV=3	1	6	1	cell organization and biogenesis;stress response	plasma membrane;other membranes;cytosol;cytoskeleton;nucleus	cytoskeletal activity;other molecular function	Cotl1		Neutrophil degranulation	7.41
P97861	Keratin, type II cuticular Hb6 OS=Mus musculus OX=10090 GN=Krt86 PE=2 SV=2	6	38	6		cytoskeleton		Krt86			8.963
P16332	Methylmalonyl-CoA mutase, mitochondrial OS=Mus musculus OX=10090 GN=Mmut PE=1 SV=2	2	2	2	other metabolic processes;developmental processes;other biological processes	mitochondrion	other molecular function	Mmut		Cobalamin (Cbl, vitamin B12) transport and metabolism; Propionyl-CoA catabolism	11.922
