# Supplementary material for: Promyelocytic Leukemia Protein (PML) Regulates Stem Cell Pluripotency Through Novel Sumoylation Targets
Source: Int J Mol Sci. 2025 Jan 28;26(3):1145. doi: 10.3390/ijms26031145 (PMC11818296; doi:10.3390/ijms26031145)
Supplement: Supplementary file 1 [file ijms-26-01145-s001.zip › Table S5_Comparisons PML Sumo targets.xlsx]

## Sheet: Tessier et al
Spanou et al				Tessier et al.			Common
SUMO-1		SUMO 2,3		SUMO 2,3
Pml		Atrx		Pml			Pml
Nktr		Vars1		Topors			Atrx
Cdca8		Dnmt3b		Pml			Sall1
Krt4		Wnk1		Dppa2			Znf518a
Topors		Cdca8		Peg10			Cdca8
Acta1		Bend3		Ranbp2			Rreb1
Zmynd8		Pml		Wiz			Rps27a
Tp53		Trim33		Rbm25			Prdm2
Smchd1		Znf518a		L3mbtl2			Sall4
Ca3		Dbf4		Kif23			Trim24
Tcof1		Sumo3		Atrx			Morc3
Bend3		Krt86		Sall1			Trim28
Sumo2		Jarid2		Gtf2i			Kdm5b
Trim33		Upp1		Bnc2			Znf451
		Rsf1		Usp39			Smchd1
Trim24		S100a14		Zbtb38			Topors
Orc3		Hars1		Suz12			Dppa2
Zcchc18		Dnmt3a		Mtf2			L3mbtl2
Kdm5b		Smchd1		Dppa4			Dppa4
Ptpn2		Magohb		Rlf			Zmym4
Fsbp		Psmb3		Zmym4			Sumo2
Mtco2		Uhrf1		Pcid2			Nktr
Cfap20		Pdha1		Nacc1			Gtf2i
Try10		Hmgb1		Vars			Suz12
Dppa4		Csrp2		Sart1			Sumo1
Gtf2ird1		Suz12		Mga
Iqgap1		Las1l		Arid4a
L3mbtl2		Bptf		2810474O19Rik;Kiaa1551
Mbtd1		Smu1		Znf518a
Numa1		Capzb		Snip1
Dnmt3a		Actr2		Cdca8
Znf518a		Dpp3		Rreb1
Jarid2		Atp13a1		Rps27a
Srrm1		Gtpbp4		Rangap1
Sall1		Pmvk		Prdm2
Capza2		Rsl1d1		Sumo2
Kdm2a		Kpnb1		Sall4
Atrx		Trim24		Zfp296
Rreb1		Sall4		Ipo7
Kif2a		Brd8		Nrip1
		Mta2		Zfp462
Psmc5		U2af2		Cnot1
Morc3		Smc1a		Trim24
Rsf1		Ddx6
Rpl36				Morc3
Prkci		Orc1		Zfp871
Setdb1		Chd4		Trim28
Ighv1-18		Morc3		Sumo1
Ighv1-9		Mthfd1l		Kdm5b
Sall4		Rreb1		Esrrb
Prdm2		Adsl		Atxn10
Dis3		Srm		Zfp423;Znf423
Hnrnph3		Nup155		Uba2
Pitrm1		Bop1		Usp34
Zmym4		Umps		Gm13151;Gm13235
Rps27a		Trim28		Alpl
Plbd1		Rcl1		Prdm5
Kdm2b		Psmb2		Ube2i
Myo1c		Sumo1		Znf451
Tubb6		Krt31		Gm13242
Znf106		Atp2a2		2610305D13Rik
Zfp444		Rbm14		2410141K09Rik
Trim28		Nop2		Rex2
Try5		Kdm5b		Dbr1
Dppa2		Ddx23		Smchd1
Niban2		Idh1		Zfp600
Znf451		Gtf2i		Gm10324
Rps18		Tubb4b		Sox2
Tubb3		Xpo1		Nktr
Isyna1		Lima1		Ahnak2
Ckb		Nat10		Map4k4
Lman2		Usp14		Gm10772
Cbx5		Hdac1		Tfcp2l1
Lamc1		Znf451		Gldc
Pepd		Tardbp		Gm13145
Exosc2		Mov10		9030624G23Rik
Ahnak		Ctnnb1		Skida1
Akr1a1		Ash2l
Ctsa		Sall1
Srsf6		Rpl17
Rpl39		Prdm2
Actn3		Wdr1
Uap1l1		Ddb1
Apex1		Sart3
Gsr		Nfrkb
Rps7		Igf2bp1
Mapk1		Rnh1
Mlh3		Cacybp
Rrm2		Rps6ka1
Prkcsh		Fkbp4
		Actr3
Usp10		Coro1c
Aars1		Rps27a
Nutf2		Atp6v1b2
Pspc1		Phb
Tomm22		Cap1
Sugt1		Carm1
Sod2		Rbm28
Tdh		Farsa
Eef1a2		Ctbp2
Rhoa		Mybbp1a
Septin9		Hmbox1
Mug1		Top2a
Relch		Krt78
Lamp1		Mdn1
Rab8a		Cops5
Minpp1		Calm2
Igf2bp3		Psmc5
Dad1		Igha
Nudt21		Rbmx
Rpl31
Vapa		Nmd3
Ass1		Ddx1
Eif3m		Pabpn1
Itgb1		Lrpprc
Clic1		Psmc6
Asph		Mtap
Pura		Hnrnpa0
Cdsn		Isyna1
Rbmx		Eef1a2
Tyms		Srsf6
Ighv1-76		Nup93
Kdm3a		Anxa1
Wnk1		Ckb
Tecr		Rbm39
Mllt3		Pnp
Ndufa4		Uqcrc1
Rapgef5		Septin9
Atp5md		Supt5h
Dnal4		Tra2b
Syncrip		Hspa1a
Uhrf1		Bclaf1
Stat5a		Exosc9
Krt35		Kars1
Oxsr1		Igkv2-137
Rtn3		Ass1
Krt36		Slc2a3
Calr		Acad9
Colgalt1		Nuak2
Dpysl2		Raver1
Atp5mf		Rad21
Magohb		Lamp1
Gm20431		Pfas
Ftl1		Irf2bpl
Rtn4		Arf3
Acsf2		Ptgr1
Hmgb1		Tfap2d
Krt31		Tln1
Kpna3		Thop1
Pmel		Ctsc
Rasef		Tra2a
Krt84		Hat1
Cotl1		Dis3
Krt86		Dipk1c
Mmut		Srrm1
		Cd5l
		Gmps
		Krt75
		Ddx19a
		Capza2
		Nedd4
		Tmtc1
		Eif3l
		NA
		Smc3
		Pgd

## Sheet: Marui et al
Marui et al., 2018	Spanou et al.		Spanou et al.		Common
SUMO-2,3	SUMO-1		SUMO-2,3
HNRNPR	Pml		Atrx		kdm2b
CREB3L2	Nktr		Vars1		znf106
RSF1	Cdca8		Dnmt3b		gtf2ird1
SUMO3	Krt4		Wnk1		topors
BRD8	Topors		Cdca8		mllt3
NFAT5	Acta1		Bend3		cbx5
KDM2B	Zmynd8		Pml		sumo2
RSF1	Tp53		Trim33		rps18
BCLAF1	Smchd1		Znf518a		numa1
POLR3D	Ca3		Dbf4		setdb1
VIM	Tcof1		Sumo3		zmym4
STAT1	Bend3		Krt86		l3mbtl2
PYCR2	Sumo2		Jarid2		zmynd8
KIAA1586	Trim33		Upp1		kdm2b
POLR3E			Rsf1		znf106
PIAS3	Trim24		S100a14		gtf2ird1
H2BFS	Orc3		Hars1		topors
SNIP1	Zcchc18		Dnmt3a		mllt3
ZNF106	Kdm5b		Smchd1		cbx5
HNRNPC	Ptpn2		Magohb		sumo2
H2AFX	Fsbp		Psmb3		rps18
PBRM1	Mtco2		Uhrf1		numa1
SYMPK	Cfap20		Pdha1		setdb1
THOC1	Try10		Hmgb1		zmym4
NFIL3	Dppa4		Csrp2		l3mbtl2
CALU	Gtf2ird1		Suz12		zmynd8
HSPA5	Iqgap1		Las1l		sumo3
TUBA1B	L3mbtl2		Bptf		brd8
SSRP1	Mbtd1		Smu1		bclaf1
TRIM28	Numa1		Capzb		top2a
TRIM28	Dnmt3a		Actr2		sumo1
ZBTB33	Znf518a		Dpp3		hmbox1
ZNF280C	Jarid2		Atp13a1		ddx19a
DPF2	Srrm1		Gtpbp4		exosc9
CCDC132	Sall1		Pmvk		rad21
ZNF48	Capza2		Rsl1d1		rsl1d1
BCAS3	Kdm2a		Kpnb1		mta2
KIAA1586	Atrx		Trim24		hspa1a
PDS5B	Rreb1		Sall4		adsl
NHP2	Kif2a		Brd8		gtf2i
SATB2			Mta2		fkbp4
UBE2I	Psmc5		U2af2		hdac1
PIAS2	Morc3		Smc1a		chd4
HIST1H4A	Rsf1		Ddx6		ddb1
BCLAF1	Rpl36				nfrkb
JUN	Prkci		Orc1		gtpbp4
TOP2A	Setdb1		Chd4		dnmt3b
ESRRA	Ighv1-18		Morc3
FOSL2	Ighv1-9		Mthfd1l
PML	Sall4		Rreb1
PML	Prdm2		Adsl
HNRNPM	Dis3		Srm
SAFB2	Hnrnph3		Nup155
SAFB2	Pitrm1		Bop1
SAFB2	Zmym4		Umps
BCLAF1	Rps27a		Trim28
GTF2IRD1	Plbd1		Rcl1
NOP58	Kdm2b		Psmb2
PSMD11	Myo1c		Sumo1
CSDE1	Tubb6		Krt31
POLR3D	Znf106		Atp2a2
HSPA8	Zfp444		Rbm14
ETV6	Trim28		Nop2
RANGAP1	Try5		Kdm5b
NASP	Dppa2		Ddx23
HNRNPM	Niban2		Idh1
ARHGDIA	Znf451		Gtf2i
SUMO3	Rps18		Tubb4b
SHFM1	Tubb3		Xpo1
UBE2N	Isyna1		Lima1
EP300	Ckb		Nat10
TRIM28	Lman2		Usp14
SAFB2	Cbx5		Hdac1
SAFB2	Lamc1		Znf451
SAFB2	Pepd		Tardbp
NCOA2	Exosc2		Mov10
CCAR1	Ahnak		Ctnnb1
SYMPK	Akr1a1		Ash2l
DDX24	Ctsa		Sall1
TOPORS	Srsf6		Rpl17
TOPORS	Rpl39		Prdm2
ZNF451	Actn3		Wdr1
LSM4	Uap1l1		Ddb1
ZC3H11A	Apex1		Sart3
PTBP1	Gsr		Nfrkb
MKI67	Rps7		Igf2bp1
YLPM1	Mapk1		Rnh1
TP53BP1	Mlh3		Cacybp
RLF	Rrm2		Rps6ka1
NONO	Prkcsh		Fkbp4
RSF1			Actr3
RSF1	Usp10		Coro1c
ZNF106	Aars1		Rps27a
INTS7	Nutf2		Atp6v1b2
BRPF3	Pspc1		Phb
MED14	Tomm22		Cap1
PIAS1	Sugt1		Carm1
PIAS1	Sod2		Rbm28
PIAS2	Tdh		Farsa
WIZ	Eef1a2		Ctbp2
LMNA	Rhoa		Mybbp1a
NPM1	Septin9		Hmbox1
HNRNPC	Mug1		Top2a
HNRNPC	Relch		Krt78
HNRNPC	Lamp1		Mdn1
PARP1	Rab8a		Cops5
PARP1	Minpp1		Calm2
PARP1	Igf2bp3		Psmc5
H2AFX	Dad1		Igha
XRCC1	Nudt21		Rbmx
LMNB1	Rpl31
MCM7	Vapa		Nmd3
RBMX	Ass1		Ddx1
MSH6	Eif3m		Pabpn1
PRDM15	Itgb1		Lrpprc
SUMO1	Clic1		Psmc6
GNB2L1	Asph		Mtap
ACTG1	Pura		Hnrnpa0
NAB1	Cdsn		Isyna1
PRPF4B	Rbmx		Eef1a2
EPC2	Tyms		Srsf6
HP1BP3	Ighv1-76		Nup93
HMBOX1	Kdm3a		Anxa1
CENPV	Wnk1		Ckb
PBRM1	Tecr		Rbm39
PHF6	Mllt3		Pnp
THOC1	Ndufa4		Uqcrc1
THOC1	Rapgef5		Septin9
INTS4	Atp5md		Supt5h
PWWP2A	Dnal4		Tra2b
HNRNPAB	Syncrip		Hspa1a
ZNF644	Uhrf1		Bclaf1
BRD9	Stat5a		Exosc9
DDX19A	Krt35		Kars1
MED17	Oxsr1		Igkv2-137
ING3	Rtn3		Ass1
H2AFY2	Krt36		Slc2a3
MBD1	Calr		Acad9
RALY	Colgalt1		Nuak2
TRIM33	Dpysl2		Raver1
NOP58	Atp5mf		Rad21
SART1	Magohb		Lamp1
MED7	Gm20431		Pfas
SF3B1	Ftl1		Irf2bpl
SF3B1	Rtn4		Arf3
ZIC2	Acsf2		Ptgr1
TOP2A	Hmgb1		Tfap2d
ATF3	Krt31		Tln1
HNRNPA3	Kpna3		Thop1
HNRNPM	Pmel		Ctsc
SUMO3	Rasef		Tra2a
H2BFS	Krt84		Hat1
EXOSC10	Cotl1		Dis3
AKAP17A	Krt86		Dipk1c
EXOSC9	Mmut		Srrm1
SAFB2			Cd5l
ZMYND11			Gmps
SAFB			Krt75
NFIL3			Ddx19a
KIAA1958			Capza2
ZNF516			Nedd4
RREB1			Tmtc1
HIST1H2BH			Eif3l
SNRNP40			NA
GTF2IRD1			Smc3
ACIN1			Pgd
SCML2
ZNF148
THRAP3
THRAP3
THRAP3
ZNF451
PSMD12
NOP56
NOP56
NOP56
TCERG1
ZNF646
ZNF646
TRIM24
PFDN6
MAFG
SART1
SART1
PRPF3
MYO1B
CALU
RAD21
SMARCA5
SMARCA5
SMARCA5
ZEB2
ZEB2
KDM1A
DKC1
BRD4
ZC3H11A
ANKRD17
H2AFY
H2AFY
H2AFY
H2AFY
H2AFY
POLQ
MAF
SAP30
SUPT3H
ZNF189
ZNF189
PIAS1
PIAS2
PIAS2
PIAS2
PIAS2
RSL1D1
MTA2
SUPT7L
NFAT5
BRD1
MBD3
SOD1
LMNA
GAPDH
POLR3D
POLR3D
PTMA
NPM1
NPM1
HNRNPC
HNRNPC
SP1
HSPA1A
HSP90AB1
VIM
PARP1
PARP1
PARP1
PARP1
PARP1
HSPA8
TOP1
TOP2A
TOP2A
TOP2A
TOP2A
ESRRA
PCNA
PCNA
XRCC5
ZNF35
PGAM2
ZNF12
ZNF24
LMNB1
LMNB1
OGN
FLNA
GART
USF1
SFPQ
PML
PML
ADSL
STIP1
RPL4
RPL3
ANP32A
CUX1
CUX1
MLLT3
RANBP1
CBX5
ATRX
CCT3
CEBPA
RANBP2
RANBP2
RANBP2
RANBP2
RANBP2
ZNF165
CCT8
HNRNPA3
KIF11
VCP
BRPF1
ADAR
ADAR
ADAR
SUMO3
SUMO3
H2BFS
H2BFS
HIST1H2BD
ZNF445
ABCE1
RPS3A
RPL26
PSME3
SUMO2
SUMO2
WDR5
YWHAE
RPS18
SNRPD2
RPL7A
RPS4X
RPL23A
UBA52
UBA52
SUMO1
SUMO1
SUMO1
UBE2I
TUBA1B
GTF2I
CBX1
AMPD2
XPC
SP3
FKBP4
HSF2
HSF2
KHDRBS1
NSUN2
RBBP4
FCHO2
GTF3C1
TP53BP1
PRDM2
CHAF1A
RLF
CBX3
TRIM28
TRIM28
HDAC1
HDAC1
TDG
THOC5
DDX39B
MORC3
MORC3
SAFB2
SAFB2
SAFB2
DYNC1H1
BMS1
CHD4
NUMA1
KARS
SETDB1
SETDB1
WDR43
ZMYND11
SAFB
SAFB
SF3A1
EZH2
EZH2
DDB1
ZNF827
ZNF827
ZNF800
ZNF800
LARP7
ARID4B
BCL7A
BCORL1
BRMS1L
BRMS1L
ZMYM1
BEND3
BEND3
ZNF618
ZNF618
ZNF318
ZMYM4
ZMYM4
ZNF518A
ADNP2
ZNF280D
CDC73
TAF2
ZFP1
NFRKB
DCLRE1A
LARP1
GDPD4
GIGYF2
KCTD1
HIST2H3A
HIST2H3A
HDGFRP2
RAI1
C5orf24
ZBTB33
PBRM1
GATAD2A
WDR75
WDR75
MGA
MGA
PHF6
CCAR1
CCAR1
HOMEZ
RBM12B
FTSJ3
ZNF444
HIST3H2BB
SRBD1
SRBD1
ZBTB2
UBR7
PDILT
ZFP62
SERBP1
SERBP1
SERBP1
SERBP1
ZBTB34
ZNF280C
ZNF280C
ZNF280C
WDR36
SMARCC2
BRIX1
ZNF483
ZNF296
PHIP
PHIP
KAT6B
37135
MRPS31
RREB1
DPF1
DPF3
DDX17
USP7
HIST1H2AC
HIST1H2AC
HIST1H2BH
SMARCE1
IL22RA2
L3MBTL2
C18orf25
PHF21A
INTS12
ZBTB10
ZBTB10
FAM122A
SIRT1
C3orf37
LIN37
ZNF462
ZNF521
ZSCAN31
ZSCAN31
PURB
NACC1
SMC6
SIN3A
SIN3A
TSNAX
ARID3A
HIST1H2AJ
ANP32E
HNRNPUL1
WHSC1L1
GTPBP4
GREB1L
GREB1L
BCL11B
SAP130
SAP130
BCL11A
BCL11A
POLR3F
ZNF106
PNN
SMARCAD1
SMARCAD1
ZNF644
RPAP3
NOL11
C14orf93
MEAF6
MEAF6
MAGEF1
ZBTB20
PRDM10
MBIP
INTS9
FANCI
POLR3E
BCLAF1
GLTSCR1
HMG20B
ZBTB4
POGK
DNMT3B
SAE1
UBA2
UBA2
UBA2
UBA2
UBA2
UBA2
ZMYM2
KDM5B
KDM5B
TRPS1
USP25
BAZ2A
BAZ1B
BAZ1B
MBD1
DDX41
DDX41
CDC23
ANAPC4
CCNL1
ACIN1
ZBTB21
ZBTB21
ZBTB21
YEATS2
ZMYND8
RPL26L1
WDR3
WDR3
TTF2
SATB2
DICER1
GNE
GINS2
RUVBL1
ZBTB1
NOP58
SF3B14
TRRAP
RAD54L2
RAD54L2
ZNF451
ZNF451
ZNF451
ZNF451
ZNF451
ZNF451
ZNF451
ZNF451
ZNF451
ZNF451
ZNF451
ZNF451
ZNF451
PAXBP1
DNMT3A
